# Supplementary material for: Auxin-inducible degron 2 system deciphers functions of CTCF domains in transcriptional regulation
Source: Genome Biol. 2023 Jan 26;24:14. doi: 10.1186/s13059-022-02843-3 (PMC9878928; doi:10.1186/s13059-022-02843-3)
Supplement: Supplementary file 2 — Additional file 2. [file 13059_2022_2843_MOESM2_ESM.xlsx]

## Sheet: Sheet1
Table S1
Cloning primers
TRE3G CTCF inf F	taaagtcgagcgtacgccaccatggaaggtgaggcggtt
TRE3G CTCF inf R	gatcttttattctagctaagcttaggacgcttcgaccttgcg
deltaRBR frag 1 rev	agatccggacagttatctgcatgtcttgccat
deltaRBR frag 2 for	taactgtccggatctcgatgacaatgaggag
Ctcf-deltaZF1 fragment1 rev	tcatcagttgttttctttacacctttttttttaatttttgttggcttcg
Ctcf-deltaZF1 fragment2 for	gaaaacaactgatgagagaccacacaaatgc
Ctcf-deltaZF10 fragment1 rev	ttgggatcaggcttctcccccgtgtgagt
Ctcf-deltaZF10 fragment2 for	gaagcctgatcccaactttgtccctgctg
deltaRBR frag 1 rev	agatccggacagttatctgcatgtcttgccat
deltaRBR frag 2 for	taactgtccggatctcgatgacaatgaggag
TETR3X inf Zeo F	ggcgcgatctacgtcaccggatggccaagttgaccagtgc
TETR3X inf ZEO R	cgggcttgcgggtcatgcacgtgtcctgctcctcggccac
OSTIR1 F74G inf F	tagagctagcgaattatgacatactttcctgaagaggtcgt
GFPminiAID inf R	atttaaattcgaattttatctagatccggtggatcccg
pCDH MND inf F	tggcagtacatctacgtagtgaaagaccccacctgtagg
pCDH MND inf R	attcgctagctctagtagatcgcgccgagtgagg
Sequencing primers
CTCF deltaZ1 det F	actatcagccaccagccaaa
CTCF deltaZ1 det R	cactggcataatcacacatgg
CTCF deltaZ10 det F	tcgctactgtgatgctgtgtt
CTCF deltaZ10 det R	gaggctctggctcaggttc
CTCF deltaRBR det F	cactgcgacaagaccttcc
CTCF deltaRBR det R	cctgagcctcctcttcttcc
Nextera primers
nextera seq primer for leti-puro lib F	tcgtcggcagcgtcagatgtgtataagagacagaatggactatcatatgcttaccgtaacttgaaagtatttcg
nextera seq primer for leti-puro lib R	gtctcgtgggctcggagatgtgtataagagacagctttagtttgtatgtctgttgctattatgtctactattctttc
