# Supplementary material for: Auxin-inducible degron 2 system deciphers functions of CTCF domains in transcriptional regulation
Source: Genome Biol. 2023 Jan 26;24:14. doi: 10.1186/s13059-022-02843-3 (PMC9878928; doi:10.1186/s13059-022-02843-3)
Supplement: Supplementary file 3 — Additional file 3. [file 13059_2022_2843_MOESM3_ESM.xlsx]

## Sheet: gene summary
Magek Domain SEM Day 14 vs Domain SEM Day 0 gene summary
id	num	neg|score	neg|p-value	neg|fdr	neg|rank	neg|goodsgrna	neg|lfc	pos|score	pos|p-value	pos|fdr	pos|rank	pos|goodsgrna	pos|lfc
MD__RPS19-sgRNA-design_cli	120	2.3629e-80	4.9914e-06	0.000131	1	98	-1.3802	0.043551	0.28482	0.807391	36	15	-1.3802
MYC_5UTR.exon_3	94	1.4754e-55	4.9914e-06	0.000131	2	89	-2.6433	0.99926	1	0.999995	154	2	-2.6433
YY1_5UTR.exon_2	73	6.3657e-36	4.9914e-06	0.000131	3	69	-1.4958	1	1	0.999995	158	1	-1.4958
Enha50k_FLT3_REG2	19	1.3972e-10	4.9914e-06	0.000131	4	17	-1.8568	0.99999	1	0.999995	155	0	-1.8568
MYC_3UTR.exon_4	182	4.9689e-08	4.9914e-06	0.000131	5	90	-0.17848	0.9652	0.99965	0.999995	149	46	-0.17848
MYC_3UTR.5UTR.exon_1	135	1.448e-07	4.9914e-06	0.000131	6	75	-0.24182	1	1	0.999995	157	16	-0.24182
CTCF_exon_6	25	4.4541e-07	1.4974e-05	0.000338	7	14	-1.2261	0.19963	0.5574	0.951659	67	8	-1.2261
CTCF_5UTR.exon_5	90	3.0146e-06	7.4871e-05	0.001314	8	46	-0.22245	0.43989	0.89307	0.999995	104	25	-0.22245
CTCF_exon_11	14	3.5306e-06	4.4923e-05	0.000887	9	12	-1.1736	1	1	0.999995	156	0	-1.1736
CTCF_exon_12	9	0.00075774	0.0048267	0.076262	10	7	-0.56521	0.47748	0.72893	0.999995	111	2	-0.56521
YY1_exon_3	7	0.0017951	0.0089496	0.128549	11	5	-1.0367	0.5124	0.72377	0.999995	115	2	-1.0367
Enha50k_RAB11FIP4_REG2	7	0.019778	0.071492	0.868903	12	5	-0.32409	0.69296	0.82294	0.999995	126	1	-0.32409
CTCF_exon_8	61	0.023231	0.15775	0.999995	13	25	-0.080081	0.81019	0.98785	0.999995	138	20	-0.080081
Enha50k_PRSS27_CTRL	7	0.041379	0.13421	0.999995	14	3	-0.6538	0.8193	0.89762	0.999995	139	1	-0.6538
RBM5_3UTR.exon_8	2	0.043466	0.077971	0.879957	15	2	-0.46214	0.95653	0.95609	0.999995	147	0	-0.46214
Enha50k_SENP1_REG2	14	0.05897	0.21651	0.999995	16	8	-0.2225	0.69701	0.90122	0.999995	127	4	-0.2225
Enha50k_ZC3H18_REG2	10	0.059316	0.19498	0.999995	17	6	-0.20608	0.98292	0.98576	0.999995	151	1	-0.20608
Enha50k_MRGPRD_CTRL	1	0.062272	0.062657	0.824987	18	1	-3.3345	0.93773	0.93804	0.999995	144	0	-3.3345
Enha50k_HMGB1	16	0.066675	0.24202	0.999995	19	8	-0.23958	0.45999	0.77789	0.999995	108	4	-0.23958
RBM5_3UTR.exon_6	20	0.072081	0.27256	0.999995	20	10	-0.11476	0.38344	0.741	0.999995	99	3	-0.11476
Enha50k_AURKB	13	0.079832	0.25953	0.999995	21	7	-0.26138	0.12397	0.36059	0.83943	54	3	-0.26138
Enha50k_SMARCB1_REG3	8	0.084163	0.23613	0.999995	22	4	-0.2532	0.34943	0.61219	0.967263	95	2	-0.2532
Enha50k_ZC3H18_REG3	11	0.088222	0.26398	0.999995	23	6	-0.24745	0.78501	0.91758	0.999995	136	1	-0.24745
CTCF_exon_10	43	0.095555	0.39045	0.999995	24	19	-0.17078	0.27158	0.70218	0.999995	88	13	-0.17078
RBM5_exon_24	31	0.097236	0.3703	0.999995	25	14	-0.11976	0.42334	0.81522	0.999995	103	11	-0.11976
RBM5_3UTR.exon_10	8	0.13689	0.32598	0.999995	26	3	-0.14798	0.97464	0.97444	0.999995	150	1	-0.14798
RBM5_exon_21	83	0.13866	0.54151	0.999995	27	33	-0.012987	0.80033	0.99056	0.999995	137	22	-0.012987
Enha50k_SMARCE1_REG2	1	0.1406	0.14109	0.999995	28	1	-0.60517	0.8594	0.86041	0.999995	143	0	-0.60517
Enha50k_ZC3H18_CTRL	1	0.14426	0.14475	0.999995	29	1	-1.1449	0.85574	0.85649	0.999995	142	0	-1.1449
Enha50k_SENP1	15	0.15418	0.41849	0.999995	30	6	0.047468	0.47168	0.78152	0.999995	110	4	0.047468
Enha50k_RCCD1	7	0.15529	0.34534	0.999995	31	4	-0.21363	0.41422	0.63825	0.980039	102	3	-0.21363
Enha50k_CDK6	10	0.1573	0.38197	0.999995	32	3	0.273	0.031513	0.12451	0.671057	27	7	0.273
MYC_5UTR.exon_2	10	0.15915	0.38533	0.999995	33	5	-0.10206	0.38021	0.6589	0.982136	97	4	-0.10206
YY1_exon_4	1	0.16149	0.16105	0.999995	34	1	-0.43978	0.83851	0.83946	0.999995	141	0	-0.43978
YY1_3UTR.exon_5	514	0.16262	0.60422	0.999995	35	186	-0.036156	0.99729	1	0.999995	153	158	-0.036156
Enha50k_SMARCE1	17	0.16637	0.44978	0.999995	36	8	-0.12574	0.7624	0.93764	0.999995	133	5	-0.12574
Enha50k_SMARCB1_REG2	16	0.18214	0.46741	0.999995	37	6	0.092303	0.037897	0.16678	0.720202	31	7	0.092303
Enha50k_LY6K_REG2	10	0.18361	0.4243	0.999995	38	5	-0.20567	0.70895	0.87568	0.999995	128	3	-0.20567
RBM5_3UTR.exon_14	3	0.20475	0.31666	0.999995	39	2	-0.32081	0.54467	0.58562	0.951659	118	1	-0.32081
Enha50k_TCF3_CTRL	2	0.25107	0.29421	0.999995	40	1	-0.049601	0.37969	0.40515	0.914477	96	1	-0.049601
Enha50k_RAB11FIP4_REG7_CTRL	9	0.25253	0.49327	0.999995	41	4	0.016557	0.67053	0.84565	0.999995	124	2	0.016557
Enha50k_RAB11FIP4	10	0.26438	0.52829	0.999995	42	4	0.024738	0.73725	0.89066	0.999995	130	3	0.024738
Enha50k_LY6K_CTRL	1	0.27298	0.27362	0.999995	43	1	-0.28754	0.72702	0.72869	0.999995	129	0	-0.28754
RBM5_exon_16	22	0.29253	0.65228	0.999995	44	7	-0.086586	0.21159	0.56084	0.951659	71	7	-0.086586
Enha50k_HMGB1_REG3	12	0.29393	0.57986	0.999995	45	5	0.1019	0.20495	0.48512	0.951659	68	5	0.1019
Enha50k_ZC3H18	16	0.29667	0.62267	0.999995	46	6	0.0198	0.82969	0.9573	0.999995	140	3	0.0198
Enha50k_APOBR	15	0.31811	0.6346	0.999995	47	6	0.064754	0.41147	0.7344	0.999995	101	5	0.064754
Enha50k_RAB11FIP4_REG6	20	0.3368	0.68613	0.999995	48	6	0.096314	0.22156	0.56394	0.951659	74	9	0.096314
Enha50k_MEF2D_REG2	14	0.35354	0.66129	0.999995	49	5	-0.031042	0.63883	0.87535	0.999995	122	4	-0.031042
Enha50k_HMGB1_REG4	14	0.35856	0.66542	0.999995	50	5	0.028494	0.18456	0.47022	0.951659	63	4	0.028494
Enha50k_HMGB1_CTRL	2	0.37185	0.38833	0.999995	51	1	-0.36516	0.53898	0.53961	0.951659	117	1	-0.36516
Enha50k_PDZD8_REG2	4	0.39021	0.53264	0.999995	52	1	0.048384	0.38078	0.5282	0.951659	98	1	0.048384
RBM5_exon_4	15	0.39121	0.70869	0.999995	53	5	-0.067938	0.51649	0.81456	0.999995	116	5	-0.067938
Prom2k_CDK6_CTRL	2	0.44219	0.44795	0.999995	54	1	-0.11578	0.60946	0.60784	0.967263	120	1	-0.11578
Enha50k_SDE2	2	0.44996	0.45452	0.999995	55	1	0.14953	0.25469	0.31228	0.836725	83	1	0.14953
RBM5_3UTR.exon_13	4	0.45253	0.58	0.999995	56	1	-0.090342	0.73825	0.75986	0.999995	131	1	-0.090342
Prom2k_MYCL	7	0.45713	0.66768	0.999995	57	2	-0.087892	0.94986	0.9518	0.999995	146	1	-0.087892
Enha50k_PLPP2_CTRL	19	0.46183	0.78547	0.999995	58	6	0.13757	0.24361	0.5902	0.951659	81	9	0.13757
Prom2k_WIPI2	2	0.46611	0.46851	0.999995	59	1	0.12882	0.22555	0.29127	0.807391	75	1	0.12882
CTCF_5UTR.exon_7	87	0.49853	0.91358	0.999995	60	21	0.15158	0.0014333	0.018533	0.418319	6	42	0.15158
CTCF_5UTR.exon_2	1	0.50614	0.5061	0.999995	61	0	0.039046	0.49386	0.49356	0.951659	112	0	0.039046
Enha50k_MED19	11	0.5118	0.76244	0.999995	62	2	0.29227	0.030367	0.12349	0.671057	25	7	0.29227
Enha50k_CCND3_REG2	11	0.51307	0.76368	0.999995	63	4	-0.11835	0.96491	0.98425	0.999995	148	1	-0.11835
CTCFL_5UTR.exon_14	65	0.52519	0.91114	0.999995	64	18	0.11913	0.46599	0.89049	0.999995	109	25	0.11913
CTCFL_3UTR.exon_1	5	0.53125	0.67609	0.999995	65	2	-0.13482	0.49926	0.65578	0.982136	113	2	-0.13482
RBM5_exon_18	12	0.54217	0.7864	0.999995	66	4	-0.024863	0.26239	0.56431	0.951659	85	5	-0.024863
RBM5_exon_23	20	0.56865	0.85861	0.999995	67	4	0.053345	0.74862	0.94376	0.999995	132	4	0.053345
RBM5_exon_12	7	0.58825	0.74394	0.999995	68	2	0.23369	0.038375	0.12742	0.671057	32	3	0.23369
Enha50k_C12orf49_REG3	15	0.5958	0.8475	0.999995	69	5	-0.022287	0.11182	0.35149	0.83943	53	7	-0.022287
Enha50k_PLPP2	5	0.60572	0.71537	0.999995	70	1	0.29145	0.066684	0.17914	0.744832	45	3	0.29145
RBM5_3UTR.exon_15	2	0.64795	0.64617	0.999995	71	0	0.3006	0.22095	0.28801	0.807391	73	1	0.3006
CTCFL_5UTR.exon_11	7	0.65631	0.78767	0.999995	72	2	-0.043305	0.78314	0.87764	0.999995	135	2	-0.043305
RBM5_3UTR.exon_25	70	0.65917	0.9593	0.999995	73	21	0.04018	0.33028	0.80175	0.999995	92	27	0.04018
Enha50k_PSIP1_CTRL	1	0.6607	0.66311	0.999995	74	0	0.17279	0.3393	0.33958	0.83943	94	1	0.17279
Enha50k_RAB11FIP4_REG4	14	0.69016	0.88528	0.999995	75	4	0.23572	0.01276	0.068527	0.671057	12	8	0.23572
Enha50k_ST8SIA2_REG2	16	0.69162	0.90028	0.999995	76	2	0.21853	0.047311	0.19407	0.750308	38	8	0.21853
RBM5_5UTR.exon_3	5	0.6929	0.75216	0.999995	77	1	-0.034495	0.62218	0.75552	0.999995	121	1	-0.034495
Prom2k_ZC3H18	8	0.6944	0.82595	0.999995	78	2	0.018642	0.26644	0.51509	0.951659	86	3	0.018642
CTCFL_3UTR.exon_7	2	0.69635	0.69468	0.999995	79	0	0.27629	0.57682	0.57575	0.951659	119	1	0.27629
Enha50k_TFDP1	4	0.71333	0.72818	0.999995	80	1	-0.015064	0.50194	0.63889	0.980039	114	1	-0.015064
Prom2k_ZNF227	9	0.71507	0.85244	0.999995	81	2	0.076437	0.30458	0.56651	0.951659	91	4	0.076437
RBM5_3UTR.exon_11	4	0.71537	0.72967	0.999995	82	1	0.23852	0.1774	0.33022	0.83943	61	2	0.23852
RBM5_exon_20	56	0.71703	0.96769	0.999995	83	17	0.05225	0.042773	0.24853	0.777185	35	24	0.05225
YY1_5UTR.exon_1	35	0.71921	0.95187	0.999995	84	10	0.056343	0.15751	0.51619	0.951659	58	12	0.056343
Prom2k_FLCN	3	0.71971	0.72097	0.999995	85	0	0.24003	0.20702	0.32304	0.836725	70	2	0.24003
Enha50k_C12orf49_REG4	8	0.72414	0.84249	0.999995	86	2	0.31856	0.16467	0.38595	0.883772	59	4	0.31856
Enha50k_SDE2_REG2	12	0.72631	0.88703	0.999995	87	3	0.3066	0.016565	0.079134	0.671057	15	7	0.3066
RBM5_3UTR.exon_9	23	0.72794	0.93885	0.999995	88	5	0.21162	0.048004	0.22157	0.772526	39	12	0.21162
Enha50k_PSIP1	1	0.73042	0.73181	0.999995	89	0	0.24566	0.26958	0.27034	0.807391	87	1	0.24566
Enha50k_XRCC4	5	0.74042	0.77649	0.999995	90	1	0.17125	0.2458	0.44031	0.951659	82	3	0.17125
Enha50k_MED12	8	0.74289	0.85303	0.999995	91	2	0.24291	0.020968	0.082353	0.671057	18	5	0.24291
CTCFL_3UTR.exon_6	11	0.75797	0.89943	0.999995	92	2	0.030372	0.18959	0.45861	0.951659	65	4	0.030372
Enha50k_TCF3	4	0.75828	0.76327	0.999995	93	1	-0.13117	0.94771	0.94708	0.999995	145	0	-0.13117
Enha50k_LMTK2_REG2	15	0.76094	0.9219	0.999995	94	2	0.19069	0.060247	0.23217	0.772526	42	8	0.19069
CTCF_5UTR.exon_1	16	0.76136	0.92571	0.999995	95	3	0.010423	0.77134	0.94008	0.999995	134	4	0.010423
Enha50k_CBFB_CTRL	1	0.77245	0.77425	0.999995	96	0	0.34579	0.22755	0.22728	0.772526	77	1	0.34579
Prom2k_SMARCB1	4	0.77816	0.78033	0.999995	97	1	0.2312	0.3352	0.484	0.951659	93	2	0.2312
Enha50k_MRGPRD_REG2	11	0.79269	0.91463	0.999995	98	2	0.045876	0.23775	0.51987	0.951659	80	4	0.045876
Enha50k_LY6K	13	0.79656	0.92369	0.999995	99	3	0.26084	0.17981	0.46206	0.951659	62	6	0.26084
Enha50k_MRGPRD	10	0.80373	0.90703	0.999995	100	1	0.20234	0.20614	0.4665	0.951659	69	5	0.20234
Enha50k_CFL1_CTRL	3	0.80381	0.80445	0.999995	101	0	0.0441	0.68153	0.68843	0.999995	125	1	0.0441
Enha50k_TXNDC9	1	0.80483	0.80676	0.999995	102	0	0.37181	0.19517	0.1947	0.750308	66	1	0.37181
RBM5_exon_22	23	0.80616	0.961	0.999995	103	6	0.061274	0.27416	0.64655	0.982136	89	10	0.061274
Enha50k_C12orf49_REG2	5	0.81243	0.82212	0.999995	104	1	0.34791	0.015473	0.052415	0.671057	13	3	0.34791
Enha50k_RAB11FIP4_REG3	4	0.81569	0.81655	0.999995	105	0	0.089565	0.44211	0.59027	0.951659	105	2	0.089565
Enha50k_PDZD8	11	0.81705	0.92194	0.999995	106	2	0.20687	0.13301	0.36127	0.83943	56	6	0.20687
Enha50k_HMGB1_REG2	17	0.82597	0.95218	0.999995	107	3	0.36485	0.024094	0.12012	0.671057	21	10	0.36485
CTCF_5UTR.exon_3	20	0.82761	0.96102	0.999995	108	4	0.065044	0.061323	0.25086	0.777185	43	8	0.065044
CTCFL_3UTR.exon_10	20	0.83846	0.96424	0.999995	109	5	0.12721	0.21722	0.55812	0.951659	72	8	0.12721
Enha50k_RAB11FIP4_REG7	15	0.83981	0.95076	0.999995	110	3	0.33193	0.016702	0.086896	0.671057	16	9	0.33193
Enha50k_CEBPA	2	0.85118	0.84945	0.999995	111	0	0.33095	0.25784	0.31448	0.836725	84	1	0.33095
Enha50k_RAB11FIP4_REG5	15	0.8637	0.95769	0.999995	112	2	0.20006	0.098139	0.32242	0.836725	51	7	0.20006
RBM5_exon_17	11	0.86549	0.93908	0.999995	113	2	-0.018739	0.98556	0.98957	0.999995	152	1	-0.018739
Enha50k_RAB11FIP4_REG8	7	0.86684	0.89437	0.999995	114	1	0.06594	0.05443	0.16862	0.720202	41	3	0.06594
Enha50k_RAB11FIP4_CTRL	2	0.86876	0.86772	0.999995	115	0	0.22314	0.13124	0.21809	0.772526	55	2	0.22314
Enha50k_CFL1	18	0.87309	0.96842	0.999995	116	3	0.17258	0.025525	0.12737	0.671057	23	10	0.17258
Enha50k_A2ML1_REG2	10	0.88207	0.94216	0.999995	117	2	0.38092	0.0040087	0.022446	0.443316	8	7	0.38092
CTCFL_5UTR.exon_12	4	0.88226	0.88267	0.999995	118	0	0.18863	0.41012	0.55763	0.951659	100	2	0.18863
Prom2k_CCND3	18	0.8899	0.97352	0.999995	119	4	0.067906	0.28801	0.63576	0.980039	90	8	0.067906
Enha50k_APOBR_CTRL	6	0.89528	0.89854	0.999995	120	1	0.071231	0.66354	0.79145	0.999995	123	2	0.071231
Enha50k_ST8SIA2_REG3	18	0.90285	0.97753	0.999995	121	4	0.14761	0.073649	0.27844	0.807391	47	10	0.14761
Enha50k_C12orf49	7	0.90323	0.91312	0.999995	122	1	0.055532	0.22715	0.45806	0.951659	76	3	0.055532
Enha50k_LY6K_REG2_CTRL	2	0.90628	0.90559	0.999995	123	0	0.40724	0.093719	0.16137	0.720202	49	2	0.40724
Enha50k_MTHFD1	9	0.91575	0.94407	0.999995	124	1	0.31583	0.027473	0.10699	0.671057	24	6	0.31583
CTCFL_3UTR.exon_4	19	0.92431	0.98375	0.999995	125	2	0.2111	0.031565	0.15315	0.720202	28	11	0.2111
RBM5_5UTR.exon_1	19	0.92757	0.98478	0.999995	126	3	0.034294	0.17275	0.4843	0.951659	60	8	0.034294
CTCFL_3UTR.exon_3	23	0.92898	0.98952	0.999995	127	5	0.16527	0.040065	0.19402	0.750308	34	13	0.16527
CTCF_3UTR.exon_14	20	0.92986	0.98655	0.999995	128	3	0.052906	0.185	0.5143	0.951659	64	7	0.052906
Enha50k_A2ML1_REG3	1	0.93668	0.93694	0.999995	129	0	0.65673	0.063316	0.063636	0.671057	44	1	0.65673
Enha50k_TXNDC9_REG3	3	0.93743	0.93675	0.999995	130	0	0.22719	0.2308	0.35266	0.83943	78	2	0.22719
RBM5_exon_19	6	0.93854	0.93913	0.999995	131	0	0.15358	0.15465	0.34411	0.83943	57	3	0.15358
Enha50k_TXNDC9_REG4	4	0.94736	0.94669	0.999995	132	0	0.5785	0.047049	0.11771	0.671057	37	3	0.5785
Enha50k_PRSS27	8	0.96181	0.96166	0.999995	133	1	0.20421	0.048787	0.16119	0.720202	40	4	0.20421
Enha50k_CHM	9	0.96285	0.96545	0.999995	134	1	0.16471	0.074819	0.23391	0.772526	48	6	0.16471
Enha50k_LMTK2	14	0.96515	0.98611	0.999995	135	2	0.048838	0.23521	0.54668	0.951659	79	5	0.048838
Enha50k_LMTK2_REG2_CTRL	2	0.96674	0.96626	0.999995	136	0	0.68568	0.033261	0.060491	0.671057	29	2	0.68568
Enha50k_RCCD1_CTRL	4	0.96988	0.97044	0.999995	137	0	0.26082	0.11084	0.23469	0.772526	52	3	0.26082
RBM5_5UTR.exon_2	8	0.97735	0.97717	0.999995	138	0	0.072311	0.4532	0.68838	0.999995	107	3	0.072311
Enha50k_CBFB_REG3	8	0.98364	0.98313	0.999995	139	0	0.46447	0.0078528	0.035923	0.630652	10	6	0.46447
Enha50k_SMARCB1	4	0.98417	0.98458	0.999995	140	0	0.41739	0.015829	0.051297	0.671057	14	4	0.41739
CTCFL_3UTR.exon_5	39	0.98473	0.99918	0.999995	141	5	0.10716	0.44951	0.85097	0.999995	106	14	0.10716
Enha50k_CCND3	9	0.98502	0.98405	0.999995	142	0	0.31209	0.024805	0.099444	0.671057	22	6	0.31209
Enha50k_AFF1	16	0.98657	0.99457	0.999995	143	2	0.22067	0.024044	0.11562	0.671057	20	9	0.22067
Enha50k_AFF1_REG2	16	0.98743	0.99495	0.999995	144	1	0.26877	0.036109	0.16043	0.720202	30	9	0.26877
Enha50k_CDK6_REG3	12	0.98836	0.98943	0.999995	145	1	0.25255	0.072052	0.24506	0.777185	46	7	0.25255
CTCF_5UTR.exon_4	8	0.99188	0.99186	0.999995	146	0	0.29725	0.017292	0.069755	0.671057	17	5	0.29725
CTCFL_3UTR.exon_8	41	0.99249	0.99971	0.999995	147	7	0.20225	0.00043314	0.005236	0.206822	3	26	0.20225
Enha50k_CBFB_REG2	10	0.9944	0.99466	0.999995	148	0	0.27132	0.095552	0.28356	0.807391	50	6	0.27132
Prom2k_CDK6	14	0.99653	0.99659	0.999995	149	1	0.20225	0.04006	0.16865	0.720202	33	8	0.20225
CTCFL_3UTR.exon_2	56	0.9972	0.99997	0.999995	150	7	0.19108	0.0061822	0.056687	0.671057	9	30	0.19108
CTCF_3UTR.exon_15	96	0.99822	1	0.999995	151	13	0.13404	0.030597	0.22223	0.772526	26	44	0.13404
Enha50k_CDK6_REG2	18	0.99975	0.99968	0.999995	152	0	0.27533	0.0015397	0.011665	0.368612	7	11	0.27533
MD__negative_control	100	0.99983	1	0.999995	153	1	0.45969	6.4191e-97	4.9914e-06	0.000789	1	99	0.45969
CTCFL_3UTR.exon_9	78	0.99988	1	0.999995	154	12	0.15941	0.0014235	0.017914	0.418319	5	42	0.15941
Enha50k_ST8SIA2	13	0.99992	0.99994	0.999995	155	0	0.37739	0.0005633	0.0044873	0.206822	4	11	0.37739
Prom2k_WIPI2_REG2	16	0.99997	0.99998	0.999995	156	0	0.24416	0.023362	0.11294	0.671057	19	9	0.24416
RBM5_3UTR.exon_7	211	0.99998	1	0.999995	157	45	0.12659	0.008095	0.081685	0.671057	11	97	0.12659
CTCFL_5UTR.exon_13	160	1	1	0.999995	158	20	0.18735	1.8516e-05	0.00048417	0.038249	2	86	0.18735

## Sheet: normalized
Magek Domain SEM Day 14 vs Domain SEM Day 0 normalized
sgRNA	Gene	Domain_SEM_Day_0_R1-SMF001-2371305	Domain_SEM_Day_0_R2-SMF002-2371306	Domain_SEM_Day_0_R3-SMF003-2371307	Domain_SEM_Day_14_R1-SMF007-2371311	Domain_SEM_Day_14_R2-SMF008-2371312	Domain_SEM_Day_14_R3-SMF009-2371313
Enha50k_A2ML1_REG2_000	Enha50k_A2ML1_REG2	87.1579	114.729	108.236	82.2039	92.5761	107.705
Enha50k_C12orf49_REG4_000	Enha50k_C12orf49_REG4	61.854	87.0708	113.787	49.5331	25.6061	72.9254
Enha50k_HMGB1_000	Enha50k_HMGB1	86.2207	105.509	125.813	165.462	158.561	114.437
Enha50k_C12orf49_000	Enha50k_C12orf49	34.6757	51.2181	42.5545	44.2636	18.7122	63.9499
Enha50k_CCND3_000	Enha50k_CCND3	359.878	363.649	353.387	510.086	482.577	409.504
Enha50k_SMARCE1_000	Enha50k_SMARCE1	206.18	186.434	185.019	272.959	202.879	217.654
Enha50k_ST8SIA2_REG3_000	Enha50k_ST8SIA2_REG3	29.0526	25.6091	21.2772	20.024	53.182	39.2675
YY1_3UTR.exon_5_000	YY1_3UTR.exon_5	387.993	276.578	335.81	419.451	372.274	452.137
Enha50k_CCND3_001	Enha50k_CCND3	177.127	194.629	182.244	243.45	231.44	199.703
Enha50k_HMGB1_REG4_000	Enha50k_HMGB1_REG4	64.6655	112.68	126.738	112.767	103.409	172.777
Enha50k_ST8SIA2_REG3_001	Enha50k_ST8SIA2_REG3	60.9168	50.1938	57.356	56.9104	47.2729	28.0482
RBM5_exon_4_000	RBM5_exon_4	117.148	145.459	82.3336	111.713	83.7124	118.924
CTCF_5UTR.exon_4_000	CTCF_5UTR.exon_4	147.138	107.558	167.443	186.54	144.773	249.068
Enha50k_CFL1_000	Enha50k_CFL1	102.153	141.362	137.839	100.12	141.819	144.729
Enha50k_TXNDC9_000	Enha50k_TXNDC9	140.577	144.435	110.087	183.378	182.198	158.192
Enha50k_RAB11FIP4_REG8_000	Enha50k_RAB11FIP4_REG8	323.328	315.504	304.357	308.792	308.259	359.017
Enha50k_FLT3_REG2_000	Enha50k_FLT3_REG2	25.3039	33.804	28.678	3.16169	0.984852	8.97543
YY1_5UTR.exon_1_000	YY1_5UTR.exon_1	403.925	486.572	435.721	486.9	502.274	576.671
Enha50k_AFF1_REG2_000	Enha50k_AFF1_REG2	73.1002	120.875	84.1838	130.683	73.8639	123.412
Enha50k_ST8SIA2_REG3_002	Enha50k_ST8SIA2_REG3	59.9796	50.1938	57.356	56.9104	47.2729	28.0482
CTCF_5UTR.exon_4_001	CTCF_5UTR.exon_4	275.531	205.897	252.552	301.414	278.713	365.749
Enha50k_TCF3_000	Enha50k_TCF3	70.2886	100.388	102.686	65.3416	87.6518	83.0227
Enha50k_AFF1_000	Enha50k_AFF1	94.6554	101.412	96.2101	105.39	114.243	83.0227
Enha50k_RCCD1_000	Enha50k_RCCD1	35.6129	49.1694	84.1838	59.0182	68.9396	61.7061
RBM5_5UTR.exon_1_000	RBM5_5UTR.exon_1	56.2309	44.0476	34.2286	18.9701	44.3183	52.7306
Enha50k_CFL1_001	Enha50k_CFL1	224.924	222.287	156.341	263.474	203.864	254.678
Enha50k_MRGPRD_REG2_000	Enha50k_MRGPRD_REG2	291.464	235.603	265.503	262.42	222.576	287.214
MYC_5UTR.exon_3_000	MYC_5UTR.exon_3	234.295	251.993	217.398	29.5091	34.4698	52.7306
MYC_5UTR.exon_2_000	MYC_5UTR.exon_2	92.781	70.681	112.862	77.9883	65.0002	130.144
Enha50k_MEF2D_REG2_000	Enha50k_MEF2D_REG2	77.7861	32.7796	78.6333	49.5331	61.0608	62.828
Enha50k_ST8SIA2_REG3_003	Enha50k_ST8SIA2_REG3	95.5925	103.461	76.7831	85.3656	82.7275	86.3885
RBM5_3UTR.exon_25_000	RBM5_3UTR.exon_25	118.085	152.63	123.963	176.001	176.288	166.045
Enha50k_PRSS27_000	Enha50k_PRSS27	79.6604	90.1439	84.1838	84.3117	121.137	70.6815
Enha50k_RCCD1_001	Enha50k_RCCD1	128.394	119.85	101.761	80.0961	166.44	103.217
Prom2k_ZC3H18_000	Prom2k_ZC3H18	172.441	219.214	208.147	194.971	127.046	206.435
Enha50k_CBFB_REG2_000	Enha50k_CBFB_REG2	98.4041	85.0221	100.836	123.306	103.409	132.388
YY1_5UTR.exon_1_001	YY1_5UTR.exon_1	245.542	281.7	274.754	269.797	273.789	391.553
Enha50k_MRGPRD_REG2_001	Enha50k_MRGPRD_REG2	173.379	173.117	147.09	243.45	244.243	243.459
Enha50k_HMGB1_001	Enha50k_HMGB1	147.138	120.875	134.139	94.8507	53.182	44.8771
Prom2k_ZC3H18_001	Prom2k_ZC3H18	285.84	356.478	325.634	292.983	294.471	342.188
RBM5_exon_21_000	RBM5_exon_21	204.306	180.288	257.177	127.521	190.076	189.606
Prom2k_CDK6_000	Prom2k_CDK6	190.248	245.847	186.87	213.941	227.501	197.459
RBM5_exon_16_000	RBM5_exon_16	240.856	235.603	151.716	161.246	163.485	103.217
Enha50k_ZC3H18_REG3_000	Enha50k_ZC3H18_REG3	81.5348	64.5348	49.9552	74.8266	53.182	78.535
Prom2k_CDK6_001	Prom2k_CDK6	225.861	231.506	278.454	349.894	258.031	347.798
CTCFL_5UTR.exon_14_000	CTCFL_5UTR.exon_14	125.582	117.802	112.862	147.545	179.243	167.167
Enha50k_SMARCB1_REG2_000	Enha50k_SMARCB1_REG2	128.394	111.656	117.487	202.348	211.743	145.851
Enha50k_RAB11FIP4_REG8_001	Enha50k_RAB11FIP4_REG8	134.954	120.875	94.3599	125.414	160.531	124.534
YY1_5UTR.exon_1_002	YY1_5UTR.exon_1	346.757	399.501	317.308	286.66	332.88	382.578
Enha50k_A2ML1_REG2_001	Enha50k_A2ML1_REG2	280.217	345.21	306.207	389.942	392.956	409.504
CTCF_exon_12_000	CTCF_exon_12	355.192	308.333	286.78	48.4792	75.8336	37.0236
Enha50k_RCCD1_002	Enha50k_RCCD1	67.4771	44.0476	29.6031	29.5091	41.3638	22.4386
Prom2k_ZC3H18_002	Prom2k_ZC3H18	42.1732	24.5847	36.0788	54.8026	34.4698	32.5359
Enha50k_C12orf49_001	Enha50k_C12orf49	151.823	142.386	109.161	112.767	129.016	140.241
Enha50k_HMGB1_002	Enha50k_HMGB1	212.74	228.433	175.768	174.947	173.334	89.7543
CTCFL_5UTR.exon_13_000	CTCFL_5UTR.exon_13	175.253	132.143	116.562	170.731	257.046	155.948
Enha50k_AFF1_REG2_001	Enha50k_AFF1_REG2	19.6808	18.4385	11.1012	11.5929	15.7576	24.6824
Enha50k_HMGB1_003	Enha50k_HMGB1	151.823	157.752	109.161	109.605	141.819	59.4622
Enha50k_LY6K_000	Enha50k_LY6K	56.2309	89.1195	66.607	87.4734	140.834	120.046
Enha50k_MRGPRD_REG2_002	Enha50k_MRGPRD_REG2	154.635	120.875	77.7082	152.815	128.031	179.509
RBM5_exon_18_000	RBM5_exon_18	181.813	156.727	154.491	259.259	233.41	311.896
Enha50k_C12orf49_REG2_000	Enha50k_C12orf49_REG2	201.494	249.944	182.244	189.701	211.743	244.58
CTCFL_3UTR.exon_4_000	CTCFL_3UTR.exon_4	226.798	241.75	198.896	224.48	282.652	244.58
Enha50k_RAB11FIP4_REG5_000	Enha50k_RAB11FIP4_REG5	228.672	267.359	271.979	295.091	223.561	278.238
Enha50k_SMARCE1_001	Enha50k_SMARCE1	0	0	0	0	0	0
Enha50k_ZC3H18_REG2_000	Enha50k_ZC3H18_REG2	183.688	145.459	184.094	193.917	165.455	209.801
Prom2k_CDK6_002	Prom2k_CDK6	65.6027	103.461	87.8842	93.7968	74.8487	68.4376
Enha50k_APOBR_CTRL_000	Enha50k_APOBR_CTRL	262.411	219.214	169.293	271.905	238.334	244.58
Enha50k_AFF1_REG2_002	Enha50k_AFF1_REG2	0	0	0	0	0	0
Enha50k_ST8SIA2_REG3_004	Enha50k_ST8SIA2_REG3	148.075	174.142	187.795	140.168	153.637	178.387
Enha50k_CDK6_REG2_000	Enha50k_CDK6_REG2	318.642	322.674	355.237	361.486	395.91	447.65
Enha50k_LY6K_001	Enha50k_LY6K	14.0577	9.21926	18.5019	42.1559	21.6667	19.0728
RBM5_3UTR.exon_7_000	RBM5_3UTR.exon_7	0	0	0	0	0	0
MYC_5UTR.exon_3_001	MYC_5UTR.exon_3	216.489	234.579	205.372	32.6708	51.2123	47.121
Enha50k_CDK6_REG2_001	Enha50k_CDK6_REG2	34.6757	35.8527	20.3521	45.3175	28.5607	30.2921
Enha50k_LY6K_002	Enha50k_LY6K	184.625	202.824	211.847	167.57	185.152	180.631
CTCFL_3UTR.exon_6_000	CTCFL_3UTR.exon_6	286.778	389.258	278.454	468.984	333.865	493.649
Prom2k_ZNF227_000	Prom2k_ZNF227	311.144	312.431	237.75	325.654	263.94	271.507
RBM5_exon_22_000	RBM5_exon_22	146.2	69.6567	166.517	125.414	93.5609	116.681
Enha50k_CBFB_REG2_001	Enha50k_CBFB_REG2	157.447	143.411	164.667	194.971	213.713	200.825
MYC_5UTR.exon_3_002	MYC_5UTR.exon_3	358.941	297.065	294.181	72.7188	90.6064	88.6324
Enha50k_RAB11FIP4_REG2_000	Enha50k_RAB11FIP4_REG2	215.552	291.943	300.657	222.372	223.561	155.948
Enha50k_SDE2_REG2_000	Enha50k_SDE2_REG2	11.2462	1.02436	2.77529	0	0.984852	1.12193
Enha50k_ST8SIA2_000	Enha50k_ST8SIA2	0	0	0	0	0	0
Enha50k_CHM_000	Enha50k_CHM	109.65	81.949	76.7831	55.8565	102.425	100.974
Prom2k_CDK6_003	Prom2k_CDK6	216.489	237.652	196.121	301.414	325.986	279.36
Prom2k_CDK6_004	Prom2k_CDK6	173.379	194.629	194.27	182.324	147.728	323.115
RBM5_exon_12_000	RBM5_exon_12	164.944	114.729	123.963	152.815	135.91	127.9
Enha50k_CCND3_002	Enha50k_CCND3	222.112	223.311	205.372	205.51	352.577	275.994
RBM5_5UTR.exon_1_001	RBM5_5UTR.exon_1	162.132	253.018	219.248	242.396	224.546	171.655
Prom2k_CCND3_000	Prom2k_CCND3	163.07	153.654	160.042	162.3	137.879	120.046
Enha50k_CBFB_REG3_000	Enha50k_CBFB_REG3	171.504	112.68	165.592	170.731	137.879	155.948
RBM5_exon_24_000	RBM5_exon_24	74.9745	106.534	83.2587	87.4734	87.6518	100.974
Enha50k_C12orf49_REG3_000	Enha50k_C12orf49_REG3	44.9847	46.0963	81.4085	46.3714	65.0002	100.974
Prom2k_CDK6_005	Prom2k_CDK6	57.1681	86.0465	61.9815	82.2039	88.6367	54.9745
Enha50k_A2ML1_REG2_002	Enha50k_A2ML1_REG2	30.927	11.268	28.678	20.024	24.6213	16.8289
Prom2k_CDK6_006	Prom2k_CDK6	325.202	352.381	320.084	375.187	357.501	516.087
RBM5_3UTR.exon_25_001	RBM5_3UTR.exon_25	169.63	153.654	183.169	240.288	212.728	247.946
Enha50k_CDK6_REG2_002	Enha50k_CDK6_REG2	239.919	333.942	313.608	355.163	446.138	474.576
Prom2k_CCND3_001	Prom2k_CCND3	327.076	321.65	348.762	442.636	485.532	391.553
Enha50k_CCND3_003	Enha50k_CCND3	60.9168	52.2425	61.9815	35.8325	72.879	54.9745
RBM5_exon_12_001	RBM5_exon_12	74.9745	55.3156	83.2587	71.665	57.1214	54.9745
CTCF_5UTR.exon_4_002	CTCF_5UTR.exon_4	608.231	542.912	653.119	803.069	877.503	769.643
Enha50k_HMGB1_REG4_001	Enha50k_HMGB1_REG4	63.7284	81.949	86.034	92.7429	57.1214	102.096
Enha50k_ST8SIA2_REG2_000	Enha50k_ST8SIA2_REG2	37.4873	47.1207	42.5545	50.587	21.6667	69.5596
Prom2k_CDK6_007	Prom2k_CDK6	161.195	191.556	149.866	216.049	246.213	254.678
CTCFL_3UTR.exon_8_000	CTCFL_3UTR.exon_8	129.331	98.3388	116.562	180.216	180.228	149.217
Enha50k_SENP1_000	Enha50k_SENP1	218.363	227.408	201.671	361.486	321.062	334.335
CTCFL_5UTR.exon_13_001	CTCFL_5UTR.exon_13	67.4771	47.1207	69.3823	67.4494	46.288	34.7798
Enha50k_FLT3_REG2_001	Enha50k_FLT3_REG2	159.321	167.995	147.09	26.3474	22.6516	37.0236
RBM5_exon_4_001	RBM5_exon_4	74.9745	89.1195	143.39	105.39	67.9548	62.828
Enha50k_RAB11FIP4_REG5_001	Enha50k_RAB11FIP4_REG5	132.143	101.412	144.315	124.36	160.531	130.144
Enha50k_HMGB1_REG4_002	Enha50k_HMGB1_REG4	112.462	93.217	109.161	164.408	160.531	122.29
Enha50k_ZC3H18_000	Enha50k_ZC3H18	1.87436	18.4385	4.62549	2.10779	15.7576	6.73157
RBM5_3UTR.exon_13_000	RBM5_3UTR.exon_13	110.587	114.729	100.836	135.953	115.228	134.631
Enha50k_RCCD1_CTRL_000	Enha50k_RCCD1_CTRL	73.1002	85.0221	106.386	108.551	88.6367	107.705
RBM5_exon_20_000	RBM5_exon_20	154.635	181.312	116.562	227.642	201.895	258.044
RBM5_exon_23_000	RBM5_exon_23	236.17	263.261	238.675	261.366	248.183	214.288
CTCF_3UTR.exon_14_000	CTCF_3UTR.exon_14	35.6129	54.2912	16.6517	30.563	19.697	20.1947
Enha50k_PDZD8_000	Enha50k_PDZD8	277.406	222.287	229.424	248.72	272.804	269.263
YY1_exon_3_000	YY1_exon_3	40.2988	41.9989	21.2772	4.21559	4.92426	1.12193
Prom2k_CCND3_002	Prom2k_CCND3	420.795	394.38	419.069	504.816	605.684	494.771
RBM5_exon_24_001	RBM5_exon_24	321.453	327.796	354.312	219.21	219.622	278.238
CTCFL_3UTR.exon_10_000	CTCFL_3UTR.exon_10	4.68591	23.5603	9.25097	4.21559	12.8031	15.707
Prom2k_CDK6_008	Prom2k_CDK6	263.348	307.309	227.574	289.822	354.547	376.968
Enha50k_RAB11FIP4_REG6_000	Enha50k_RAB11FIP4_REG6	340.197	447.646	369.114	476.361	485.532	442.04
YY1_5UTR.exon_1_003	YY1_5UTR.exon_1	0	0	0	0	0	0
Prom2k_ZC3H18_003	Prom2k_ZC3H18	95.5925	100.388	148.941	72.7188	143.788	136.875
Prom2k_CCND3_003	Prom2k_CCND3	98.4041	54.2912	44.4047	90.6351	60.076	72.9254
Enha50k_CDK6_REG3_000	Enha50k_CDK6_REG3	21.5552	43.0232	25.9027	29.5091	81.7427	39.2675
Enha50k_SENP1_001	Enha50k_SENP1	52.4822	46.0963	35.1537	26.3474	53.182	31.414
RBM5_exon_24_002	RBM5_exon_24	0	2.04873	0	0	0	0
Enha50k_HMGB1_REG3_000	Enha50k_HMGB1_REG3	139.64	144.435	136.914	113.821	148.713	121.168
CTCF_3UTR.exon_14_001	CTCF_3UTR.exon_14	34.6757	67.6079	78.6333	73.7727	65.9851	74.0473
Prom2k_CCND3_004	Prom2k_CCND3	390.805	352.381	300.657	284.552	402.804	381.456
Enha50k_CHM_001	Enha50k_CHM	168.693	128.045	171.143	130.683	186.137	146.973
Enha50k_PRSS27_001	Enha50k_PRSS27	0	0	0	0	0	0
Enha50k_FLT3_REG2_002	Enha50k_FLT3_REG2	0	25.6091	17.5768	0	0	0
RBM5_exon_23_001	RBM5_exon_23	238.044	262.237	239.6	259.259	248.183	214.288
Enha50k_ZC3H18_REG3_001	Enha50k_ZC3H18_REG3	55.2937	98.3388	110.087	67.4494	88.6367	60.5841
Enha50k_PRSS27_002	Enha50k_PRSS27	208.992	301.163	237.75	289.822	333.865	318.628
CTCF_exon_12_001	CTCF_exon_12	176.19	141.362	169.293	80.0961	65.9851	102.096
Enha50k_MED19_000	Enha50k_MED19	95.5925	58.3887	50.8803	75.8805	129.016	88.6324
RBM5_exon_16_001	RBM5_exon_16	26.2411	41.9989	61.0564	43.2098	19.697	22.4386
Enha50k_CCND3_REG2_000	Enha50k_CCND3_REG2	48.7334	83.9977	85.1089	88.5273	70.9093	58.3403
Prom2k_ZC3H18_004	Prom2k_ZC3H18	265.222	356.478	339.511	574.374	381.138	351.164
Enha50k_RAB11FIP4_REG6_001	Enha50k_RAB11FIP4_REG6	120.896	149.557	90.6595	145.438	130.985	140.241
Enha50k_CDK6_REG3_001	Enha50k_CDK6_REG3	38.4244	76.8272	60.1313	85.3656	85.6821	84.1447
Enha50k_ST8SIA2_REG2_001	Enha50k_ST8SIA2_REG2	102.153	63.5105	75.858	98.0124	121.137	162.68
Prom2k_FLCN_000	Prom2k_FLCN	124.645	79.9003	98.9854	101.174	86.6669	77.4131
Enha50k_MRGPRD_REG2_003	Enha50k_MRGPRD_REG2	20.618	20.4873	13.8765	13.7007	16.7425	33.6579
YY1_5UTR.exon_1_004	YY1_5UTR.exon_1	119.022	88.0952	99.9105	80.0961	69.9245	78.535
Enha50k_C12orf49_002	Enha50k_C12orf49	162.132	100.388	131.364	184.432	226.516	117.803
Enha50k_SENP1_REG2_000	Enha50k_SENP1_REG2	132.143	101.412	135.989	142.276	105.379	134.631
Enha50k_ZC3H18_REG3_002	Enha50k_ZC3H18_REG3	164.944	161.849	169.293	225.534	193.031	224.386
RBM5_3UTR.exon_10_000	RBM5_3UTR.exon_10	486.397	387.209	425.545	416.289	347.653	324.237
Enha50k_RAB11FIP4_REG5_002	Enha50k_RAB11FIP4_REG5	277.406	259.164	280.304	327.762	291.516	352.286
CTCFL_3UTR.exon_6_001	CTCFL_3UTR.exon_6	41.236	40.9745	46.2549	54.8026	51.2123	45.9991
CTCFL_3UTR.exon_9_000	CTCFL_3UTR.exon_9	372.998	321.65	323.784	548.026	477.653	411.748
Enha50k_RCCD1_CTRL_001	Enha50k_RCCD1_CTRL	56.2309	66.5836	39.7792	63.2338	103.409	60.5841
Enha50k_AFF1_REG2_003	Enha50k_AFF1_REG2	184.625	172.093	193.345	236.073	168.41	158.192
Enha50k_HMGB1_REG2_000	Enha50k_HMGB1_REG2	55.2937	36.8771	48.1051	28.4552	49.2426	32.5359
CTCFL_5UTR.exon_14_001	CTCFL_5UTR.exon_14	231.484	206.921	336.735	275.067	349.622	413.992
Enha50k_ST8SIA2_REG3_005	Enha50k_ST8SIA2_REG3	101.216	140.338	116.562	188.647	210.758	182.874
CTCF_5UTR.exon_1_000	CTCF_5UTR.exon_1	67.4771	90.1439	91.5846	75.8805	76.8184	42.6333
Enha50k_LMTK2_000	Enha50k_LMTK2	158.384	154.679	125.813	164.408	213.713	241.215
RBM5_exon_24_003	RBM5_exon_24	53.4194	100.388	96.2101	125.414	176.288	163.802
Enha50k_SDE2_REG2_001	Enha50k_SDE2_REG2	149.012	106.534	178.544	246.612	181.213	150.338
MYC_3UTR.5UTR.exon_1_000	MYC_3UTR.5UTR.exon_1	130.268	162.874	139.69	135.953	89.6215	75.1692
CTCF_3UTR.exon_15_000	CTCF_3UTR.exon_15	154.635	120.875	188.72	93.7968	118.182	145.851
Enha50k_CDK6_REG2_003	Enha50k_CDK6_REG2	63.7284	103.461	69.3823	110.659	117.197	113.315
Enha50k_TCF3_001	Enha50k_TCF3	48.7334	59.413	44.4047	60.0721	41.3638	42.6333
RBM5_exon_18_001	RBM5_exon_18	139.64	86.0465	87.8842	68.5033	51.2123	57.2184
CTCFL_3UTR.exon_9_001	CTCFL_3UTR.exon_9	0	0	0	0	0	0
Enha50k_HMGB1_REG3_001	Enha50k_HMGB1_REG3	116.211	120.875	109.161	86.4195	93.5609	86.3885
CTCF_exon_8_000	CTCF_exon_8	36.5501	50.1938	52.7305	29.5091	24.6213	19.0728
Enha50k_PRSS27_003	Enha50k_PRSS27	0	0	0	0	0	0
Enha50k_CHM_002	Enha50k_CHM	0	0	0	4.21559	0	2.24386
RBM5_exon_17_000	RBM5_exon_17	64.6655	50.1938	45.3298	49.5331	41.3638	50.4868
RBM5_exon_16_002	RBM5_exon_16	158.384	128.045	93.4348	96.9585	117.197	135.753
Enha50k_HMGB1_REG4_003	Enha50k_HMGB1_REG4	54.3565	43.0232	47.18	109.605	73.8639	59.4622
Enha50k_MRGPRD_REG2_004	Enha50k_MRGPRD_REG2	138.703	163.898	188.72	138.06	104.394	98.7297
CTCF_exon_11_000	CTCF_exon_11	71.2258	55.3156	75.858	74.8266	65.9851	45.9991
RBM5_3UTR.exon_10_001	RBM5_3UTR.exon_10	63.7284	51.2181	49.9552	23.1857	29.5456	16.8289
Enha50k_TCF3_002	Enha50k_TCF3	321.453	246.871	184.094	283.498	209.773	246.824
CTCF_exon_6_000	CTCF_exon_6	75.9117	107.558	52.7305	4.21559	6.89396	13.4631
Prom2k_CCND3_005	Prom2k_CCND3	182.75	185.41	224.799	146.492	165.455	205.313
Enha50k_C12orf49_REG3_001	Enha50k_C12orf49_REG3	9.37182	6.14618	7.40078	11.5929	13.7879	2.24386
Enha50k_ST8SIA2_001	Enha50k_ST8SIA2	109.65	111.656	100.836	112.767	101.44	143.607
RBM5_exon_19_000	RBM5_exon_19	300.835	244.823	233.124	289.822	321.062	235.605
Enha50k_APOBR_000	Enha50k_APOBR	162.132	192.58	168.368	206.564	129.016	176.143
CTCF_3UTR.exon_14_002	CTCF_3UTR.exon_14	75.9117	45.072	36.0788	64.2877	42.3486	39.2675
Enha50k_RAB11FIP4_REG7_000	Enha50k_RAB11FIP4_REG7	115.273	103.461	172.993	140.168	196.97	143.607
Enha50k_CDK6_REG2_004	Enha50k_CDK6_REG2	238.981	223.311	155.416	251.881	283.637	304.043
Enha50k_PDZD8_001	Enha50k_PDZD8	89.0323	58.3887	71.2325	93.7968	40.3789	74.0473
CTCFL_3UTR.exon_9_002	CTCFL_3UTR.exon_9	214.615	216.141	176.694	250.827	241.289	217.654
Enha50k_MRGPRD_000	Enha50k_MRGPRD	46.8591	79.9003	127.663	96.9585	56.1365	96.4859
Enha50k_SMARCB1_REG2_001	Enha50k_SMARCB1_REG2	67.4771	74.7785	42.5545	42.1559	52.1971	34.7798
Enha50k_ST8SIA2_002	Enha50k_ST8SIA2	324.265	309.357	352.462	348.84	421.517	427.455
Enha50k_ST8SIA2_REG3_006	Enha50k_ST8SIA2_REG3	183.688	320.625	190.57	210.779	204.849	250.19
Enha50k_APOBR_001	Enha50k_APOBR	310.207	276.578	315.458	246.612	169.394	255.8
Prom2k_CCND3_006	Prom2k_CCND3	182.75	184.385	225.724	146.492	164.47	205.313
CTCFL_3UTR.exon_9_003	CTCFL_3UTR.exon_9	303.647	293.992	263.653	358.325	318.107	318.628
Enha50k_LY6K_REG2_000	Enha50k_LY6K_REG2	119.022	98.3388	106.386	107.497	90.6064	89.7543
RBM5_exon_17_001	RBM5_exon_17	87.1579	89.1195	161.892	66.3955	74.8487	117.803
Enha50k_LMTK2_001	Enha50k_LMTK2	22.4924	7.17054	2.77529	7.37727	6.89396	4.48771
RBM5_exon_12_002	RBM5_exon_12	17.8065	29.7065	24.9776	11.5929	29.5456	38.1456
Enha50k_C12orf49_REG3_002	Enha50k_C12orf49_REG3	328.951	350.332	333.96	252.935	275.758	279.36
Enha50k_MEF2D_REG2_001	Enha50k_MEF2D_REG2	159.321	181.312	202.596	194.971	210.758	221.02
Enha50k_RAB11FIP4_REG6_002	Enha50k_RAB11FIP4_REG6	28.1155	20.4873	12.0263	32.6708	14.7728	19.0728
Enha50k_ST8SIA2_003	Enha50k_ST8SIA2	143.389	156.727	185.019	162.3	174.319	196.338
RBM5_exon_20_001	RBM5_exon_20	58.1053	41.9989	64.7568	74.8266	61.0608	90.8762
Enha50k_AFF1_REG2_004	Enha50k_AFF1_REG2	22.4924	28.6822	19.427	27.4013	24.6213	62.828
Enha50k_PRSS27_004	Enha50k_PRSS27	72.163	83.9977	114.712	130.683	118.182	133.51
Enha50k_MEF2D_REG2_002	Enha50k_MEF2D_REG2	496.706	497.84	393.166	522.733	520.987	621.548
MYC_5UTR.exon_3_003	MYC_5UTR.exon_3	62.7912	91.1683	106.386	2.10779	13.7879	8.97543
Enha50k_LMTK2_002	Enha50k_LMTK2	138.703	171.069	204.446	168.623	158.561	135.753
Prom2k_CCND3_007	Prom2k_CCND3	346.757	389.258	412.593	334.085	304.319	400.529
Enha50k_CFL1_002	Enha50k_CFL1	130.268	148.533	110.087	75.8805	72.879	105.461
RBM5_exon_16_003	RBM5_exon_16	209.929	137.265	154.491	158.084	203.864	191.85
RBM5_exon_19_001	RBM5_exon_19	118.085	104.485	90.6595	129.629	109.319	90.8762
RBM5_5UTR.exon_1_002	RBM5_5UTR.exon_1	120.896	114.729	164.667	169.677	207.804	173.899
MYC_5UTR.exon_3_004	MYC_5UTR.exon_3	14.9949	54.2912	58.2811	0	13.7879	8.97543
CTCFL_3UTR.exon_6_002	CTCFL_3UTR.exon_6	0	0	0	0	0	0
Prom2k_CCND3_008	Prom2k_CCND3	110.587	132.143	136.914	122.252	101.44	140.241
Enha50k_C12orf49_REG3_003	Enha50k_C12orf49_REG3	242.73	277.602	252.552	193.917	208.789	227.752
RBM5_exon_19_002	RBM5_exon_19	51.545	60.4374	66.607	69.5572	98.4852	87.5104
Enha50k_PDZD8_REG2_000	Enha50k_PDZD8_REG2	126.52	137.265	87.8842	70.6111	46.288	67.3157
RBM5_3UTR.exon_7_001	RBM5_3UTR.exon_7	74.0374	74.7785	47.18	93.7968	79.773	83.0227
Enha50k_ZC3H18_001	Enha50k_ZC3H18	154.635	188.483	223.874	166.516	192.046	221.02
Enha50k_CFL1_003	Enha50k_CFL1	331.762	275.554	371.889	334.085	345.683	268.141
Enha50k_MEF2D_REG2_003	Enha50k_MEF2D_REG2	78.7233	60.4374	71.2325	81.15	59.0911	81.9008
Enha50k_AFF1_REG2_005	Enha50k_AFF1_REG2	261.474	281.7	288.63	283.498	392.956	268.141
YY1_exon_3_001	YY1_exon_3	119.022	146.484	118.412	12.6468	13.7879	41.5114
Prom2k_ZNF227_001	Prom2k_ZNF227	285.84	253.018	252.552	248.72	371.289	278.238
Enha50k_MEF2D_REG2_004	Enha50k_MEF2D_REG2	484.523	479.402	363.563	502.709	506.214	611.451
RBM5_3UTR.exon_11_000	RBM5_3UTR.exon_11	0	0	7.40078	2.10779	3.93941	1.12193
RBM5_3UTR.exon_7_002	RBM5_3UTR.exon_7	204.306	216.141	179.469	278.229	216.667	287.214
Enha50k_MEF2D_REG2_005	Enha50k_MEF2D_REG2	82.472	68.6323	90.6595	108.551	116.213	71.8034
CTCFL_5UTR.exon_14_002	CTCFL_5UTR.exon_14	537.005	510.133	426.47	643.931	792.806	627.158
Enha50k_HMGB1_REG4_004	Enha50k_HMGB1_REG4	225.861	218.189	225.724	211.833	204.849	235.605
Enha50k_MRGPRD_REG2_005	Enha50k_MRGPRD_REG2	185.562	221.262	218.323	208.671	228.486	209.801
RBM5_exon_18_002	RBM5_exon_18	113.399	82.9734	81.4085	79.0422	131.97	106.583
Enha50k_ST8SIA2_REG2_002	Enha50k_ST8SIA2_REG2	211.803	267.359	222.023	382.564	367.35	428.577
Prom2k_CDK6_009	Prom2k_CDK6	37.4873	60.4374	57.356	84.3117	56.1365	59.4622
Enha50k_CBFB_CTRL_000	Enha50k_CBFB_CTRL	118.085	118.826	109.161	196.025	108.334	150.338
MYC_5UTR.exon_3_005	MYC_5UTR.exon_3	133.08	141.362	123.963	8.43117	22.6516	14.5851
RBM5_exon_22_001	RBM5_exon_22	42.1732	24.5847	23.1274	43.2098	30.5304	20.1947
RBM5_3UTR.exon_6_000	RBM5_3UTR.exon_6	39.3616	22.536	39.7792	24.2396	21.6667	24.6824
Enha50k_SDE2_REG2_002	Enha50k_SDE2_REG2	275.531	247.896	219.248	244.504	248.183	249.068
Enha50k_RAB11FIP4_000	Enha50k_RAB11FIP4	96.5297	58.3887	117.487	137.007	75.8336	76.2912
Enha50k_RAB11FIP4_REG6_003	Enha50k_RAB11FIP4_REG6	202.431	255.066	380.215	103.282	164.47	155.948
CTCF_exon_12_002	CTCF_exon_12	37.4873	33.804	79.5584	65.3416	74.8487	84.1447
Enha50k_ST8SIA2_004	Enha50k_ST8SIA2	112.462	147.508	174.843	219.21	218.637	229.995
Enha50k_SDE2_REG2_003	Enha50k_SDE2_REG2	215.552	214.092	170.218	415.235	279.698	263.653
Enha50k_LY6K_003	Enha50k_LY6K	122.771	133.167	166.517	91.689	173.334	132.388
Enha50k_MTHFD1_000	Enha50k_MTHFD1	87.1579	156.727	131.364	130.683	145.758	170.533
CTCFL_5UTR.exon_11_000	CTCFL_5UTR.exon_11	256.788	321.65	273.829	243.45	352.577	238.971
RBM5_exon_20_002	RBM5_exon_20	534.194	514.23	671.621	639.715	548.562	640.621
Enha50k_ZC3H18_REG3_003	Enha50k_ZC3H18_REG3	318.642	308.333	232.199	326.708	405.759	252.434
RBM5_exon_24_004	RBM5_exon_24	111.525	101.412	68.4572	98.0124	85.6821	95.3639
Enha50k_TCF3_003	Enha50k_TCF3	85.2835	83.9977	79.5584	90.6351	79.773	57.2184
CTCF_5UTR.exon_1_001	CTCF_5UTR.exon_1	117.148	98.3388	80.4835	56.9104	119.167	109.949
RBM5_exon_18_003	RBM5_exon_18	267.097	224.335	242.375	294.037	229.47	185.118
Enha50k_LY6K_004	Enha50k_LY6K	55.2937	54.2912	43.4796	31.6169	39.3941	15.707
MYC_5UTR.exon_3_006	MYC_5UTR.exon_3	101.216	120.875	103.611	30.563	21.6667	25.8044
Enha50k_MEF2D_REG2_006	Enha50k_MEF2D_REG2	10.309	7.17054	10.1761	17.9162	2.95456	72.9254
Prom2k_WIPI2_REG2_000	Prom2k_WIPI2_REG2	293.338	404.623	234.05	335.139	411.668	378.09
RBM5_exon_20_003	RBM5_exon_20	166.818	133.167	147.09	60.0721	83.7124	65.0719
Enha50k_LMTK2_003	Enha50k_LMTK2	107.776	115.753	109.161	102.228	104.394	99.8517
CTCFL_5UTR.exon_11_001	CTCFL_5UTR.exon_11	373.935	351.356	336.735	421.559	410.683	408.382
Enha50k_TCF3_004	Enha50k_TCF3	0	0	0	0	0	0
MYC_3UTR.exon_4_000	MYC_3UTR.exon_4	287.715	253.018	185.945	105.39	122.122	121.168
Enha50k_RAB11FIP4_REG5_003	Enha50k_RAB11FIP4_REG5	92.781	96.2901	61.0564	88.5273	109.319	93.1201
Enha50k_CDK6_REG2_005	Enha50k_CDK6_REG2	207.117	197.702	225.724	268.744	238.334	250.19
CTCF_5UTR.exon_1_002	CTCF_5UTR.exon_1	0	0	0	0	0	0
MYC_3UTR.5UTR.exon_1_001	MYC_3UTR.5UTR.exon_1	86.2207	73.7541	69.3823	85.3656	109.319	96.4859
Enha50k_SENP1_REG2_001	Enha50k_SENP1_REG2	158.384	155.703	122.113	133.845	86.6669	75.1692
Prom2k_FLCN_001	Prom2k_FLCN	149.949	127.021	163.742	235.019	177.273	136.875
Enha50k_HMGB1_REG4_005	Enha50k_HMGB1_REG4	159.321	173.117	172.068	121.198	212.728	136.875
Enha50k_LMTK2_004	Enha50k_LMTK2	181.813	153.654	145.24	66.3955	119.167	201.947
CTCFL_5UTR.exon_13_002	CTCFL_5UTR.exon_13	94.6554	111.656	54.5807	96.9585	92.5761	108.827
CTCF_5UTR.exon_1_003	CTCF_5UTR.exon_1	161.195	124.972	110.087	108.551	142.803	139.119
Enha50k_MED12_000	Enha50k_MED12	45.9219	67.6079	52.7305	129.629	81.7427	83.0227
RBM5_3UTR.exon_10_002	RBM5_3UTR.exon_10	52.4822	82.9734	109.161	77.9883	71.8942	62.828
Enha50k_RAB11FIP4_001	Enha50k_RAB11FIP4	409.548	426.135	466.249	514.301	473.714	540.77
Prom2k_CCND3_009	Prom2k_CCND3	125.582	142.386	181.319	141.222	125.076	191.85
RBM5_exon_23_002	RBM5_exon_23	65.6027	69.6567	75.858	122.252	94.5458	144.729
CTCFL_3UTR.exon_9_004	CTCFL_3UTR.exon_9	147.138	122.924	127.663	111.713	164.47	151.46
RBM5_3UTR.exon_8_000	RBM5_3UTR.exon_8	244.604	251.993	257.177	179.162	185.152	280.482
Enha50k_HMGB1_REG4_006	Enha50k_HMGB1_REG4	284.903	265.31	304.357	251.881	256.061	238.971
Enha50k_RAB11FIP4_002	Enha50k_RAB11FIP4	152.761	187.458	191.495	112.767	143.788	192.972
Enha50k_LMTK2_REG2_000	Enha50k_LMTK2_REG2	21.5552	17.4142	18.5019	20.024	31.5153	28.0482
RBM5_exon_22_002	RBM5_exon_22	328.014	311.406	307.132	439.475	387.047	503.746
Enha50k_RAB11FIP4_REG7_CTRL_000	Enha50k_RAB11FIP4_REG7_CTRL	129.331	119.85	123.963	101.174	176.288	125.656
CTCF_3UTR.exon_15_001	CTCF_3UTR.exon_15	228.672	215.116	228.499	266.636	316.137	310.774
Enha50k_RAB11FIP4_REG4_000	Enha50k_RAB11FIP4_REG4	140.577	97.3144	171.143	142.276	106.364	168.289
RBM5_3UTR.exon_13_001	RBM5_3UTR.exon_13	99.3413	89.1195	95.285	83.2578	107.349	85.2666
MYC_5UTR.exon_2_001	MYC_5UTR.exon_2	225.861	267.359	219.248	121.198	139.849	132.388
Enha50k_CFL1_004	Enha50k_CFL1	103.09	73.7541	64.7568	74.8266	151.667	112.193
Enha50k_CFL1_005	Enha50k_CFL1	527.633	483.499	497.702	552.242	492.426	693.352
CTCFL_3UTR.exon_6_003	CTCFL_3UTR.exon_6	97.4669	114.729	80.4835	149.653	95.5306	86.3885
CTCFL_5UTR.exon_11_002	CTCFL_5UTR.exon_11	217.426	165.947	152.641	300.36	185.152	143.607
Enha50k_HMGB1_REG4_007	Enha50k_HMGB1_REG4	512.638	430.232	457.923	389.942	381.138	405.016
Enha50k_RAB11FIP4_003	Enha50k_RAB11FIP4	226.798	275.554	301.582	280.336	306.289	274.873
Enha50k_LY6K_REG2_001	Enha50k_LY6K_REG2	193.997	193.605	162.817	110.659	159.546	186.24
Enha50k_CFL1_CTRL_000	Enha50k_CFL1_CTRL	45.9219	52.2425	13.8765	42.1559	12.8031	65.0719
CTCFL_3UTR.exon_6_004	CTCFL_3UTR.exon_6	85.2835	86.0465	99.9105	131.737	113.258	120.046
Enha50k_XRCC4_000	Enha50k_XRCC4	39.3616	38.9258	34.2286	49.5331	61.0608	32.5359
RBM5_3UTR.exon_25_002	RBM5_3UTR.exon_25	327.076	340.088	243.301	382.564	286.592	372.48
Enha50k_HMGB1_REG4_008	Enha50k_HMGB1_REG4	265.222	231.506	186.87	180.216	150.682	187.362
RBM5_exon_12_003	RBM5_exon_12	336.448	222.287	385.766	486.9	394.926	436.43
Enha50k_MTHFD1_001	Enha50k_MTHFD1	200.557	151.606	209.997	208.671	194.016	269.263
Enha50k_AFF1_001	Enha50k_AFF1	52.4822	62.4861	72.1576	100.12	138.864	123.412
Enha50k_SENP1_REG2_002	Enha50k_SENP1_REG2	119.959	88.0952	113.787	48.4792	35.4547	16.8289
Enha50k_CFL1_006	Enha50k_CFL1	73.1002	74.7785	19.427	34.7786	49.2426	45.9991
RBM5_3UTR.exon_15_000	RBM5_3UTR.exon_15	115.273	114.729	160.042	102.228	165.455	107.705
Enha50k_PDZD8_002	Enha50k_PDZD8	67.4771	91.1683	94.3599	68.5033	105.379	126.778
CTCFL_3UTR.exon_4_001	CTCFL_3UTR.exon_4	392.679	416.916	336.735	437.367	467.805	490.283
Enha50k_RAB11FIP4_004	Enha50k_RAB11FIP4	222.112	275.554	299.731	280.336	306.289	274.873
RBM5_exon_4_002	RBM5_exon_4	115.273	143.411	79.5584	105.39	72.879	146.973
CTCFL_5UTR.exon_14_003	CTCFL_5UTR.exon_14	289.589	292.968	303.432	229.749	271.819	216.532
Enha50k_FLT3_REG2_003	Enha50k_FLT3_REG2	179.002	177.215	175.768	148.599	159.546	168.289
Enha50k_HMGB1_REG4_009	Enha50k_HMGB1_REG4	70.2886	114.729	82.3336	93.7968	64.0154	124.534
Enha50k_RAB11FIP4_REG7_CTRL_001	Enha50k_RAB11FIP4_REG7_CTRL	77.7861	91.1683	91.5846	85.3656	58.1063	56.0964
Enha50k_SENP1_002	Enha50k_SENP1	128.394	158.776	131.364	158.084	205.834	153.704
Enha50k_PDZD8_003	Enha50k_PDZD8	180.876	230.482	141.54	174.947	296.44	290.58
Enha50k_CDK6_000	Enha50k_CDK6	574.492	563.399	565.234	788.314	656.896	675.401
CTCF_exon_6_001	CTCF_exon_6	138.703	118.826	106.386	23.1857	38.4092	52.7306
RBM5_exon_4_003	RBM5_exon_4	37.4873	18.4385	24.9776	50.587	27.5758	31.414
CTCFL_3UTR.exon_4_002	CTCFL_3UTR.exon_4	130.268	143.411	123.038	135.953	189.092	167.167
RBM5_3UTR.exon_14_000	RBM5_3UTR.exon_14	78.7233	94.2414	76.7831	38.9942	78.7881	62.828
Enha50k_RAB11FIP4_005	Enha50k_RAB11FIP4	203.368	244.823	284.93	235.019	310.228	289.458
CTCF_5UTR.exon_1_004	CTCF_5UTR.exon_1	176.19	206.921	245.151	168.623	209.773	217.654
Enha50k_AFF1_002	Enha50k_AFF1	149.012	157.752	146.165	230.803	307.274	232.239
Enha50k_PSIP1_000	Enha50k_PSIP1	185.562	180.288	151.716	213.941	267.88	196.338
CTCFL_5UTR.exon_14_004	CTCFL_5UTR.exon_14	317.705	312.431	327.484	427.882	455.001	431.943
Enha50k_RAB11FIP4_REG7_001	Enha50k_RAB11FIP4_REG7	135.891	192.58	111.012	187.594	161.516	217.654
Enha50k_ZC3H18_002	Enha50k_ZC3H18	0	0	0	0	0	0
RBM5_3UTR.exon_7_003	RBM5_3UTR.exon_7	193.059	205.897	180.394	166.516	186.137	250.19
Enha50k_MED12_001	Enha50k_MED12	276.469	205.897	280.304	232.911	208.789	246.824
Enha50k_AFF1_003	Enha50k_AFF1	32.8014	8.1949	14.8016	15.8084	8.86367	10.0974
Enha50k_CDK6_001	Enha50k_CDK6	37.4873	52.2425	48.1051	59.0182	76.8184	47.121
Prom2k_ZNF227_002	Prom2k_ZNF227	305.521	259.164	259.952	353.055	292.501	253.556
Enha50k_CDK6_REG2_006	Enha50k_CDK6_REG2	250.228	141.362	169.293	228.696	297.425	198.581
CTCF_5UTR.exon_1_005	CTCF_5UTR.exon_1	261.474	283.748	350.612	245.558	268.865	314.14
RBM5_3UTR.exon_6_001	RBM5_3UTR.exon_6	102.153	123.948	154.491	119.09	56.1365	127.9
RBM5_exon_20_004	RBM5_exon_20	267.097	298.09	341.361	272.959	268.865	291.701
Enha50k_LMTK2_REG2_001	Enha50k_LMTK2_REG2	64.6655	41.9989	42.5545	50.587	64.0154	65.0719
CTCFL_5UTR.exon_14_005	CTCFL_5UTR.exon_14	148.075	146.484	160.967	217.103	231.44	237.849
Enha50k_PDZD8_004	Enha50k_PDZD8	304.584	322.674	246.076	235.019	375.228	442.04
MYC_3UTR.5UTR.exon_1_002	MYC_3UTR.5UTR.exon_1	225.861	159.801	256.252	193.917	173.334	152.582
CTCFL_5UTR.exon_14_006	CTCFL_5UTR.exon_14	372.061	333.942	380.215	289.822	328.94	305.165
CTCF_5UTR.exon_1_006	CTCF_5UTR.exon_1	373.935	397.453	296.031	357.271	402.804	357.895
Enha50k_LY6K_REG2_002	Enha50k_LY6K_REG2	75.9117	77.8516	116.562	68.5033	109.319	60.5841
Enha50k_HMGB1_REG2_001	Enha50k_HMGB1_REG2	209.929	187.458	160.967	163.354	113.258	132.388
MYC_3UTR.5UTR.exon_1_003	MYC_3UTR.5UTR.exon_1	45.9219	39.9501	82.3336	43.2098	40.3789	47.121
Enha50k_PDZD8_005	Enha50k_PDZD8	124.645	92.1926	105.461	61.126	69.9245	150.338
RBM5_5UTR.exon_3_000	RBM5_5UTR.exon_3	85.2835	96.2901	105.461	157.031	132.955	102.096
Enha50k_LMTK2_REG2_002	Enha50k_LMTK2_REG2	49.6706	38.9258	37.929	45.3175	54.1668	54.9745
Enha50k_XRCC4_001	Enha50k_XRCC4	38.4244	20.4873	38.8541	35.8325	49.2426	41.5114
Enha50k_C12orf49_REG3_004	Enha50k_C12orf49_REG3	253.039	316.528	289.555	322.492	303.334	429.699
CTCF_exon_12_003	CTCF_exon_12	65.6027	53.2669	73.0827	45.3175	45.3032	29.1701
Enha50k_ST8SIA2_REG2_003	Enha50k_ST8SIA2_REG2	0	4.09745	0	1.0539	0.984852	7.8535
MYC_5UTR.exon_2_002	MYC_5UTR.exon_2	66.5399	65.5592	79.5584	64.2877	45.3032	32.5359
YY1_exon_3_002	YY1_exon_3	127.457	144.435	113.787	41.102	50.2274	34.7798
Enha50k_ST8SIA2_REG3_007	Enha50k_ST8SIA2_REG3	104.964	125.997	144.315	151.761	126.061	125.656
Enha50k_ST8SIA2_005	Enha50k_ST8SIA2	6.56027	14.3411	20.3521	23.1857	6.89396	30.2921
Enha50k_APOBR_002	Enha50k_APOBR	77.7861	77.8516	62.9066	35.8325	48.2577	84.1447
RBM5_exon_12_004	RBM5_exon_12	14.9949	9.21926	4.62549	23.1857	8.86367	23.5605
YY1_3UTR.exon_5_001	YY1_3UTR.exon_5	319.579	226.384	237.75	326.708	205.834	196.338
RBM5_3UTR.exon_7_004	RBM5_3UTR.exon_7	127.457	134.191	255.327	119.09	116.213	182.874
Enha50k_SMARCB1_000	Enha50k_SMARCB1	79.6604	72.7297	83.2587	142.276	76.8184	93.1201
Enha50k_C12orf49_REG3_005	Enha50k_C12orf49_REG3	180.876	189.507	262.728	235.019	195.985	214.288
Enha50k_ST8SIA2_REG3_008	Enha50k_ST8SIA2_REG3	298.024	296.041	358.013	362.54	330.91	267.019
Enha50k_PDZD8_006	Enha50k_PDZD8	169.63	172.093	192.42	167.57	137.879	205.313
Enha50k_XRCC4_002	Enha50k_XRCC4	0	0	0	1.0539	0	0
Enha50k_HMGB1_REG4_010	Enha50k_HMGB1_REG4	263.348	290.919	255.327	202.348	273.789	316.384
RBM5_5UTR.exon_2_000	RBM5_5UTR.exon_2	134.017	175.166	227.574	218.157	250.152	157.07
Enha50k_RAB11FIP4_REG7_CTRL_002	Enha50k_RAB11FIP4_REG7_CTRL	52.4822	36.8771	51.8054	46.3714	31.5153	39.2675
CTCF_exon_12_004	CTCF_exon_12	214.615	212.043	262.728	162.3	161.516	169.411
RBM5_3UTR.exon_7_005	RBM5_3UTR.exon_7	144.326	141.362	157.267	299.307	251.137	226.63
Enha50k_LMTK2_005	Enha50k_LMTK2	49.6706	17.4142	24.0525	47.4253	41.3638	33.6579
RBM5_3UTR.exon_25_003	RBM5_3UTR.exon_25	139.64	140.338	127.663	107.497	137.879	126.778
Enha50k_RAB11FIP4_REG5_004	Enha50k_RAB11FIP4_REG5	118.085	91.1683	86.034	145.438	105.379	65.0719
Enha50k_ST8SIA2_REG3_009	Enha50k_ST8SIA2_REG3	462.968	479.402	422.769	390.996	457.956	443.162
MYC_5UTR.exon_2_003	MYC_5UTR.exon_2	54.3565	43.0232	64.7568	62.1799	30.5304	30.2921
Enha50k_PDZD8_007	Enha50k_PDZD8	111.525	144.435	165.592	181.27	118.182	113.315
Enha50k_SMARCB1_001	Enha50k_SMARCB1	146.2	116.777	103.611	153.869	134.925	145.851
CTCF_exon_12_005	CTCF_exon_12	422.669	423.062	501.403	285.606	307.274	253.556
Enha50k_RAB11FIP4_REG5_005	Enha50k_RAB11FIP4_REG5	110.587	111.656	143.39	162.3	169.394	133.51
Enha50k_ZC3H18_003	Enha50k_ZC3H18	92.781	87.0708	126.738	83.2578	115.228	94.242
Enha50k_AFF1_004	Enha50k_AFF1	238.044	267.359	306.207	238.181	196.97	277.116
MYC_5UTR.exon_2_004	MYC_5UTR.exon_2	63.7284	54.2912	77.7082	74.8266	42.3486	42.6333
Enha50k_RAB11FIP4_REG7_CTRL_003	Enha50k_RAB11FIP4_REG7_CTRL	410.486	422.037	407.968	415.235	438.259	308.53
Enha50k_CDK6_REG2_007	Enha50k_CDK6_REG2	82.472	50.1938	52.7305	69.5572	68.9396	44.8771
Prom2k_ZNF227_003	Prom2k_ZNF227	41.236	76.8272	32.3784	59.0182	39.3941	87.5104
Enha50k_SMARCE1_002	Enha50k_SMARCE1	397.365	370.819	319.159	404.696	414.623	406.138
Enha50k_RAB11FIP4_REG4_001	Enha50k_RAB11FIP4_REG4	136.829	159.801	181.319	177.055	118.182	129.022
Enha50k_APOBR_CTRL_001	Enha50k_APOBR_CTRL	122.771	117.802	150.791	94.8507	157.576	112.193
Enha50k_PDZD8_008	Enha50k_PDZD8	98.4041	102.436	116.562	66.3955	108.334	120.046
CTCF_exon_12_006	CTCF_exon_12	204.306	208.97	238.675	123.306	145.758	84.1447
MYC_5UTR.exon_2_005	MYC_5UTR.exon_2	106.839	124.972	230.349	167.57	96.5155	185.118
Enha50k_SMARCB1_002	Enha50k_SMARCB1	278.343	214.092	212.772	306.684	314.168	278.238
Enha50k_PSIP1_001	Enha50k_PSIP1	0	0	0	0	0	0
CTCFL_3UTR.exon_9_005	CTCFL_3UTR.exon_9	371.124	279.651	312.683	372.025	344.698	357.895
Prom2k_ZNF227_004	Prom2k_ZNF227	250.228	332.918	319.159	320.384	393.941	336.579
Enha50k_CFL1_007	Enha50k_CFL1	476.088	381.063	446.822	504.816	514.093	583.403
Enha50k_MRGPRD_001	Enha50k_MRGPRD	113.399	135.216	84.1838	70.6111	97.5003	51.6087
Prom2k_WIPI2_REG2_001	Prom2k_WIPI2_REG2	80.5976	69.6567	56.4309	91.689	57.1214	87.5104
CTCFL_5UTR.exon_13_003	CTCFL_5UTR.exon_13	205.243	207.946	161.892	245.558	165.455	221.02
CTCFL_5UTR.exon_14_007	CTCFL_5UTR.exon_14	20.618	11.268	12.0263	43.2098	15.7576	14.5851
Enha50k_CFL1_008	Enha50k_CFL1	126.52	132.143	178.544	176.001	147.728	192.972
Enha50k_ST8SIA2_006	Enha50k_ST8SIA2	0	0	0	0	0	0
Enha50k_A2ML1_REG2_003	Enha50k_A2ML1_REG2	14.9949	41.9989	81.4085	55.8565	57.1214	44.8771
RBM5_3UTR.exon_6_002	RBM5_3UTR.exon_6	43.1104	34.8283	26.8278	52.6948	21.6667	40.3894
Enha50k_XRCC4_003	Enha50k_XRCC4	62.7912	59.413	75.858	111.713	71.8942	123.412
Prom2k_WIPI2_REG2_002	Prom2k_WIPI2_REG2	54.3565	46.0963	69.3823	74.8266	60.076	44.8771
CTCFL_5UTR.exon_13_004	CTCFL_5UTR.exon_13	47.7963	25.6091	15.7267	47.4253	42.3486	42.6333
RBM5_5UTR.exon_1_003	RBM5_5UTR.exon_1	54.3565	38.9258	56.4309	73.7727	71.8942	90.8762
Enha50k_MRGPRD_002	Enha50k_MRGPRD	126.52	131.118	174.843	149.653	166.44	154.826
Enha50k_ZC3H18_004	Enha50k_ZC3H18	176.19	212.043	173.918	240.288	215.683	259.166
Enha50k_ST8SIA2_REG2_004	Enha50k_ST8SIA2_REG2	121.834	81.949	86.034	93.7968	169.394	105.461
CTCFL_3UTR.exon_9_006	CTCFL_3UTR.exon_9	371.124	279.651	312.683	372.025	343.713	357.895
CTCFL_5UTR.exon_12_000	CTCFL_5UTR.exon_12	203.368	274.529	281.23	204.456	263.94	316.384
Enha50k_RAB11FIP4_REG4_002	Enha50k_RAB11FIP4_REG4	161.195	117.802	101.761	182.324	170.379	203.069
Enha50k_ZC3H18_REG3_004	Enha50k_ZC3H18_REG3	12.1834	19.4629	26.8278	11.5929	33.485	5.60964
Enha50k_SMARCB1_REG2_002	Enha50k_SMARCB1_REG2	149.949	130.094	228.499	111.713	90.6064	151.46
Enha50k_LMTK2_006	Enha50k_LMTK2	11.2462	12.2924	24.9776	9.48507	9.84852	22.4386
Enha50k_CDK6_002	Enha50k_CDK6	46.8591	76.8272	69.3823	93.7968	58.1063	103.217
CTCFL_3UTR.exon_4_003	CTCFL_3UTR.exon_4	20.618	23.5603	8.32587	12.6468	9.84852	74.0473
RBM5_3UTR.exon_13_002	RBM5_3UTR.exon_13	16.8693	23.5603	24.9776	23.1857	20.6819	29.1701
Enha50k_XRCC4_004	Enha50k_XRCC4	142.452	154.679	113.787	129.629	160.531	214.288
Enha50k_ZC3H18_005	Enha50k_ZC3H18	99.3413	159.801	111.937	114.875	108.334	148.095
YY1_exon_4_000	YY1_exon_4	220.238	214.092	145.24	149.653	157.576	201.947
Prom2k_WIPI2_REG2_003	Prom2k_WIPI2_REG2	185.562	225.36	196.121	258.205	244.243	308.53
Enha50k_RAB11FIP4_006	Enha50k_RAB11FIP4	55.2937	61.4618	91.5846	37.9403	74.8487	23.5605
Enha50k_C12orf49_REG4_001	Enha50k_C12orf49_REG4	60.9168	53.2669	52.7305	27.4013	52.1971	68.4376
Enha50k_C12orf49_REG2_001	Enha50k_C12orf49_REG2	62.7912	55.3156	62.9066	86.4195	105.379	104.339
RBM5_3UTR.exon_25_004	RBM5_3UTR.exon_25	683.205	679.152	743.778	974.854	1054.78	954.761
Enha50k_ZC3H18_REG3_005	Enha50k_ZC3H18_REG3	232.421	261.212	333.035	205.51	189.092	224.386
Enha50k_SMARCB1_REG2_003	Enha50k_SMARCB1_REG2	103.09	109.607	90.6595	84.3117	119.167	120.046
Enha50k_SENP1_REG2_003	Enha50k_SENP1_REG2	401.114	371.844	350.612	307.738	268.865	354.529
Enha50k_CDK6_003	Enha50k_CDK6	151.823	110.631	144.315	164.408	213.713	238.971
Enha50k_ZC3H18_REG2_001	Enha50k_ZC3H18_REG2	208.992	195.653	127.663	210.779	195.001	296.189
RBM5_3UTR.exon_6_003	RBM5_3UTR.exon_6	207.117	196.678	136.914	144.384	96.5155	148.095
MYC_5UTR.exon_2_006	MYC_5UTR.exon_2	66.5399	64.5348	48.1051	90.6351	51.2123	87.5104
Enha50k_ZC3H18_006	Enha50k_ZC3H18	98.4041	160.825	111.937	114.875	109.319	148.095
Enha50k_A2ML1_REG2_004	Enha50k_A2ML1_REG2	155.572	149.557	165.592	115.929	179.243	154.826
Enha50k_XRCC4_005	Enha50k_XRCC4	87.1579	83.9977	56.4309	59.0182	62.0457	104.339
RBM5_exon_4_004	RBM5_exon_4	0	0	0	0	0	0
CTCF_exon_12_007	CTCF_exon_12	268.971	251.993	276.604	283.498	419.547	308.53
Enha50k_MTHFD1_002	Enha50k_MTHFD1	16.8693	19.4629	37.929	18.9701	9.84852	5.60964
Enha50k_RAB11FIP4_REG7_002	Enha50k_RAB11FIP4_REG7	121.834	93.217	116.562	185.486	102.425	187.362
Enha50k_LY6K_REG2_003	Enha50k_LY6K_REG2	109.65	106.534	100.836	81.15	166.44	114.437
RBM5_3UTR.exon_14_001	RBM5_3UTR.exon_14	13.1205	17.4142	15.7267	28.4552	26.591	14.5851
RBM5_3UTR.exon_7_006	RBM5_3UTR.exon_7	175.253	238.676	204.446	267.69	313.183	330.969
Enha50k_SENP1_REG2_004	Enha50k_SENP1_REG2	263.348	305.26	271.979	235.019	175.304	258.044
Enha50k_HMGB1_REG2_002	Enha50k_HMGB1_REG2	146.2	218.189	168.368	217.103	258.031	186.24
Enha50k_CFL1_009	Enha50k_CFL1	29.9898	30.7309	69.3823	41.102	30.5304	25.8044
CTCFL_5UTR.exon_11_003	CTCFL_5UTR.exon_11	143.389	181.312	163.742	159.138	151.667	213.166
RBM5_exon_20_005	RBM5_exon_20	72.163	86.0465	82.3336	61.126	75.8336	90.8762
Enha50k_A2ML1_REG2_005	Enha50k_A2ML1_REG2	54.3565	86.0465	66.607	67.4494	130	111.071
Enha50k_MED12_002	Enha50k_MED12	33.7385	51.2181	28.678	23.1857	38.4092	50.4868
Enha50k_HMGB1_REG3_002	Enha50k_HMGB1_REG3	230.547	200.775	186.87	221.318	199.925	252.434
Enha50k_MEF2D_REG2_007	Enha50k_MEF2D_REG2	97.4669	100.388	79.5584	84.3117	93.5609	88.6324
Enha50k_RAB11FIP4_REG4_003	Enha50k_RAB11FIP4_REG4	203.368	293.992	148.016	226.588	247.198	241.215
RBM5_exon_16_004	RBM5_exon_16	109.65	91.1683	83.2587	85.3656	164.47	83.0227
Enha50k_HMGB1_004	Enha50k_HMGB1	74.9745	95.2657	94.3599	137.007	107.349	134.631
Enha50k_RAB11FIP4_REG6_004	Enha50k_RAB11FIP4_REG6	0	0	0	0	0.984852	2.24386
RBM5_5UTR.exon_2_001	RBM5_5UTR.exon_2	118.085	115.753	143.39	111.713	128.031	115.559
Enha50k_ST8SIA2_REG2_005	Enha50k_ST8SIA2_REG2	46.8591	21.5116	34.2286	25.2935	61.0608	39.2675
MYC_5UTR.exon_3_007	MYC_5UTR.exon_3	86.2207	79.9003	91.5846	11.5929	38.4092	12.3412
Enha50k_SENP1_REG2_005	Enha50k_SENP1_REG2	149.949	116.777	72.1576	99.0663	132.955	95.3639
Enha50k_RAB11FIP4_REG8_002	Enha50k_RAB11FIP4_REG8	83.4092	54.2912	59.2062	42.1559	36.4395	48.2429
Enha50k_AFF1_005	Enha50k_AFF1	116.211	72.7297	70.3074	65.3416	88.6367	68.4376
Enha50k_MED12_003	Enha50k_MED12	223.049	241.75	175.768	201.294	247.198	288.336
RBM5_exon_19_003	RBM5_exon_19	13.1205	33.804	12.9514	25.2935	36.4395	34.7798
Enha50k_RAB11FIP4_REG6_005	Enha50k_RAB11FIP4_REG6	245.542	187.458	164.667	229.749	275.758	205.313
Enha50k_MEF2D_REG2_008	Enha50k_MEF2D_REG2	0	0	0	0	0	0
Enha50k_RAB11FIP4_REG8_003	Enha50k_RAB11FIP4_REG8	138.703	113.704	108.236	253.989	255.077	236.727
Enha50k_CDK6_REG2_008	Enha50k_CDK6_REG2	117.148	108.582	136.914	102.228	120.152	127.9
RBM5_5UTR.exon_3_001	RBM5_5UTR.exon_3	60.9168	41.9989	22.2023	33.7247	49.2426	58.3403
Enha50k_SENP1_003	Enha50k_SENP1	204.306	163.898	121.188	179.162	128.031	146.973
RBM5_3UTR.exon_25_005	RBM5_3UTR.exon_25	547.314	584.911	582.811	539.595	497.35	470.088
Enha50k_LMTK2_REG2_003	Enha50k_LMTK2_REG2	205.243	207.946	247.926	341.462	291.516	333.213
RBM5_3UTR.exon_8_001	RBM5_3UTR.exon_8	86.2207	103.461	95.285	49.5331	67.9548	70.6815
Enha50k_HMGB1_REG2_003	Enha50k_HMGB1_REG2	175.253	137.265	223.874	128.575	165.455	228.873
Enha50k_SDE2_REG2_004	Enha50k_SDE2_REG2	113.399	63.5105	150.791	87.4734	110.303	94.242
Enha50k_RAB11FIP4_REG4_004	Enha50k_RAB11FIP4_REG4	30.927	64.5348	26.8278	53.7487	71.8942	39.2675
RBM5_5UTR.exon_2_002	RBM5_5UTR.exon_2	49.6706	29.7065	38.8541	85.3656	48.2577	51.6087
Enha50k_RAB11FIP4_REG4_005	Enha50k_RAB11FIP4_REG4	208.992	182.337	181.319	252.935	258.031	200.825
Enha50k_ST8SIA2_007	Enha50k_ST8SIA2	65.6027	47.1207	68.4572	115.929	127.046	62.828
RBM5_3UTR.exon_25_006	RBM5_3UTR.exon_25	289.589	311.406	265.503	323.546	388.032	361.261
Enha50k_CCND3_004	Enha50k_CCND3	386.119	330.869	341.361	322.492	293.486	418.479
Enha50k_SENP1_004	Enha50k_SENP1	298.961	255.066	222.023	196.025	247.198	186.24
RBM5_exon_20_006	RBM5_exon_20	155.572	154.679	147.09	140.168	140.834	106.583
RBM5_exon_19_004	RBM5_exon_19	37.4873	33.804	48.1051	31.6169	23.6364	41.5114
RBM5_5UTR.exon_3_002	RBM5_5UTR.exon_3	25.3039	20.4873	25.9027	30.563	14.7728	24.6824
RBM5_exon_17_002	RBM5_exon_17	573.555	618.715	568.01	621.799	658.866	612.573
CTCFL_3UTR.exon_4_004	CTCFL_3UTR.exon_4	66.5399	97.3144	70.3074	104.336	55.1517	132.388
RBM5_5UTR.exon_1_004	RBM5_5UTR.exon_1	80.5976	93.217	65.6819	96.9585	65.0002	32.5359
Enha50k_TFDP1_000	Enha50k_TFDP1	78.7233	77.8516	61.0564	60.0721	65.9851	52.7306
Enha50k_LMTK2_REG2_004	Enha50k_LMTK2_REG2	9.37182	0	12.9514	12.6468	6.89396	14.5851
Enha50k_CDK6_REG3_002	Enha50k_CDK6_REG3	129.331	94.2414	78.6333	118.036	133.94	106.583
Enha50k_MED12_004	Enha50k_MED12	0	0	0	0	0	0
RBM5_exon_17_003	RBM5_exon_17	289.589	361.6	318.233	343.57	334.85	269.263
Enha50k_SENP1_005	Enha50k_SENP1	458.282	424.086	441.271	380.457	384.092	339.944
Enha50k_SMARCB1_003	Enha50k_SMARCB1	59.0424	62.4861	47.18	85.3656	96.5155	70.6815
Enha50k_LY6K_005	Enha50k_LY6K	0	3.07309	7.40078	8.43117	0	4.48771
RBM5_3UTR.exon_7_007	RBM5_3UTR.exon_7	203.368	191.556	153.566	139.114	112.273	93.1201
CTCF_exon_6_002	CTCF_exon_6	45.9219	72.7297	98.0603	88.5273	71.8942	59.4622
Enha50k_CFL1_010	Enha50k_CFL1	55.2937	58.3887	58.2811	111.713	116.213	122.29
Enha50k_LMTK2_REG2_005	Enha50k_LMTK2_REG2	162.132	144.435	131.364	174.947	140.834	148.095
Enha50k_MTHFD1_003	Enha50k_MTHFD1	82.472	80.9246	94.3599	94.8507	133.94	133.51
Enha50k_AURKB_000	Enha50k_AURKB	116.211	86.0465	148.941	59.0182	32.5001	33.6579
Enha50k_CBFB_REG2_002	Enha50k_CBFB_REG2	30.927	28.6822	32.3784	36.8864	39.3941	43.7552
RBM5_exon_12_005	RBM5_exon_12	119.959	161.849	70.3074	85.3656	139.849	60.5841
Enha50k_CBFB_REG3_001	Enha50k_CBFB_REG3	0	0	0	0	0	0
Enha50k_RAB11FIP4_REG4_006	Enha50k_RAB11FIP4_REG4	14.9949	24.5847	18.5019	44.2636	41.3638	13.4631
RBM5_exon_17_004	RBM5_exon_17	289.589	361.6	317.308	343.57	334.85	270.385
Enha50k_RAB11FIP4_REG3_000	Enha50k_RAB11FIP4_REG3	0	0	0	0	0	0
MYC_5UTR.exon_2_007	MYC_5UTR.exon_2	417.983	536.766	404.267	427.882	478.638	430.821
Enha50k_RAB11FIP4_REG5_006	Enha50k_RAB11FIP4_REG5	164.944	199.751	194.27	141.222	193.031	143.607
CTCFL_5UTR.exon_12_001	CTCFL_5UTR.exon_12	124.645	128.045	160.967	154.923	195.985	140.241
Enha50k_AFF1_REG2_006	Enha50k_AFF1_REG2	14.0577	19.4629	15.7267	44.2636	26.591	33.6579
RBM5_exon_12_006	RBM5_exon_12	218.363	228.433	206.297	317.223	303.334	263.653
Enha50k_CBFB_REG3_002	Enha50k_CBFB_REG3	21.5552	8.1949	14.8016	26.3474	12.8031	32.5359
CTCF_exon_12_008	CTCF_exon_12	0	0	0	0	0	0
RBM5_exon_17_005	RBM5_exon_17	291.464	266.334	191.495	268.744	175.304	205.313
RBM5_3UTR.exon_10_003	RBM5_3UTR.exon_10	250.228	274.529	275.679	179.162	206.819	214.288
MYC_5UTR.exon_2_008	MYC_5UTR.exon_2	231.484	194.629	237.75	350.947	286.592	247.946
Enha50k_SENP1_006	Enha50k_SENP1	4.68591	21.5116	8.32587	0	9.84852	19.0728
Enha50k_CFL1_011	Enha50k_CFL1	130.268	120.875	173.918	128.575	114.243	144.729
RBM5_exon_19_005	RBM5_exon_19	50.6078	91.1683	35.1537	45.3175	72.879	49.3649
Enha50k_SMARCE1_003	Enha50k_SMARCE1	194.934	189.507	295.106	184.432	264.925	227.752
RBM5_exon_20_007	RBM5_exon_20	95.5925	83.9977	71.2325	67.4494	121.137	115.559
Enha50k_APOBR_003	Enha50k_APOBR	171.504	191.556	233.124	201.294	169.394	139.119
Enha50k_ST8SIA2_REG3_010	Enha50k_ST8SIA2_REG3	151.823	148.533	175.768	146.492	146.743	122.29
RBM5_exon_22_003	RBM5_exon_22	224.924	140.338	130.439	141.222	118.182	129.022
Enha50k_SMARCB1_REG2_004	Enha50k_SMARCB1_REG2	300.835	283.748	321.009	323.546	416.592	407.26
Enha50k_CCND3_REG2_001	Enha50k_CCND3_REG2	26.2411	8.1949	36.0788	30.563	23.6364	8.97543
RBM5_5UTR.exon_1_005	RBM5_5UTR.exon_1	181.813	200.775	185.019	230.803	179.243	224.386
Enha50k_RAB11FIP4_REG8_004	Enha50k_RAB11FIP4_REG8	388.93	408.721	426.47	427.882	376.213	558.72
Prom2k_ZNF227_005	Prom2k_ZNF227	101.216	124.972	148.016	119.09	100.455	140.241
MYC_5UTR.exon_2_009	MYC_5UTR.exon_2	405.8	400.526	423.694	556.457	448.108	426.333
Enha50k_LY6K_006	Enha50k_LY6K	77.7861	104.485	86.034	103.282	105.379	94.242
RBM5_exon_16_005	RBM5_exon_16	10.309	0	17.5768	9.48507	4.92426	7.8535
RBM5_3UTR.exon_6_004	RBM5_3UTR.exon_6	261.474	188.483	197.046	197.079	265.91	219.898
RBM5_exon_20_008	RBM5_exon_20	33.7385	45.072	50.8803	35.8325	44.3183	29.1701
Enha50k_RAB11FIP4_REG3_001	Enha50k_RAB11FIP4_REG3	158.384	178.239	221.098	200.24	220.607	214.288
Enha50k_MRGPRD_003	Enha50k_MRGPRD	226.798	201.799	269.203	259.259	249.167	254.678
Enha50k_CCND3_005	Enha50k_CCND3	402.051	393.355	405.193	446.852	478.638	421.845
CTCF_3UTR.exon_14_003	CTCF_3UTR.exon_14	29.9898	21.5116	38.8541	62.1799	47.2729	28.0482
CTCFL_3UTR.exon_6_005	CTCFL_3UTR.exon_6	190.248	176.19	218.323	233.965	162.501	215.41
Prom2k_MYCL_000	Prom2k_MYCL	159.321	150.581	159.117	149.653	160.531	129.022
Enha50k_MRGPRD_REG2_006	Enha50k_MRGPRD_REG2	43.1104	53.2669	39.7792	62.1799	99.47	71.8034
Enha50k_LY6K_REG2_004	Enha50k_LY6K_REG2	32.8014	41.9989	70.3074	77.9883	25.6061	21.3166
Enha50k_ZC3H18_REG3_006	Enha50k_ZC3H18_REG3	47.7963	44.0476	85.1089	3.16169	30.5304	40.3894
Prom2k_ZNF227_006	Prom2k_ZNF227	128.394	147.508	142.465	104.336	127.046	112.193
Enha50k_C12orf49_REG3_006	Enha50k_C12orf49_REG3	42.1732	30.7309	57.356	64.2877	22.6516	41.5114
Enha50k_ST8SIA2_008	Enha50k_ST8SIA2	63.7284	70.681	69.3823	76.9344	84.6972	54.9745
Enha50k_MED12_005	Enha50k_MED12	34.6757	18.4385	31.4533	22.1318	19.697	38.1456
RBM5_exon_22_004	RBM5_exon_22	56.2309	86.0465	88.8093	51.6409	80.7578	97.6078
Enha50k_ST8SIA2_REG2_006	Enha50k_ST8SIA2_REG2	136.829	120.875	135.989	147.545	165.455	123.412
CTCFL_3UTR.exon_8_001	CTCFL_3UTR.exon_8	113.399	127.021	88.8093	129.629	112.273	249.068
RBM5_exon_18_004	RBM5_exon_18	26.2411	63.5105	57.356	40.0481	39.3941	28.0482
Enha50k_CCND3_REG2_002	Enha50k_CCND3_REG2	490.146	459.939	478.275	440.529	519.017	400.529
Enha50k_PDZD8_009	Enha50k_PDZD8	175.253	149.557	150.791	142.276	183.182	226.63
CTCF_exon_6_003	CTCF_exon_6	155.572	213.067	166.517	70.6111	122.122	59.4622
RBM5_exon_20_009	RBM5_exon_20	268.971	205.897	256.252	237.127	292.501	226.63
Enha50k_APOBR_004	Enha50k_APOBR	91.8438	105.509	163.742	127.521	112.273	84.1447
Enha50k_HMGB1_REG2_004	Enha50k_HMGB1_REG2	344.883	335.991	459.773	490.062	390.001	477.942
Enha50k_C12orf49_REG4_002	Enha50k_C12orf49_REG4	108.713	80.9246	74.0078	65.3416	73.8639	62.828
Enha50k_C12orf49_REG3_007	Enha50k_C12orf49_REG3	61.854	103.461	114.712	93.7968	57.1214	88.6324
CTCF_exon_8_001	CTCF_exon_8	48.7334	73.7541	72.1576	67.4494	64.0154	56.0964
Enha50k_CCND3_REG2_003	Enha50k_CCND3_REG2	616.666	561.351	545.807	509.032	628.335	489.161
RBM5_3UTR.exon_14_002	RBM5_3UTR.exon_14	301.773	268.383	302.507	189.701	208.789	194.094
Enha50k_A2ML1_REG2_006	Enha50k_A2ML1_REG2	62.7912	29.7065	33.3035	69.5572	46.288	75.1692
Enha50k_SMARCE1_004	Enha50k_SMARCE1	74.0374	74.7785	74.9329	42.1559	37.4244	59.4622
Enha50k_MRGPRD_REG2_007	Enha50k_MRGPRD_REG2	95.5925	96.2901	131.364	147.545	131.97	109.949
Enha50k_PLPP2_CTRL_000	Enha50k_PLPP2_CTRL	77.7861	78.8759	73.0827	61.126	47.2729	57.2184
CTCF_exon_11_001	CTCF_exon_11	321.453	269.407	420.919	113.821	124.091	185.118
RBM5_exon_18_005	RBM5_exon_18	150.886	104.485	131.364	119.09	173.334	146.973
CTCFL_3UTR.exon_4_005	CTCFL_3UTR.exon_4	201.494	183.361	174.843	185.486	205.834	223.264
Prom2k_CCND3_010	Prom2k_CCND3	100.278	92.1926	69.3823	88.5273	112.273	127.9
Enha50k_FLT3_REG2_004	Enha50k_FLT3_REG2	54.3565	25.6091	18.5019	26.3474	28.5607	44.8771
RBM5_3UTR.exon_6_005	RBM5_3UTR.exon_6	226.798	223.311	227.574	307.738	229.47	240.093
RBM5_5UTR.exon_3_003	RBM5_5UTR.exon_3	284.903	289.895	244.226	189.701	326.971	236.727
Enha50k_ST8SIA2_009	Enha50k_ST8SIA2	146.2	147.508	120.263	191.809	195.985	179.509
Enha50k_C12orf49_REG4_003	Enha50k_C12orf49_REG4	147.138	140.338	98.9854	135.953	173.334	173.899
RBM5_exon_17_006	RBM5_exon_17	104.027	101.412	79.5584	108.551	102.425	97.6078
Enha50k_HMGB1_REG2_005	Enha50k_HMGB1_REG2	344.883	335.991	459.773	490.062	389.016	475.698
Enha50k_CCND3_REG2_004	Enha50k_CCND3_REG2	288.652	223.311	284.93	212.887	285.607	235.605
Enha50k_TFDP1_001	Enha50k_TFDP1	72.163	57.3643	81.4085	75.8805	46.288	75.1692
Enha50k_ST8SIA2_REG3_011	Enha50k_ST8SIA2_REG3	253.976	283.748	267.353	182.324	234.395	203.069
RBM5_5UTR.exon_1_006	RBM5_5UTR.exon_1	0	0	0	0	0	0
Enha50k_SENP1_REG2_006	Enha50k_SENP1_REG2	9.37182	13.3167	8.32587	15.8084	20.6819	31.414
Enha50k_CCND3_006	Enha50k_CCND3	135.891	107.558	149.866	131.737	204.849	121.168
CTCF_5UTR.exon_7_000	CTCF_5UTR.exon_7	172.441	169.02	234.05	204.456	196.97	277.116
Prom2k_CDK6_010	Prom2k_CDK6	425.48	436.378	355.237	474.253	421.517	449.893
RBM5_5UTR.exon_3_004	RBM5_5UTR.exon_3	132.143	152.63	113.787	90.6351	136.894	122.29
CTCFL_3UTR.exon_4_006	CTCFL_3UTR.exon_4	21.5552	38.9258	26.8278	44.2636	35.4547	48.2429
Enha50k_HMGB1_REG2_006	Enha50k_HMGB1_REG2	165.881	138.289	163.742	150.707	253.107	190.728
Prom2k_CCND3_011	Prom2k_CCND3	31.8642	29.7065	17.5768	30.563	49.2426	24.6824
Enha50k_SMARCE1_005	Enha50k_SMARCE1	59.0424	79.9003	87.8842	110.659	94.5458	53.8526
Enha50k_SENP1_REG2_007	Enha50k_SENP1_REG2	89.9694	93.217	65.6819	49.5331	39.3941	48.2429
MYC_5UTR.exon_3_008	MYC_5UTR.exon_3	144.326	125.997	119.338	0	8.86367	8.97543
Enha50k_ST8SIA2_010	Enha50k_ST8SIA2	80.5976	72.7297	82.3336	94.8507	135.91	120.046
Enha50k_SDE2_REG2_005	Enha50k_SDE2_REG2	241.793	236.628	186.87	298.253	257.046	338.822
Enha50k_C12orf49_003	Enha50k_C12orf49	95.5925	92.1926	67.5321	81.15	84.6972	96.4859
Enha50k_ST8SIA2_REG3_012	Enha50k_ST8SIA2_REG3	379.559	343.161	337.66	523.786	414.623	433.064
Enha50k_CBFB_REG2_003	Enha50k_CBFB_REG2	70.2886	88.0952	54.5807	64.2877	55.1517	111.071
Enha50k_CCND3_REG2_005	Enha50k_CCND3_REG2	131.205	123.948	172.068	110.659	148.713	117.803
Enha50k_SMARCE1_006	Enha50k_SMARCE1	180.876	107.558	129.514	119.09	123.106	142.485
Enha50k_C12orf49_REG4_004	Enha50k_C12orf49_REG4	66.5399	48.145	53.6556	87.4734	34.4698	83.0227
CTCF_3UTR.exon_14_004	CTCF_3UTR.exon_14	29.9898	47.1207	46.2549	66.3955	61.0608	39.2675
CTCFL_3UTR.exon_4_007	CTCFL_3UTR.exon_4	104.027	149.557	121.188	162.3	147.728	120.046
MYC_3UTR.exon_4_001	MYC_3UTR.exon_4	53.4194	56.3399	39.7792	8.43117	3.93941	0
Enha50k_LMTK2_007	Enha50k_LMTK2	103.09	102.436	92.5097	178.108	125.076	66.1938
RBM5_5UTR.exon_1_007	RBM5_5UTR.exon_1	229.61	266.334	317.308	271.905	298.41	264.775
RBM5_5UTR.exon_1_008	RBM5_5UTR.exon_1	55.2937	41.9989	24.0525	75.8805	54.1668	42.6333
Enha50k_AFF1_REG2_007	Enha50k_AFF1_REG2	16.8693	12.2924	35.1537	14.7545	54.1668	28.0482
CTCFL_3UTR.exon_4_008	CTCFL_3UTR.exon_4	308.333	427.159	259.952	431.044	444.168	426.333
Enha50k_HMGB1_REG3_003	Enha50k_HMGB1_REG3	493.895	429.208	457.923	424.72	343.713	373.602
Enha50k_MRGPRD_REG2_008	Enha50k_MRGPRD_REG2	27.1783	51.2181	53.6556	63.2338	53.182	24.6824
Enha50k_HMGB1_REG3_004	Enha50k_HMGB1_REG3	151.823	117.802	130.439	245.558	166.44	132.388
CTCF_exon_10_000	CTCF_exon_10	36.5501	83.9977	86.9591	33.7247	61.0608	62.828
Enha50k_HMGB1_CTRL_000	Enha50k_HMGB1_CTRL	34.6757	30.7309	26.8278	6.32338	19.697	15.707
Enha50k_SENP1_REG2_008	Enha50k_SENP1_REG2	57.1681	23.5603	26.8278	35.8325	30.5304	71.8034
Enha50k_RAB11FIP4_CTRL_000	Enha50k_RAB11FIP4_CTRL	103.09	97.3144	102.686	124.36	117.197	97.6078
Enha50k_LMTK2_008	Enha50k_LMTK2	230.547	258.139	189.645	358.325	288.562	293.945
Enha50k_SENP1_007	Enha50k_SENP1	142.452	133.167	148.941	207.618	153.637	154.826
Enha50k_APOBR_005	Enha50k_APOBR	33.7385	33.804	49.0301	29.5091	51.2123	58.3403
RBM5_5UTR.exon_1_009	RBM5_5UTR.exon_1	27.1783	21.5116	39.7792	28.4552	23.6364	24.6824
Enha50k_RAB11FIP4_REG6_006	Enha50k_RAB11FIP4_REG6	67.4771	76.8272	98.0603	103.282	56.1365	85.2666
Enha50k_HMGB1_REG3_005	Enha50k_HMGB1_REG3	589.487	508.084	559.684	518.517	449.092	425.211
Enha50k_SENP1_008	Enha50k_SENP1	275.531	207.946	249.776	170.731	255.077	205.313
Enha50k_RAB11FIP4_REG4_007	Enha50k_RAB11FIP4_REG4	298.024	368.771	338.586	396.265	388.032	418.479
Enha50k_SMARCE1_007	Enha50k_SMARCE1	98.4041	184.385	155.416	90.6351	93.5609	94.242
Enha50k_RAB11FIP4_CTRL_001	Enha50k_RAB11FIP4_CTRL	115.273	180.288	202.596	218.157	215.683	215.41
Enha50k_C12orf49_REG4_005	Enha50k_C12orf49_REG4	0	2.04873	2.77529	3.16169	3.93941	0
Enha50k_APOBR_006	Enha50k_APOBR	164.007	131.118	137.839	127.521	127.046	172.777
Prom2k_ZNF227_007	Prom2k_ZNF227	149.012	152.63	146.165	155.977	130.985	142.485
Enha50k_HMGB1_REG3_006	Enha50k_HMGB1_REG3	66.5399	53.2669	85.1089	76.9344	70.9093	28.0482
Enha50k_SENP1_REG2_009	Enha50k_SENP1_REG2	74.0374	78.8759	111.012	101.174	72.879	89.7543
RBM5_exon_17_007	RBM5_exon_17	46.8591	45.072	64.7568	49.5331	51.2123	52.7306
Enha50k_RAB11FIP4_REG6_007	Enha50k_RAB11FIP4_REG6	108.713	82.9734	108.236	149.653	117.197	125.656
Enha50k_SENP1_009	Enha50k_SENP1	130.268	102.436	108.236	101.174	53.182	57.2184
RBM5_5UTR.exon_1_010	RBM5_5UTR.exon_1	27.1783	21.5116	39.7792	28.4552	23.6364	24.6824
CTCFL_3UTR.exon_8_002	CTCFL_3UTR.exon_8	191.185	197.702	179.469	185.486	195.985	136.875
RBM5_3UTR.exon_15_001	RBM5_3UTR.exon_15	59.9796	58.3887	46.2549	83.2578	135.91	95.3639
Enha50k_CCND3_REG2_006	Enha50k_CCND3_REG2	343.009	314.479	347.837	322.492	243.258	403.894
Enha50k_SMARCE1_008	Enha50k_SMARCE1	273.657	305.26	308.057	256.097	279.698	308.53
Enha50k_MEF2D_REG2_009	Enha50k_MEF2D_REG2	138.703	83.9977	119.338	66.3955	82.7275	95.3639
Enha50k_LY6K_007	Enha50k_LY6K	75.9117	99.3632	65.6819	70.6111	107.349	75.1692
CTCF_5UTR.exon_7_001	CTCF_5UTR.exon_7	68.4143	65.5592	80.4835	88.5273	66.9699	96.4859
Prom2k_CCND3_012	Prom2k_CCND3	93.7182	77.8516	84.1838	91.689	77.8033	71.8034
Enha50k_HMGB1_REG3_007	Enha50k_HMGB1_REG3	457.345	435.354	584.661	597.559	655.911	477.942
Enha50k_ST8SIA2_REG3_013	Enha50k_ST8SIA2_REG3	188.374	233.555	221.098	392.049	364.395	338.822
RBM5_exon_17_008	RBM5_exon_17	43.1104	65.5592	57.356	51.6409	54.1668	30.2921
CTCF_exon_11_002	CTCF_exon_11	101.216	72.7297	86.034	21.0779	49.2426	15.707
Enha50k_AURKB_001	Enha50k_AURKB	51.545	43.0232	56.4309	1.0539	3.93941	0
Enha50k_PRSS27_005	Enha50k_PRSS27	97.4669	142.386	129.514	113.821	193.031	108.827
YY1_3UTR.exon_5_002	YY1_3UTR.exon_5	163.07	186.434	173.918	167.57	275.758	300.677
CTCFL_5UTR.exon_12_002	CTCFL_5UTR.exon_12	129.331	85.0221	85.1089	101.174	130	84.1447
RBM5_exon_17_009	RBM5_exon_17	3.74873	8.1949	3.70039	6.32338	2.95456	0
Enha50k_HMGB1_REG2_007	Enha50k_HMGB1_REG2	143.389	133.167	168.368	206.564	229.47	212.045
Prom2k_WIPI2_REG2_004	Prom2k_WIPI2_REG2	120.896	103.461	134.139	126.468	172.349	146.973
MYC_5UTR.exon_3_009	MYC_5UTR.exon_3	142.452	105.509	95.285	12.6468	14.7728	21.3166
Enha50k_LMTK2_009	Enha50k_LMTK2	17.8065	26.6334	32.3784	21.0779	19.697	15.707
Enha50k_TFDP1_002	Enha50k_TFDP1	220.238	181.312	218.323	149.653	205.834	205.313
RBM5_exon_4_005	RBM5_exon_4	36.5501	49.1694	28.678	83.2578	53.182	71.8034
RBM5_5UTR.exon_1_011	RBM5_5UTR.exon_1	264.285	269.407	330.26	172.839	243.258	218.776
Enha50k_CBFB_REG3_003	Enha50k_CBFB_REG3	76.8489	50.1938	32.3784	68.5033	89.6215	100.974
RBM5_3UTR.exon_13_003	RBM5_3UTR.exon_13	154.635	177.215	135.989	139.114	100.455	97.6078
RBM5_exon_24_005	RBM5_exon_24	44.0475	36.8771	45.3298	50.587	50.2274	49.3649
Enha50k_PDZD8_010	Enha50k_PDZD8	132.143	121.899	123.963	154.923	169.394	150.338
Enha50k_HMGB1_REG2_008	Enha50k_HMGB1_REG2	377.684	501.938	386.691	345.678	403.789	379.212
RBM5_exon_17_010	RBM5_exon_17	44.9847	33.804	30.5282	48.4792	27.5758	16.8289
Enha50k_APOBR_007	Enha50k_APOBR	48.7334	23.5603	46.2549	53.7487	55.1517	30.2921
Prom2k_SMARCB1_000	Prom2k_SMARCB1	75.9117	86.0465	81.4085	101.174	115.228	99.8517
Enha50k_PRSS27_006	Enha50k_PRSS27	88.0951	117.802	114.712	134.899	70.9093	103.217
YY1_3UTR.exon_5_003	YY1_3UTR.exon_5	770.363	725.249	714.175	894.758	930.685	1092.76
Enha50k_HMGB1_REG2_009	Enha50k_HMGB1_REG2	109.65	140.338	115.637	77.9883	103.409	131.266
Enha50k_ZC3H18_REG2_002	Enha50k_ZC3H18_REG2	372.061	375.941	321.009	333.031	336.819	278.238
YY1_3UTR.exon_5_004	YY1_3UTR.exon_5	63.7284	62.4861	69.3823	18.9701	71.8942	35.9017
CTCF_5UTR.exon_4_003	CTCF_5UTR.exon_4	120.896	121.899	115.637	128.575	81.7427	118.924
Prom2k_SMARCB1_001	Prom2k_SMARCB1	0	0	0	0	0	0
Enha50k_CBFB_REG3_004	Enha50k_CBFB_REG3	418.92	360.576	284.005	502.709	505.229	488.039
Prom2k_CCND3_013	Prom2k_CCND3	12.1834	11.268	14.8016	16.8623	34.4698	39.2675
Enha50k_MTHFD1_004	Enha50k_MTHFD1	204.306	178.239	204.446	268.744	281.668	251.312
Enha50k_CDK6_REG3_003	Enha50k_CDK6_REG3	88.0951	115.753	125.813	86.4195	137.879	137.997
Enha50k_AFF1_006	Enha50k_AFF1	240.856	232.53	278.454	283.498	244.243	351.164
CTCFL_3UTR.exon_8_003	CTCFL_3UTR.exon_8	1.87436	9.21926	0.925097	11.5929	0	15.707
RBM5_exon_16_006	RBM5_exon_16	250.228	195.653	222.948	171.785	229.47	245.702
Prom2k_FLCN_002	Prom2k_FLCN	289.589	181.312	167.443	213.941	241.289	251.312
Enha50k_RAB11FIP4_REG6_008	Enha50k_RAB11FIP4_REG6	247.416	271.456	185.945	244.504	148.713	155.948
Enha50k_CFL1_012	Enha50k_CFL1	60.9168	77.8516	55.5058	79.0422	77.8033	69.5596
CTCFL_5UTR.exon_13_005	CTCFL_5UTR.exon_13	50.6078	77.8516	84.1838	115.929	89.6215	77.4131
Enha50k_ST8SIA2_REG2_007	Enha50k_ST8SIA2_REG2	112.462	150.581	106.386	18.9701	31.5153	31.414
Enha50k_SENP1_REG2_010	Enha50k_SENP1_REG2	30.927	50.1938	39.7792	71.665	112.273	51.6087
CTCFL_5UTR.exon_14_008	CTCFL_5UTR.exon_14	290.526	333.942	271.979	358.325	274.774	268.141
Enha50k_TFDP1_003	Enha50k_TFDP1	384.244	384.136	433.871	571.212	441.214	466.722
Enha50k_MTHFD1_005	Enha50k_MTHFD1	104.964	86.0465	79.5584	77.9883	107.349	112.193
RBM5_exon_18_006	RBM5_exon_18	119.959	148.533	129.514	155.977	98.4852	111.071
Enha50k_ZC3H18_REG2_003	Enha50k_ZC3H18_REG2	220.238	213.067	178.544	225.534	226.516	185.118
Prom2k_MYCL_001	Prom2k_MYCL	268.034	202.824	256.252	188.647	264.925	210.923
CTCF_5UTR.exon_4_004	CTCF_5UTR.exon_4	54.3565	50.1938	63.8317	59.0182	51.2123	85.2666
Enha50k_RAB11FIP4_REG5_007	Enha50k_RAB11FIP4_REG5	36.5501	14.3411	60.1313	31.6169	11.8182	38.1456
Prom2k_CCND3_014	Prom2k_CCND3	134.954	114.729	177.619	160.192	130.985	199.703
Prom2k_WIPI2_000	Prom2k_WIPI2	119.022	159.801	228.499	133.845	99.47	224.386
RBM5_exon_24_006	RBM5_exon_24	154.635	119.85	131.364	107.497	161.516	99.8517
Prom2k_MYCL_002	Prom2k_MYCL	84.3464	81.949	80.4835	55.8565	61.0608	48.2429
Enha50k_MRGPRD_REG2_009	Enha50k_MRGPRD_REG2	35.6129	37.9014	44.4047	27.4013	14.7728	58.3403
Enha50k_PRSS27_007	Enha50k_PRSS27	306.458	287.846	249.776	366.756	385.077	387.065
CTCF_exon_8_002	CTCF_exon_8	200.557	203.848	255.327	134.899	133.94	175.021
Prom2k_MYCL_003	Prom2k_MYCL	339.26	375.941	405.193	381.51	485.532	344.432
Enha50k_FLT3_REG2_005	Enha50k_FLT3_REG2	9.37182	17.4142	15.7267	6.32338	4.92426	0
Enha50k_A2ML1_REG2_007	Enha50k_A2ML1_REG2	213.677	248.92	187.795	277.175	293.486	326.481
Enha50k_SMARCB1_REG2_005	Enha50k_SMARCB1_REG2	92.781	114.729	76.7831	184.432	140.834	163.802
Enha50k_RAB11FIP4_REG5_008	Enha50k_RAB11FIP4_REG5	183.688	188.483	195.195	278.229	216.667	161.558
RBM5_exon_4_006	RBM5_exon_4	176.19	182.337	227.574	217.103	160.531	208.679
Enha50k_HMGB1_REG4_011	Enha50k_HMGB1_REG4	185.562	206.921	189.645	190.755	276.743	279.36
Enha50k_A2ML1_REG2_008	Enha50k_A2ML1_REG2	147.138	150.581	104.536	162.3	170.379	198.581
CTCFL_5UTR.exon_13_006	CTCFL_5UTR.exon_13	41.236	28.6822	19.427	20.024	78.7881	66.1938
Enha50k_CDK6_REG2_009	Enha50k_CDK6_REG2	8.43464	23.5603	29.6031	24.2396	0	20.1947
CTCF_exon_8_003	CTCF_exon_8	58.1053	41.9989	83.2587	56.9104	36.4395	31.414
MYC_3UTR.exon_4_002	MYC_3UTR.exon_4	87.1579	106.534	78.6333	30.563	31.5153	51.6087
CTCF_exon_11_003	CTCF_exon_11	104.027	66.5836	148.016	36.8864	29.5456	61.7061
Enha50k_HMGB1_REG2_010	Enha50k_HMGB1_REG2	65.6027	47.1207	51.8054	95.9046	28.5607	81.9008
Enha50k_SMARCE1_REG2_000	Enha50k_SMARCE1_REG2	159.321	154.679	182.244	88.5273	104.394	139.119
Enha50k_SENP1_REG2_011	Enha50k_SENP1_REG2	81.5348	95.2657	104.536	60.0721	57.1214	45.9991
Prom2k_ZC3H18_005	Prom2k_ZC3H18	313.956	314.479	347.837	458.445	447.123	470.088
RBM5_3UTR.exon_6_006	RBM5_3UTR.exon_6	120.896	153.654	179.469	132.791	99.47	90.8762
Enha50k_C12orf49_REG2_002	Enha50k_C12orf49_REG2	398.302	391.306	444.047	378.349	507.199	585.647
Enha50k_HMGB1_REG4_012	Enha50k_HMGB1_REG4	299.898	357.503	401.492	339.355	481.592	513.843
CTCFL_3UTR.exon_4_009	CTCFL_3UTR.exon_4	334.574	311.406	304.357	285.606	446.138	327.603
Enha50k_LMTK2_REG2_006	Enha50k_LMTK2_REG2	118.085	99.3632	132.289	92.7429	141.819	141.363
CTCFL_3UTR.exon_8_004	CTCFL_3UTR.exon_8	124.645	196.678	142.465	243.45	286.592	290.58
Enha50k_HMGB1_REG3_008	Enha50k_HMGB1_REG3	149.012	87.0708	110.087	134.899	119.167	83.0227
Enha50k_RAB11FIP4_REG2_001	Enha50k_RAB11FIP4_REG2	159.321	112.68	172.993	224.48	148.713	212.045
Enha50k_CBFB_REG2_004	Enha50k_CBFB_REG2	14.9949	18.4385	9.25097	20.024	24.6213	24.6824
CTCFL_3UTR.exon_8_005	CTCFL_3UTR.exon_8	46.8591	51.2181	26.8278	34.7786	21.6667	84.1447
Enha50k_TXNDC9_REG3_000	Enha50k_TXNDC9_REG3	215.552	171.069	169.293	241.342	205.834	221.02
Enha50k_RAB11FIP4_REG6_009	Enha50k_RAB11FIP4_REG6	339.26	360.576	333.96	439.475	345.683	435.308
Enha50k_SMARCB1_REG2_006	Enha50k_SMARCB1_REG2	28.1155	35.8527	44.4047	18.9701	22.6516	45.9991
Enha50k_TXNDC9_REG3_001	Enha50k_TXNDC9_REG3	139.64	95.2657	136.914	221.318	147.728	160.436
Enha50k_MTHFD1_006	Enha50k_MTHFD1	0	0	0	0	0	0
Enha50k_C12orf49_REG2_003	Enha50k_C12orf49_REG2	290.526	289.895	372.814	287.714	374.244	435.308
Enha50k_MRGPRD_REG2_010	Enha50k_MRGPRD_REG2	149.949	152.63	130.439	139.114	206.819	154.826
Enha50k_RAB11FIP4_REG6_010	Enha50k_RAB11FIP4_REG6	156.509	161.849	197.971	109.605	185.152	199.703
Enha50k_SMARCB1_REG2_007	Enha50k_SMARCB1_REG2	12.1834	12.2924	36.0788	11.5929	11.8182	5.60964
Enha50k_C12orf49_REG3_008	Enha50k_C12orf49_REG3	207.117	198.726	216.473	182.324	205.834	175.021
Enha50k_SDE2_REG2_006	Enha50k_SDE2_REG2	110.587	127.021	120.263	99.0663	85.6821	140.241
CTCF_5UTR.exon_5_000	CTCF_5UTR.exon_5	107.776	98.3388	79.5584	73.7727	64.0154	77.4131
RBM5_3UTR.exon_10_004	RBM5_3UTR.exon_10	50.6078	43.0232	72.1576	47.4253	51.2123	22.4386
Enha50k_CCND3_007	Enha50k_CCND3	83.4092	71.7054	69.3823	75.8805	96.5155	96.4859
RBM5_exon_4_007	RBM5_exon_4	126.52	75.8028	124.888	144.384	192.046	181.752
Enha50k_CDK6_004	Enha50k_CDK6	285.84	316.528	231.274	310.899	288.562	337.701
CTCFL_5UTR.exon_13_007	CTCFL_5UTR.exon_13	56.2309	63.5105	85.1089	63.2338	120.152	47.121
Enha50k_PLPP2_CTRL_001	Enha50k_PLPP2_CTRL	108.713	117.802	126.738	55.8565	71.8942	66.1938
Enha50k_HMGB1_REG2_011	Enha50k_HMGB1_REG2	254.913	317.552	206.297	352.001	379.168	405.016
Enha50k_ST8SIA2_REG3_014	Enha50k_ST8SIA2_REG3	62.7912	62.4861	60.1313	98.0124	75.8336	77.4131
Enha50k_AURKB_002	Enha50k_AURKB	26.2411	39.9501	22.2023	7.37727	8.86367	14.5851
CTCF_exon_10_001	CTCF_exon_10	366.438	244.823	257.177	89.5812	142.803	98.7297
Enha50k_ZC3H18_REG3_007	Enha50k_ZC3H18_REG3	285.84	358.527	245.151	237.127	291.516	353.408
Enha50k_ZC3H18_007	Enha50k_ZC3H18	102.153	72.7297	49.0301	50.587	88.6367	57.2184
Enha50k_RAB11FIP4_REG2_002	Enha50k_RAB11FIP4_REG2	126.52	142.386	124.888	98.0124	93.5609	84.1447
Enha50k_HMGB1_REG4_013	Enha50k_HMGB1_REG4	57.1681	38.9258	77.7082	17.9162	33.485	20.1947
RBM5_exon_24_007	RBM5_exon_24	537.005	472.231	467.174	573.32	586.972	707.937
RBM5_exon_16_007	RBM5_exon_16	58.1053	46.0963	62.9066	31.6169	40.3789	17.9509
CTCF_5UTR.exon_4_005	CTCF_5UTR.exon_4	35.6129	49.1694	70.3074	57.9643	79.773	109.949
Enha50k_TXNDC9_REG3_002	Enha50k_TXNDC9_REG3	59.9796	61.4618	47.18	72.7188	64.0154	68.4376
Enha50k_ZC3H18_REG3_008	Enha50k_ZC3H18_REG3	104.027	59.413	105.461	87.4734	83.7124	109.949
Enha50k_FLT3_REG2_006	Enha50k_FLT3_REG2	62.7912	71.7054	88.8093	31.6169	10.8334	19.0728
Enha50k_ZC3H18_008	Enha50k_ZC3H18	32.8014	20.4873	12.9514	45.3175	6.89396	35.9017
Enha50k_RAB11FIP4_REG2_003	Enha50k_RAB11FIP4_REG2	39.3616	23.5603	27.7529	10.539	34.4698	17.9509
CTCFL_5UTR.exon_11_004	CTCFL_5UTR.exon_11	143.389	133.167	165.592	124.36	182.198	139.119
Enha50k_HMGB1_005	Enha50k_HMGB1	20.618	55.3156	46.2549	16.8623	34.4698	52.7306
RBM5_3UTR.exon_25_007	RBM5_3UTR.exon_25	218.363	199.751	250.701	251.881	228.486	187.362
Enha50k_HMGB1_REG2_012	Enha50k_HMGB1_REG2	82.472	64.5348	58.2811	88.5273	73.8639	89.7543
RBM5_exon_16_008	RBM5_exon_16	118.085	87.0708	98.9854	133.845	210.758	121.168
Enha50k_ZC3H18_REG3_009	Enha50k_ZC3H18_REG3	339.26	405.648	273.829	287.714	344.698	394.919
Enha50k_MEF2D_REG2_010	Enha50k_MEF2D_REG2	2.81155	1.02436	5.55058	0	10.8334	0
Enha50k_ST8SIA2_REG3_015	Enha50k_ST8SIA2_REG3	184.625	164.922	121.188	196.025	191.061	201.947
RBM5_exon_24_008	RBM5_exon_24	391.742	414.867	371.889	590.182	452.047	440.918
Enha50k_ZC3H18_REG2_004	Enha50k_ZC3H18_REG2	74.0374	77.8516	76.7831	30.563	49.2426	21.3166
Enha50k_APOBR_008	Enha50k_APOBR	193.997	206.921	224.799	142.276	175.304	172.777
RBM5_exon_23_003	RBM5_exon_23	151.823	166.971	153.566	63.2338	62.0457	70.6815
Enha50k_AURKB_003	Enha50k_AURKB	183.688	162.874	175.768	166.516	191.061	194.094
RBM5_exon_4_008	RBM5_exon_4	37.4873	37.9014	72.1576	43.2098	34.4698	26.9263
Prom2k_CDK6_011	Prom2k_CDK6	75.9117	69.6567	66.607	80.0961	71.8942	83.0227
Enha50k_PDZD8_REG2_001	Enha50k_PDZD8_REG2	0	0	0	0	0	0
Enha50k_C12orf49_REG3_009	Enha50k_C12orf49_REG3	130.268	139.313	145.24	126.468	127.046	104.339
Enha50k_ZC3H18_REG3_010	Enha50k_ZC3H18_REG3	0	0	0	0	0	0
Enha50k_ST8SIA2_REG2_008	Enha50k_ST8SIA2_REG2	8.43464	6.14618	9.25097	7.37727	4.92426	12.3412
Enha50k_AURKB_004	Enha50k_AURKB	223.049	162.874	167.443	243.45	264.925	268.141
CTCFL_3UTR.exon_8_006	CTCFL_3UTR.exon_8	404.862	497.84	467.174	663.955	585.002	540.77
Enha50k_SMARCE1_009	Enha50k_SMARCE1	30.927	30.7309	33.3035	27.4013	29.5456	84.1447
Enha50k_SDE2_REG2_007	Enha50k_SDE2_REG2	117.148	94.2414	86.034	160.192	179.243	179.509
Enha50k_C12orf49_REG4_006	Enha50k_C12orf49_REG4	71.2258	74.7785	104.536	75.8805	94.5458	118.924
CTCF_5UTR.exon_7_002	CTCF_5UTR.exon_7	161.195	152.63	126.738	166.516	175.304	143.607
Enha50k_C12orf49_REG2_004	Enha50k_C12orf49_REG2	27.1783	31.7552	16.6517	17.9162	23.6364	16.8289
RBM5_exon_4_009	RBM5_exon_4	118.085	152.63	187.795	146.492	165.455	117.803
CTCFL_3UTR.exon_8_007	CTCFL_3UTR.exon_8	78.7233	56.3399	88.8093	38.9942	85.6821	42.6333
Enha50k_C12orf49_REG3_010	Enha50k_C12orf49_REG3	32.8014	38.9258	29.6031	46.3714	19.697	47.121
Enha50k_AFF1_REG2_008	Enha50k_AFF1_REG2	208.992	166.971	224.799	270.851	282.652	235.605
RBM5_exon_16_009	RBM5_exon_16	297.087	289.895	263.653	208.671	339.774	236.727
Enha50k_SENP1_010	Enha50k_SENP1	144.326	137.265	132.289	145.438	119.167	153.704
YY1_3UTR.exon_5_005	YY1_3UTR.exon_5	212.74	181.312	182.244	152.815	144.773	185.118
CTCF_exon_12_009	CTCF_exon_12	9.37182	31.7552	26.8278	6.32338	2.95456	14.5851
Enha50k_AURKB_005	Enha50k_AURKB	223.049	162.874	167.443	242.396	265.91	268.141
Enha50k_SDE2_REG2_008	Enha50k_SDE2_REG2	14.9949	10.2436	14.8016	13.7007	24.6213	24.6824
Enha50k_C12orf49_004	Enha50k_C12orf49	234.295	208.97	180.394	222.372	303.334	300.677
Enha50k_SMARCB1_REG2_008	Enha50k_SMARCB1_REG2	93.7182	107.558	73.0827	109.605	83.7124	135.753
Enha50k_CDK6_REG2_010	Enha50k_CDK6_REG2	99.3413	98.3388	102.686	82.2039	104.394	100.974
RBM5_3UTR.exon_25_008	RBM5_3UTR.exon_25	36.5501	70.681	48.1051	28.4552	30.5304	79.6569
Enha50k_RAB11FIP4_REG6_011	Enha50k_RAB11FIP4_REG6	104.027	55.3156	97.1352	108.551	113.258	125.656
Enha50k_AFF1_REG2_009	Enha50k_AFF1_REG2	203.368	202.824	192.42	256.097	241.289	260.287
Enha50k_RAB11FIP4_REG8_005	Enha50k_RAB11FIP4_REG8	146.2	110.631	74.9329	129.629	158.561	177.265
RBM5_exon_21_001	RBM5_exon_21	211.803	176.19	247.001	202.348	300.38	293.945
Enha50k_AFF1_REG2_010	Enha50k_AFF1_REG2	89.9694	123.948	58.2811	161.246	151.667	170.533
Enha50k_RAB11FIP4_REG3_002	Enha50k_RAB11FIP4_REG3	139.64	142.386	153.566	193.917	143.788	124.534
Enha50k_C12orf49_REG3_011	Enha50k_C12orf49_REG3	68.4143	70.681	69.3823	82.2039	52.1971	62.828
Enha50k_AURKB_006	Enha50k_AURKB	302.71	287.846	286.78	375.187	341.744	400.529
Enha50k_MEF2D_REG2_011	Enha50k_MEF2D_REG2	85.2835	116.777	84.1838	61.126	76.8184	76.2912
Enha50k_SDE2_000	Enha50k_SDE2	78.7233	114.729	156.341	122.252	91.5912	88.6324
Enha50k_ST8SIA2_REG2_009	Enha50k_ST8SIA2_REG2	226.798	263.261	334.885	353.055	364.395	311.896
Enha50k_LY6K_008	Enha50k_LY6K	21.5552	24.5847	19.427	26.3474	8.86367	21.3166
RBM5_exon_20_010	RBM5_exon_20	101.216	89.1195	89.7344	63.2338	118.182	118.924
Enha50k_AURKB_007	Enha50k_AURKB	103.09	60.4374	67.5321	51.6409	79.773	54.9745
Prom2k_CDK6_012	Prom2k_CDK6	27.1783	26.6334	37.929	40.0481	28.5607	21.3166
Enha50k_ST8SIA2_REG2_010	Enha50k_ST8SIA2_REG2	172.441	130.094	156.341	163.354	163.485	201.947
RBM5_exon_20_011	RBM5_exon_20	267.097	140.338	144.315	221.318	243.258	295.067
RBM5_exon_20_012	RBM5_exon_20	204.306	204.873	186.87	171.785	211.743	219.898
CTCF_5UTR.exon_4_006	CTCF_5UTR.exon_4	0	0	0	1.0539	0	0
CTCFL_3UTR.exon_7_000	CTCFL_3UTR.exon_7	4.68591	13.3167	5.55058	12.6468	2.95456	8.97543
Enha50k_PLPP2_000	Enha50k_PLPP2	68.4143	86.0465	62.9066	54.8026	39.3941	38.1456
Enha50k_SMARCB1_REG2_009	Enha50k_SMARCB1_REG2	91.8438	66.5836	60.1313	88.5273	71.8942	65.0719
Prom2k_WIPI2_REG2_005	Prom2k_WIPI2_REG2	185.562	170.044	143.39	173.893	132.955	181.752
Enha50k_AFF1_REG2_011	Enha50k_AFF1_REG2	203.368	202.824	191.495	257.151	239.319	260.287
Enha50k_RAB11FIP4_REG8_006	Enha50k_RAB11FIP4_REG8	215.552	185.41	175.768	199.186	209.773	227.752
RBM5_exon_24_009	RBM5_exon_24	24.3667	38.9258	26.8278	18.9701	22.6516	28.0482
Prom2k_MYCL_004	Prom2k_MYCL	72.163	86.0465	78.6333	92.7429	72.879	99.8517
Enha50k_ST8SIA2_REG3_016	Enha50k_ST8SIA2_REG3	59.9796	71.7054	77.7082	111.713	92.5761	86.3885
Enha50k_LY6K_009	Enha50k_LY6K	0	0	0	0	0	0
Enha50k_AFF1_REG2_012	Enha50k_AFF1_REG2	163.07	172.093	150.791	205.51	195.985	163.802
Enha50k_RAB11FIP4_REG4_008	Enha50k_RAB11FIP4_REG4	57.1681	29.7065	87.8842	47.4253	83.7124	16.8289
CTCF_5UTR.exon_5_001	CTCF_5UTR.exon_5	0	5.12181	1.85019	2.10779	2.95456	0
Enha50k_HMGB1_REG2_013	Enha50k_HMGB1_REG2	152.761	179.263	146.165	214.995	125.076	145.851
Enha50k_HMGB1_REG2_014	Enha50k_HMGB1_REG2	44.0475	45.072	40.7043	42.1559	65.9851	59.4622
Enha50k_LMTK2_REG2_007	Enha50k_LMTK2_REG2	240.856	308.333	313.608	421.559	367.35	445.406
Enha50k_AFF1_007	Enha50k_AFF1	0	0	0	0	0	0
RBM5_3UTR.exon_25_009	RBM5_3UTR.exon_25	74.9745	55.3156	50.8803	49.5331	40.3789	91.9982
Enha50k_AURKB_008	Enha50k_AURKB	161.195	183.361	161.892	134.899	127.046	164.924
Enha50k_MEF2D_REG2_012	Enha50k_MEF2D_REG2	0	0	0	0	0	0
CTCF_exon_10_002	CTCF_exon_10	74.0374	79.9003	60.1313	94.8507	137.879	152.582
RBM5_exon_23_004	RBM5_exon_23	12.1834	2.04873	11.1012	6.32338	0	1.12193
CTCF_5UTR.exon_7_003	CTCF_5UTR.exon_7	88.0951	101.412	80.4835	114.875	142.803	106.583
RBM5_exon_23_005	RBM5_exon_23	526.696	524.474	568.935	571.212	634.244	541.892
RBM5_exon_16_010	RBM5_exon_16	75.9117	83.9977	74.9329	153.869	66.9699	62.828
CTCFL_5UTR.exon_13_008	CTCFL_5UTR.exon_13	24.3667	21.5116	44.4047	27.4013	27.5758	24.6824
Enha50k_FLT3_REG2_007	Enha50k_FLT3_REG2	29.0526	22.536	29.6031	0	18.7122	5.60964
Enha50k_CFL1_013	Enha50k_CFL1	176.19	190.531	153.566	220.264	210.758	232.239
Enha50k_AFF1_008	Enha50k_AFF1	313.019	282.724	372.814	361.486	310.228	374.724
CTCF_5UTR.exon_4_007	CTCF_5UTR.exon_4	147.138	144.435	199.821	206.564	176.288	197.459
Enha50k_AURKB_009	Enha50k_AURKB	25.3039	21.5116	10.1761	13.7007	8.86367	6.73157
CTCF_5UTR.exon_7_004	CTCF_5UTR.exon_7	129.331	135.216	86.9591	67.4494	80.7578	123.412
Enha50k_ST8SIA2_REG3_017	Enha50k_ST8SIA2_REG3	310.207	296.041	264.578	334.085	369.319	371.358
RBM5_exon_4_010	RBM5_exon_4	147.138	187.458	119.338	182.324	85.6821	97.6078
RBM5_exon_23_006	RBM5_exon_23	12.1834	2.04873	11.1012	6.32338	0	1.12193
RBM5_exon_4_011	RBM5_exon_4	622.289	709.883	536.556	741.943	649.017	656.328
Enha50k_AFF1_REG2_013	Enha50k_AFF1_REG2	133.08	144.435	136.914	147.545	205.834	152.582
Prom2k_MYCL_005	Prom2k_MYCL	111.525	108.582	108.236	116.982	117.197	135.753
Prom2k_CCND3_015	Prom2k_CCND3	199.62	174.142	131.364	109.605	185.152	158.192
Enha50k_RAB11FIP4_REG6_012	Enha50k_RAB11FIP4_REG6	377.684	384.136	407.043	352.001	325.986	333.213
Enha50k_RAB11FIP4_REG7_003	Enha50k_RAB11FIP4_REG7	182.75	164.922	179.469	161.246	153.637	142.485
Enha50k_SMARCB1_REG2_010	Enha50k_SMARCB1_REG2	13.1205	9.21926	12.9514	13.7007	1.9697	30.2921
RBM5_exon_21_002	RBM5_exon_21	38.4244	43.0232	33.3035	47.4253	40.3789	51.6087
CTCFL_3UTR.exon_6_006	CTCFL_3UTR.exon_6	20.618	13.3167	26.8278	21.0779	17.7273	41.5114
Enha50k_CDK6_REG3_004	Enha50k_CDK6_REG3	36.5501	40.9745	29.6031	31.6169	60.076	14.5851
CTCF_exon_11_004	CTCF_exon_11	87.1579	78.8759	80.4835	55.8565	25.6061	11.2193
Enha50k_SDE2_001	Enha50k_SDE2	48.7334	81.949	64.7568	100.12	93.5609	102.096
Enha50k_SMARCE1_010	Enha50k_SMARCE1	74.9745	103.461	95.285	56.9104	87.6518	58.3403
Enha50k_RAB11FIP4_REG6_013	Enha50k_RAB11FIP4_REG6	377.684	383.112	407.968	350.947	325.986	334.335
CTCF_3UTR.exon_15_002	CTCF_3UTR.exon_15	58.1053	115.753	77.7082	65.3416	109.319	89.7543
Enha50k_RAB11FIP4_REG3_003	Enha50k_RAB11FIP4_REG3	141.514	167.995	173.918	167.57	215.683	188.484
Enha50k_MRGPRD_004	Enha50k_MRGPRD	100.278	78.8759	71.2325	92.7429	65.9851	71.8034
Enha50k_HMGB1_006	Enha50k_HMGB1	40.2988	88.0952	57.356	51.6409	49.2426	39.2675
Enha50k_HMGB1_REG3_009	Enha50k_HMGB1_REG3	193.059	163.898	152.641	94.8507	143.788	131.266
CTCF_exon_8_004	CTCF_exon_8	320.516	324.723	333.035	176.001	132.955	188.484
Enha50k_A2ML1_REG2_009	Enha50k_A2ML1_REG2	270.846	324.723	296.956	400.481	273.789	413.992
Enha50k_C12orf49_REG3_012	Enha50k_C12orf49_REG3	194.934	104.485	162.817	94.8507	144.773	146.973
Enha50k_RAB11FIP4_REG2_004	Enha50k_RAB11FIP4_REG2	217.426	213.067	197.046	228.696	246.213	226.63
RBM5_exon_16_011	RBM5_exon_16	109.65	94.2414	83.2587	128.575	129.016	149.217
Enha50k_ST8SIA2_REG3_018	Enha50k_ST8SIA2_REG3	0	0	2.77529	0	0	0
Enha50k_PLPP2_CTRL_002	Enha50k_PLPP2_CTRL	107.776	112.68	111.937	125.414	135.91	108.827
CTCF_5UTR.exon_4_008	CTCF_5UTR.exon_4	43.1104	17.4142	39.7792	30.563	55.1517	38.1456
Enha50k_SMARCB1_REG3_000	Enha50k_SMARCB1_REG3	74.9745	63.5105	88.8093	57.9643	68.9396	67.3157
Enha50k_SENP1_REG2_012	Enha50k_SENP1_REG2	59.9796	62.4861	61.0564	44.2636	76.8184	50.4868
Enha50k_MRGPRD_005	Enha50k_MRGPRD	74.0374	63.5105	60.1313	41.102	114.243	103.217
MYC_5UTR.exon_3_010	MYC_5UTR.exon_3	99.3413	52.2425	102.686	13.7007	0.984852	5.60964
Enha50k_AURKB_010	Enha50k_AURKB	404.862	421.013	354.312	334.085	289.546	401.65
Enha50k_RAB11FIP4_REG4_009	Enha50k_RAB11FIP4_REG4	543.565	656.616	580.961	530.11	623.411	483.551
Prom2k_WIPI2_REG2_006	Prom2k_WIPI2_REG2	175.253	245.847	243.301	314.061	346.668	261.409
CTCF_3UTR.exon_15_003	CTCF_3UTR.exon_15	239.919	266.334	211.847	155.977	234.395	260.287
CTCF_3UTR.exon_15_004	CTCF_3UTR.exon_15	253.976	264.286	293.256	418.397	375.228	338.822
Enha50k_RAB11FIP4_REG6_014	Enha50k_RAB11FIP4_REG6	108.713	110.631	130.439	130.683	120.152	155.948
Enha50k_MEF2D_REG2_013	Enha50k_MEF2D_REG2	0	0	0	0	0	0
Enha50k_SMARCE1_011	Enha50k_SMARCE1	111.525	103.461	127.663	88.5273	64.0154	89.7543
Enha50k_PLPP2_001	Enha50k_PLPP2	88.0951	90.1439	129.514	135.953	214.698	200.825
Enha50k_PRSS27_008	Enha50k_PRSS27	69.3514	77.8516	74.9329	89.5812	60.076	103.217
Enha50k_HMGB1_007	Enha50k_HMGB1	181.813	147.508	111.012	127.521	171.364	218.776
Prom2k_ZC3H18_006	Prom2k_ZC3H18	223.986	307.309	233.124	237.127	250.152	253.556
Enha50k_SMARCB1_REG3_001	Enha50k_SMARCB1_REG3	49.6706	50.1938	37.0039	40.0481	7.87881	12.3412
Enha50k_PLPP2_CTRL_003	Enha50k_PLPP2_CTRL	193.059	257.115	254.402	294.037	318.107	283.848
MYC_5UTR.exon_3_011	MYC_5UTR.exon_3	14.9949	10.2436	16.6517	16.8623	7.87881	5.60964
Enha50k_CCND3_REG2_007	Enha50k_CCND3_REG2	134.954	123.948	122.113	127.521	171.364	108.827
Enha50k_CBFB_REG2_005	Enha50k_CBFB_REG2	0	0	5.55058	2.10779	0	0
CTCFL_3UTR.exon_2_000	CTCFL_3UTR.exon_2	378.621	441.5	432.945	481.631	431.365	600.232
Enha50k_RAB11FIP4_REG7_004	Enha50k_RAB11FIP4_REG7	60.9168	66.5836	37.0039	76.9344	66.9699	77.4131
Enha50k_AURKB_011	Enha50k_AURKB	179.939	148.533	180.394	192.863	231.44	187.362
Enha50k_RAB11FIP4_REG4_010	Enha50k_RAB11FIP4_REG4	202.431	317.552	309.908	182.324	285.607	155.948
Enha50k_HMGB1_REG3_010	Enha50k_HMGB1_REG3	72.163	90.1439	57.356	128.575	149.697	157.07
RBM5_exon_23_007	RBM5_exon_23	11.2462	15.3654	23.1274	14.7545	28.5607	15.707
Enha50k_AFF1_REG2_014	Enha50k_AFF1_REG2	150.886	186.434	114.712	134.899	148.713	180.631
Enha50k_C12orf49_REG3_013	Enha50k_C12orf49_REG3	996.224	801.052	796.509	908.459	1095.16	1038.91
Enha50k_ZC3H18_009	Enha50k_ZC3H18	248.353	120.875	202.596	166.516	108.334	146.973
RBM5_3UTR.exon_11_001	RBM5_3UTR.exon_11	143.389	156.727	167.443	250.827	259.016	197.459
Enha50k_CDK6_REG2_011	Enha50k_CDK6_REG2	233.358	223.311	258.102	318.277	213.713	252.434
Enha50k_APOBR_009	Enha50k_APOBR	112.462	80.9246	97.1352	65.3416	76.8184	111.071
RBM5_3UTR.exon_11_002	RBM5_3UTR.exon_11	84.3464	76.8272	150.791	57.9643	72.879	87.5104
RBM5_5UTR.exon_1_012	RBM5_5UTR.exon_1	469.528	416.916	389.466	431.044	425.456	407.26
CTCF_5UTR.exon_1_007	CTCF_5UTR.exon_1	383.307	404.623	386.691	510.086	424.471	482.429
Prom2k_WIPI2_REG2_007	Prom2k_WIPI2_REG2	157.447	132.143	145.24	237.127	152.652	237.849
Enha50k_HMGB1_008	Enha50k_HMGB1	413.297	413.842	440.346	349.894	420.532	416.236
Enha50k_ZC3H18_010	Enha50k_ZC3H18	155.572	199.751	265.503	171.785	146.743	139.119
Enha50k_SMARCE1_012	Enha50k_SMARCE1	52.4822	75.8028	19.427	34.7786	40.3789	44.8771
Enha50k_PLPP2_CTRL_004	Enha50k_PLPP2_CTRL	40.2988	75.8028	74.0078	92.7429	108.334	99.8517
Enha50k_MED19_001	Enha50k_MED19	27.1783	41.9989	44.4047	68.5033	72.879	49.3649
Enha50k_CDK6_REG3_005	Enha50k_CDK6_REG3	241.793	211.019	260.877	253.989	198.94	298.433
Enha50k_C12orf49_REG3_014	Enha50k_C12orf49_REG3	995.287	802.076	796.509	908.459	1095.16	1038.91
CTCF_exon_11_005	CTCF_exon_11	81.5348	112.68	59.2062	15.8084	11.8182	16.8289
Enha50k_RAB11FIP4_REG7_005	Enha50k_RAB11FIP4_REG7	169.63	194.629	225.724	257.151	177.273	251.312
Prom2k_WIPI2_REG2_008	Prom2k_WIPI2_REG2	132.143	131.118	78.6333	166.516	144.773	162.68
RBM5_3UTR.exon_11_003	RBM5_3UTR.exon_11	207.117	262.237	333.96	221.318	228.486	231.117
Enha50k_APOBR_010	Enha50k_APOBR	7.49745	11.268	12.9514	4.21559	1.9697	10.0974
Enha50k_C12orf49_005	Enha50k_C12orf49	20.618	24.5847	38.8541	15.8084	15.7576	21.3166
MYC_5UTR.exon_3_012	MYC_5UTR.exon_3	0	0	0	0	0	0
Enha50k_CBFB_REG2_006	Enha50k_CBFB_REG2	51.545	70.681	53.6556	90.6351	84.6972	81.9008
MYC_3UTR.exon_4_003	MYC_3UTR.exon_4	174.316	188.483	185.019	35.8325	42.3486	48.2429
Enha50k_PLPP2_002	Enha50k_PLPP2	13.1205	37.9014	12.9514	16.8623	21.6667	20.1947
Enha50k_SDE2_REG2_009	Enha50k_SDE2_REG2	37.4873	46.0963	34.2286	80.0961	22.6516	71.8034
Enha50k_LY6K_010	Enha50k_LY6K	12.1834	28.6822	16.6517	16.8623	24.6213	23.5605
RBM5_exon_22_005	RBM5_exon_22	164.007	182.337	227.574	221.318	173.334	171.655
Enha50k_CDK6_REG2_012	Enha50k_CDK6_REG2	549.188	506.035	536.556	736.674	697.275	655.206
Prom2k_SMARCB1_002	Prom2k_SMARCB1	79.6604	58.3887	93.4348	66.3955	88.6367	137.997
Enha50k_HMGB1_009	Enha50k_HMGB1	0	0	0	0	0	0
Enha50k_SMARCB1_REG2_011	Enha50k_SMARCB1_REG2	101.216	70.681	95.285	115.929	112.273	89.7543
Enha50k_PLPP2_CTRL_005	Enha50k_PLPP2_CTRL	137.766	146.484	127.663	153.869	148.713	209.801
Enha50k_CDK6_REG2_013	Enha50k_CDK6_REG2	0	0	0	0	0	0
Enha50k_FLT3_REG2_008	Enha50k_FLT3_REG2	145.263	97.3144	119.338	81.15	42.3486	86.3885
Enha50k_PRSS27_009	Enha50k_PRSS27	46.8591	98.3388	59.2062	68.5033	65.9851	63.9499
Enha50k_MED19_002	Enha50k_MED19	302.71	361.6	296.031	206.564	289.546	298.433
Enha50k_LMTK2_REG2_008	Enha50k_LMTK2_REG2	33.7385	32.7796	31.4533	18.9701	28.5607	39.2675
Enha50k_HMGB1_010	Enha50k_HMGB1	83.4092	123.948	116.562	96.9585	158.561	79.6569
Enha50k_TXNDC9_REG4_000	Enha50k_TXNDC9_REG4	68.4143	64.5348	98.0603	119.09	133.94	115.559
Enha50k_RAB11FIP4_007	Enha50k_RAB11FIP4	93.7182	92.1926	123.963	61.126	49.2426	49.3649
Enha50k_MRGPRD_006	Enha50k_MRGPRD	102.153	142.386	139.69	151.761	131.97	104.339
Enha50k_CHM_003	Enha50k_CHM	164.944	145.459	146.165	240.288	197.955	278.238
Enha50k_SMARCE1_013	Enha50k_SMARCE1	54.3565	55.3156	48.1051	41.102	53.182	45.9991
RBM5_exon_23_008	RBM5_exon_23	10.309	6.14618	3.70039	5.26948	7.87881	6.73157
Enha50k_FLT3_REG2_009	Enha50k_FLT3_REG2	180.876	162.874	197.046	16.8623	15.7576	14.5851
Enha50k_PLPP2_CTRL_006	Enha50k_PLPP2_CTRL	63.7284	50.1938	77.7082	73.7727	69.9245	59.4622
Enha50k_RAB11FIP4_REG5_009	Enha50k_RAB11FIP4_REG5	164.007	124.972	158.192	145.438	75.8336	142.485
Enha50k_CHM_004	Enha50k_CHM	200.557	176.19	151.716	262.42	228.486	263.653
Enha50k_AFF1_REG2_015	Enha50k_AFF1_REG2	109.65	90.1439	122.113	133.845	84.6972	62.828
Enha50k_SMARCB1_REG2_012	Enha50k_SMARCB1_REG2	229.61	307.309	200.746	269.797	356.516	320.872
CTCF_exon_6_004	CTCF_exon_6	192.122	152.63	164.667	22.1318	6.89396	45.9991
CTCF_exon_8_005	CTCF_exon_8	229.61	245.847	181.319	32.6708	19.697	26.9263
RBM5_exon_18_007	RBM5_exon_18	188.374	176.19	178.544	188.647	164.47	175.021
Enha50k_RAB11FIP4_REG5_010	Enha50k_RAB11FIP4_REG5	117.148	103.461	85.1089	75.8805	46.288	79.6569
RBM5_exon_23_009	RBM5_exon_23	16.8693	5.12181	8.32587	4.21559	18.7122	16.8289
Enha50k_ZC3H18_011	Enha50k_ZC3H18	88.0951	92.1926	69.3823	53.7487	44.3183	59.4622
MYC_3UTR.5UTR.exon_1_004	MYC_3UTR.5UTR.exon_1	0	0	0	0	0	0
RBM5_exon_18_008	RBM5_exon_18	188.374	176.19	177.619	188.647	164.47	175.021
Enha50k_CDK6_005	Enha50k_CDK6	93.7182	73.7541	67.5321	95.9046	128.031	53.8526
CTCF_exon_11_006	CTCF_exon_11	211.803	160.825	195.195	86.4195	88.6367	144.729
Enha50k_CDK6_REG3_006	Enha50k_CDK6_REG3	74.0374	97.3144	70.3074	88.5273	78.7881	91.9982
Enha50k_HMGB1_011	Enha50k_HMGB1	37.4873	20.4873	33.3035	41.102	39.3941	28.0482
Enha50k_TXNDC9_REG4_001	Enha50k_TXNDC9_REG4	81.5348	87.0708	74.9329	99.0663	121.137	130.144
RBM5_exon_18_009	RBM5_exon_18	385.182	341.113	395.016	338.301	352.577	366.871
Enha50k_AURKB_012	Enha50k_AURKB	30.927	33.804	37.0039	22.1318	28.5607	32.5359
RBM5_3UTR.exon_6_007	RBM5_3UTR.exon_6	283.029	277.602	274.754	300.36	285.607	295.067
CTCFL_3UTR.exon_2_001	CTCFL_3UTR.exon_2	37.4873	16.3898	36.0788	17.9162	39.3941	24.6824
Enha50k_CDK6_REG2_014	Enha50k_CDK6_REG2	222.112	175.166	277.529	153.869	240.304	207.557
Enha50k_CDK6_006	Enha50k_CDK6	36.5501	58.3887	55.5058	75.8805	78.7881	106.583
RBM5_5UTR.exon_1_013	RBM5_5UTR.exon_1	79.6604	101.412	111.937	101.174	177.273	134.631
CTCF_5UTR.exon_1_008	CTCF_5UTR.exon_1	71.2258	100.388	92.5097	68.5033	96.5155	106.583
CTCFL_5UTR.exon_12_003	CTCFL_5UTR.exon_12	3.74873	0	0	0	0	0
Enha50k_CCND3_REG2_008	Enha50k_CCND3_REG2	270.846	253.018	254.402	296.145	272.804	323.115
Enha50k_LMTK2_010	Enha50k_LMTK2	172.441	190.531	151.716	144.384	182.198	176.143
Enha50k_ZC3H18_012	Enha50k_ZC3H18	129.331	102.436	81.4085	182.324	120.152	105.461
Enha50k_RAB11FIP4_REG7_006	Enha50k_RAB11FIP4_REG7	195.871	157.752	177.619	240.288	260.986	275.994
Enha50k_SMARCB1_REG2_013	Enha50k_SMARCB1_REG2	28.1155	32.7796	25.9027	15.8084	9.84852	13.4631
Prom2k_SMARCB1_003	Prom2k_SMARCB1	37.4873	39.9501	7.40078	57.9643	43.3335	79.6569
Enha50k_SMARCB1_REG3_002	Enha50k_SMARCB1_REG3	149.949	160.825	124.888	142.276	83.7124	108.827
Enha50k_APOBR_CTRL_002	Enha50k_APOBR_CTRL	62.7912	120.875	48.1051	69.5572	67.9548	67.3157
Enha50k_APOBR_011	Enha50k_APOBR	0	0	0	0	0	0
RBM5_3UTR.exon_6_008	RBM5_3UTR.exon_6	172.441	186.434	165.592	126.468	110.303	125.656
Enha50k_LY6K_REG2_005	Enha50k_LY6K_REG2	140.577	145.459	155.416	190.755	162.501	155.948
Enha50k_CFL1_014	Enha50k_CFL1	0	0	0	0	0	0
Enha50k_APOBR_CTRL_003	Enha50k_APOBR_CTRL	28.1155	22.536	30.5282	26.3474	16.7425	20.1947
RBM5_exon_22_006	RBM5_exon_22	148.075	109.607	160.967	160.192	140.834	139.119
RBM5_exon_16_012	RBM5_exon_16	279.28	262.237	346.911	191.809	193.031	288.336
Enha50k_RAB11FIP4_REG6_015	Enha50k_RAB11FIP4_REG6	417.983	352.381	499.552	621.799	559.396	572.184
MYC_3UTR.5UTR.exon_1_005	MYC_3UTR.5UTR.exon_1	149.949	134.191	88.8093	88.5273	139.849	71.8034
CTCFL_3UTR.exon_6_007	CTCFL_3UTR.exon_6	98.4041	128.045	93.4348	91.689	108.334	54.9745
Enha50k_LMTK2_REG2_009	Enha50k_LMTK2_REG2	40.2988	61.4618	78.6333	29.5091	71.8942	45.9991
Enha50k_SMARCB1_REG3_003	Enha50k_SMARCB1_REG3	151.823	173.117	181.319	160.192	103.409	76.2912
CTCF_5UTR.exon_1_009	CTCF_5UTR.exon_1	91.8438	97.3144	103.611	93.7968	43.3335	60.5841
Enha50k_SMARCB1_REG2_014	Enha50k_SMARCB1_REG2	42.1732	46.0963	56.4309	9.48507	21.6667	50.4868
Enha50k_CBFB_REG2_007	Enha50k_CBFB_REG2	208.992	215.116	197.971	196.025	270.834	203.069
Enha50k_CBFB_REG2_008	Enha50k_CBFB_REG2	305.521	241.75	260.877	306.684	257.046	304.043
Enha50k_CDK6_007	Enha50k_CDK6	365.501	367.746	334.885	280.336	404.774	214.288
Enha50k_C12orf49_REG4_007	Enha50k_C12orf49_REG4	39.3616	36.8771	34.2286	66.3955	60.076	49.3649
Enha50k_SMARCB1_REG3_004	Enha50k_SMARCB1_REG3	276.469	299.114	261.802	247.666	232.425	188.484
Enha50k_CCND3_008	Enha50k_CCND3	435.789	408.721	543.957	560.673	562.35	638.377
Enha50k_CHM_005	Enha50k_CHM	179.939	151.606	179.469	201.294	221.592	196.338
Enha50k_RAB11FIP4_REG2_005	Enha50k_RAB11FIP4_REG2	203.368	229.457	228.499	182.324	141.819	238.971
Enha50k_FLT3_REG2_010	Enha50k_FLT3_REG2	16.8693	26.6334	26.8278	3.16169	0	2.24386
RBM5_3UTR.exon_25_010	RBM5_3UTR.exon_25	156.509	184.385	128.589	224.48	176.288	228.873
Enha50k_RAB11FIP4_REG2_006	Enha50k_RAB11FIP4_REG2	253.039	286.822	254.402	191.809	236.364	207.557
Enha50k_FLT3_REG2_011	Enha50k_FLT3_REG2	16.8693	26.6334	26.8278	3.16169	0	2.24386
Enha50k_RAB11FIP4_REG7_007	Enha50k_RAB11FIP4_REG7	99.3413	152.63	163.742	128.575	121.137	99.8517
RBM5_3UTR.exon_25_011	RBM5_3UTR.exon_25	36.5501	51.2181	46.2549	64.2877	69.9245	74.0473
Prom2k_WIPI2_REG2_009	Prom2k_WIPI2_REG2	284.903	254.042	233.124	262.42	278.713	227.752
Prom2k_ZNF227_008	Prom2k_ZNF227	63.7284	64.5348	93.4348	129.629	126.061	79.6569
MYC_3UTR.exon_4_004	MYC_3UTR.exon_4	214.615	302.187	155.416	65.3416	51.2123	24.6824
Enha50k_MRGPRD_007	Enha50k_MRGPRD	40.2988	31.7552	61.9815	32.6708	48.2577	61.7061
Enha50k_APOBR_012	Enha50k_APOBR	100.278	78.8759	53.6556	123.306	90.6064	67.3157
Enha50k_SENP1_REG2_013	Enha50k_SENP1_REG2	126.52	152.63	205.372	244.504	164.47	185.118
Prom2k_CCND3_016	Prom2k_CCND3	36.5501	34.8283	28.678	28.4552	55.1517	67.3157
RBM5_5UTR.exon_1_014	RBM5_5UTR.exon_1	782.547	680.177	715.1	915.836	834.169	1160.07
Enha50k_HMGB1_REG2_015	Enha50k_HMGB1_REG2	274.594	228.433	224.799	176.001	161.516	251.312
Enha50k_CDK6_REG3_007	Enha50k_CDK6_REG3	177.127	166.971	134.139	164.408	148.713	175.021
Enha50k_LMTK2_REG2_010	Enha50k_LMTK2_REG2	100.278	73.7541	80.4835	51.6409	100.455	91.9982
Enha50k_RAB11FIP4_REG7_008	Enha50k_RAB11FIP4_REG7	108.713	86.0465	63.8317	67.4494	64.0154	129.022
Enha50k_PLPP2_CTRL_007	Enha50k_PLPP2_CTRL	54.3565	46.0963	77.7082	34.7786	38.4092	48.2429
Enha50k_ZC3H18_013	Enha50k_ZC3H18	152.761	112.68	106.386	143.33	101.44	113.315
Prom2k_WIPI2_REG2_010	Prom2k_WIPI2_REG2	222.112	236.628	259.952	244.504	279.698	274.873
CTCF_5UTR.exon_1_010	CTCF_5UTR.exon_1	0	0	0	0	0	0
Prom2k_CCND3_017	Prom2k_CCND3	15.9321	24.5847	41.6294	26.3474	62.0457	2.24386
Enha50k_C12orf49_006	Enha50k_C12orf49	96.5297	135.216	92.5097	132.791	71.8942	114.437
RBM5_3UTR.exon_7_008	RBM5_3UTR.exon_7	115.273	133.167	141.54	111.713	193.031	137.997
Enha50k_CDK6_REG3_008	Enha50k_CDK6_REG3	124.645	119.85	85.1089	102.228	86.6669	125.656
Enha50k_PLPP2_CTRL_008	Enha50k_PLPP2_CTRL	7.49745	6.14618	4.62549	7.37727	2.95456	2.24386
RBM5_exon_24_010	RBM5_exon_24	340.197	318.577	408.893	382.564	255.077	313.018
RBM5_5UTR.exon_1_015	RBM5_5UTR.exon_1	466.716	399.501	422.769	548.026	522.956	613.695
CTCFL_5UTR.exon_13_009	CTCFL_5UTR.exon_13	53.4194	82.9734	64.7568	28.4552	46.288	107.705
Enha50k_FLT3_REG2_012	Enha50k_FLT3_REG2	268.034	245.847	217.398	127.521	182.198	91.9982
Enha50k_SMARCE1_REG2_001	Enha50k_SMARCE1_REG2	0	0	0	0	0	0
Enha50k_ST8SIA2_REG2_011	Enha50k_ST8SIA2_REG2	59.9796	39.9501	83.2587	94.8507	42.3486	84.1447
Enha50k_CFL1_015	Enha50k_CFL1	48.7334	21.5116	37.0039	10.539	25.6061	34.7798
CTCFL_5UTR.exon_13_010	CTCFL_5UTR.exon_13	245.542	242.774	206.297	284.552	202.879	277.116
Enha50k_FLT3_REG2_013	Enha50k_FLT3_REG2	220.238	203.848	171.143	126.468	177.273	89.7543
CTCFL_3UTR.exon_7_001	CTCFL_3UTR.exon_7	38.4244	58.3887	58.2811	45.3175	75.8336	56.0964
RBM5_5UTR.exon_1_016	RBM5_5UTR.exon_1	755.368	603.35	686.422	697.679	708.108	759.546
Enha50k_LY6K_REG2_006	Enha50k_LY6K_REG2	192.122	166.971	198.896	150.707	131.97	134.631
Enha50k_CCND3_REG2_009	Enha50k_CCND3_REG2	84.3464	58.3887	74.9329	67.4494	85.6821	91.9982
Enha50k_MRGPRD_008	Enha50k_MRGPRD	386.119	401.55	373.739	377.295	364.395	281.604
Enha50k_SMARCB1_REG2_015	Enha50k_SMARCB1_REG2	0	0	0	0	0	0
Enha50k_PDZD8_REG2_002	Enha50k_PDZD8_REG2	201.494	250.969	203.521	277.175	305.304	212.045
Enha50k_C12orf49_REG3_015	Enha50k_C12orf49_REG3	0	0	0	0	0	0
MYC_3UTR.5UTR.exon_1_006	MYC_3UTR.5UTR.exon_1	0	0	0	0	0	0
CTCFL_5UTR.exon_13_011	CTCFL_5UTR.exon_13	596.985	710.908	594.837	712.434	669.699	727.01
Enha50k_ZC3H18_014	Enha50k_ZC3H18	0	0	0	0	0	0
Enha50k_RCCD1_003	Enha50k_RCCD1	84.3464	105.509	67.5321	36.8864	38.4092	50.4868
RBM5_exon_22_007	RBM5_exon_22	64.6655	49.1694	39.7792	45.3175	41.3638	39.2675
Enha50k_AFF1_009	Enha50k_AFF1	112.462	150.581	90.6595	107.497	105.379	120.046
Enha50k_LY6K_REG2_007	Enha50k_LY6K_REG2	229.61	188.483	253.477	300.36	235.38	274.873
Enha50k_CBFB_REG2_009	Enha50k_CBFB_REG2	115.273	108.582	113.787	109.605	78.7881	121.168
Enha50k_LMTK2_REG2_011	Enha50k_LMTK2_REG2	152.761	131.118	238.675	72.7188	77.8033	51.6087
Enha50k_RAB11FIP4_REG5_011	Enha50k_RAB11FIP4_REG5	208.992	234.579	152.641	308.792	333.865	352.286
Enha50k_FLT3_REG2_014	Enha50k_FLT3_REG2	159.321	195.653	163.742	43.2098	87.6518	62.828
Enha50k_MTHFD1_007	Enha50k_MTHFD1	342.071	381.063	309.908	381.51	407.729	315.262
Enha50k_RAB11FIP4_REG5_012	Enha50k_RAB11FIP4_REG5	44.0475	39.9501	46.2549	62.1799	36.4395	79.6569
Enha50k_RCCD1_004	Enha50k_RCCD1	83.4092	105.509	67.5321	36.8864	38.4092	50.4868
RBM5_exon_22_008	RBM5_exon_22	0	0	0	0	0	0
Prom2k_SMARCB1_004	Prom2k_SMARCB1	107.776	63.5105	52.7305	61.126	51.2123	42.6333
Enha50k_RAB11FIP4_REG5_013	Enha50k_RAB11FIP4_REG5	143.389	153.654	135.064	240.288	255.077	209.801
Enha50k_AFF1_010	Enha50k_AFF1	93.7182	132.143	75.858	94.8507	101.44	115.559
Enha50k_LMTK2_REG2_012	Enha50k_LMTK2_REG2	132.143	160.825	163.742	169.677	140.834	162.68
Enha50k_LMTK2_REG2_013	Enha50k_LMTK2_REG2	261.474	190.531	325.634	271.905	314.168	295.067
RBM5_exon_22_009	RBM5_exon_22	127.457	141.362	106.386	124.36	144.773	212.045
Enha50k_RAB11FIP4_REG6_016	Enha50k_RAB11FIP4_REG6	3.74873	6.14618	13.8765	1.0539	1.9697	11.2193
Enha50k_AFF1_011	Enha50k_AFF1	179.939	170.044	220.173	210.779	286.592	292.823
Enha50k_RAB11FIP4_REG4_011	Enha50k_RAB11FIP4_REG4	105.902	130.094	98.0603	61.126	122.122	103.217
Enha50k_LY6K_REG2_008	Enha50k_LY6K_REG2	89.9694	85.0221	72.1576	113.821	174.319	75.1692
Enha50k_LMTK2_REG2_014	Enha50k_LMTK2_REG2	261.474	190.531	324.709	271.905	314.168	297.311
Enha50k_FLT3_REG2_015	Enha50k_FLT3_REG2	4.68591	6.14618	0.925097	0	0	0
Enha50k_A2ML1_REG3_000	Enha50k_A2ML1_REG3	0	0	0	0	0	0
Enha50k_HMGB1_012	Enha50k_HMGB1	120.896	93.217	121.188	48.4792	40.3789	59.4622
Enha50k_CDK6_REG3_009	Enha50k_CDK6_REG3	153.698	164.922	156.341	253.989	182.198	188.484
Enha50k_LMTK2_011	Enha50k_LMTK2	160.258	205.897	172.993	238.181	269.849	229.995
Enha50k_MED19_003	Enha50k_MED19	145.263	158.776	136.914	178.108	164.47	204.191
YY1_5UTR.exon_2_000	YY1_5UTR.exon_2	116.211	111.656	128.589	47.4253	77.8033	126.778
Enha50k_APOBR_013	Enha50k_APOBR	121.834	131.118	176.694	176.001	169.394	187.362
Enha50k_ST8SIA2_011	Enha50k_ST8SIA2	66.5399	124.972	83.2587	111.713	105.379	94.242
Enha50k_LY6K_REG2_009	Enha50k_LY6K_REG2	0	0	0	0	0	0
Enha50k_MED19_004	Enha50k_MED19	161.195	170.044	176.694	135.953	117.197	71.8034
CTCFL_3UTR.exon_9_007	CTCFL_3UTR.exon_9	220.238	222.287	269.203	298.253	327.956	320.872
YY1_5UTR.exon_2_001	YY1_5UTR.exon_2	149.012	194.629	204.446	90.6351	120.152	153.704
CTCF_3UTR.exon_14_005	CTCF_3UTR.exon_14	334.574	231.506	293.256	340.409	320.077	290.58
CTCF_3UTR.exon_14_006	CTCF_3UTR.exon_14	28.1155	60.4374	49.0301	51.6409	63.0305	48.2429
Enha50k_SMARCB1_REG2_016	Enha50k_SMARCB1_REG2	92.781	166.971	128.589	34.7786	36.4395	3.36579
Enha50k_APOBR_014	Enha50k_APOBR	56.2309	65.5592	91.5846	90.6351	96.5155	143.607
Enha50k_PLPP2_CTRL_009	Enha50k_PLPP2_CTRL	120.896	113.704	102.686	75.8805	21.6667	68.4376
Enha50k_ZC3H18_REG2_005	Enha50k_ZC3H18_REG2	121.834	130.094	109.161	132.791	79.773	102.096
Enha50k_MED19_005	Enha50k_MED19	502.329	576.716	521.755	438.421	327.956	350.042
Prom2k_ZC3H18_007	Prom2k_ZC3H18	0	0	0	0	0	0
CTCF_3UTR.exon_14_007	CTCF_3UTR.exon_14	29.0526	54.2912	51.8054	59.0182	43.3335	31.414
Enha50k_PDZD8_REG2_003	Enha50k_PDZD8_REG2	0	0	0	0	0	0
Enha50k_AFF1_012	Enha50k_AFF1	313.019	319.601	245.151	395.211	334.85	332.091
CTCFL_3UTR.exon_9_008	CTCFL_3UTR.exon_9	246.479	227.408	262.728	251.881	324.016	295.067
RBM5_5UTR.exon_2_003	RBM5_5UTR.exon_2	186.499	192.58	135.989	200.24	203.864	154.826
RBM5_3UTR.exon_25_012	RBM5_3UTR.exon_25	90.9066	110.631	104.536	174.947	153.637	99.8517
CTCF_5UTR.exon_2_000	CTCF_5UTR.exon_2	72.163	66.5836	61.9815	55.8565	86.6669	68.4376
CTCF_5UTR.exon_3_000	CTCF_5UTR.exon_3	417.983	352.381	432.02	692.41	600.76	672.035
CTCF_3UTR.exon_14_008	CTCF_3UTR.exon_14	74.9745	122.924	112.862	106.444	90.6064	96.4859
Enha50k_APOBR_015	Enha50k_APOBR	187.436	185.41	201.671	208.671	245.228	332.091
Enha50k_AFF1_013	Enha50k_AFF1	113.399	155.703	149.866	157.031	203.864	212.045
Enha50k_RAB11FIP4_REG7_009	Enha50k_RAB11FIP4_REG7	115.273	132.143	111.937	133.845	98.4852	118.924
RBM5_5UTR.exon_2_004	RBM5_5UTR.exon_2	17.8065	44.0476	38.8541	40.0481	30.5304	42.6333
Enha50k_ST8SIA2_REG2_012	Enha50k_ST8SIA2_REG2	31.8642	36.8771	18.5019	10.539	42.3486	21.3166
Enha50k_CDK6_REG2_015	Enha50k_CDK6_REG2	67.4771	86.0465	74.0078	65.3416	89.6215	60.5841
CTCF_exon_6_005	CTCF_exon_6	131.205	138.289	123.963	15.8084	23.6364	29.1701
Enha50k_SMARCB1_REG3_005	Enha50k_SMARCB1_REG3	335.511	194.629	208.147	211.833	269.849	324.237
CTCF_5UTR.exon_3_001	CTCF_5UTR.exon_3	163.07	113.704	109.161	73.7727	90.6064	99.8517
CTCF_exon_6_006	CTCF_exon_6	186.499	137.265	163.742	8.43117	7.87881	10.0974
CTCFL_5UTR.exon_13_012	CTCFL_5UTR.exon_13	126.52	74.7785	71.2325	89.5812	111.288	107.705
Enha50k_PDZD8_REG2_004	Enha50k_PDZD8_REG2	44.0475	54.2912	71.2325	55.8565	42.3486	51.6087
Enha50k_RAB11FIP4_REG4_012	Enha50k_RAB11FIP4_REG4	0	0	0	0	0	0
CTCFL_3UTR.exon_8_008	CTCFL_3UTR.exon_8	17.8065	41.9989	56.4309	53.7487	33.485	42.6333
Enha50k_CBFB_REG3_005	Enha50k_CBFB_REG3	273.657	220.238	232.199	297.199	288.562	438.674
Enha50k_AFF1_014	Enha50k_AFF1	119.022	162.874	160.042	161.246	204.849	214.288
RBM5_exon_16_013	RBM5_exon_16	14.0577	10.2436	18.5019	5.26948	0.984852	24.6824
Enha50k_RAB11FIP4_REG7_010	Enha50k_RAB11FIP4_REG7	164.007	224.335	172.993	214.995	181.213	170.533
CTCFL_3UTR.exon_9_009	CTCFL_3UTR.exon_9	86.2207	66.5836	147.09	42.1559	19.697	63.9499
Enha50k_ZC3H18_015	Enha50k_ZC3H18	371.124	359.551	447.747	326.708	353.562	332.091
Enha50k_RAB11FIP4_REG7_011	Enha50k_RAB11FIP4_REG7	112.462	157.752	130.439	168.623	137.879	196.338
CTCF_3UTR.exon_14_009	CTCF_3UTR.exon_14	385.182	338.04	342.286	468.984	463.865	433.064
CTCF_3UTR.exon_14_010	CTCF_3UTR.exon_14	79.6604	104.485	91.5846	84.3117	101.44	133.51
CTCFL_3UTR.exon_5_000	CTCFL_3UTR.exon_5	138.703	140.338	153.566	262.42	163.485	154.826
CTCFL_3UTR.exon_9_010	CTCFL_3UTR.exon_9	333.637	299.114	460.698	339.355	330.91	376.968
Enha50k_ZC3H18_016	Enha50k_ZC3H18	581.99	545.985	578.186	463.714	526.896	560.964
Enha50k_RAB11FIP4_REG7_012	Enha50k_RAB11FIP4_REG7	63.7284	67.6079	70.3074	86.4195	76.8184	97.6078
RBM5_exon_4_012	RBM5_exon_4	271.783	208.97	220.173	247.666	271.819	236.727
RBM5_5UTR.exon_1_017	RBM5_5UTR.exon_1	51.545	58.3887	31.4533	31.6169	59.0911	29.1701
CTCFL_3UTR.exon_4_010	CTCFL_3UTR.exon_4	21.5552	25.6091	29.6031	44.2636	14.7728	40.3894
RBM5_3UTR.exon_9_000	RBM5_3UTR.exon_9	0	0	0	0	0	0
CTCFL_5UTR.exon_13_013	CTCFL_5UTR.exon_13	33.7385	14.3411	24.9776	24.2396	16.7425	37.0236
RBM5_3UTR.exon_25_013	RBM5_3UTR.exon_25	164.944	106.534	151.716	73.7727	68.9396	65.0719
Enha50k_PLPP2_CTRL_010	Enha50k_PLPP2_CTRL	37.4873	30.7309	37.929	31.6169	26.591	44.8771
Enha50k_HMGB1_013	Enha50k_HMGB1	90.9066	87.0708	135.064	93.7968	81.7427	93.1201
CTCFL_3UTR.exon_4_011	CTCFL_3UTR.exon_4	179.939	211.019	224.799	122.252	196.97	139.119
CTCF_exon_8_006	CTCF_exon_8	184.625	253.018	257.177	27.4013	3.93941	22.4386
Enha50k_SMARCE1_014	Enha50k_SMARCE1	0	0	0	0	0	0
Enha50k_RAB11FIP4_REG7_013	Enha50k_RAB11FIP4_REG7	63.7284	67.6079	70.3074	87.4734	76.8184	97.6078
Enha50k_PDZD8_REG2_005	Enha50k_PDZD8_REG2	44.9847	34.8283	31.4533	32.6708	44.3183	39.2675
RBM5_exon_23_010	RBM5_exon_23	10.309	15.3654	20.3521	12.6468	24.6213	19.0728
Enha50k_AFF1_015	Enha50k_AFF1	143.389	167.995	173.918	226.588	199.925	305.165
CTCFL_3UTR.exon_9_011	CTCFL_3UTR.exon_9	144.326	190.531	139.69	180.216	182.198	157.07
YY1_5UTR.exon_2_002	YY1_5UTR.exon_2	247.416	192.58	284.93	158.084	158.561	287.214
Enha50k_SMARCB1_REG3_006	Enha50k_SMARCB1_REG3	42.1732	47.1207	49.9552	42.1559	20.6819	39.2675
Enha50k_PRSS27_CTRL_000	Enha50k_PRSS27_CTRL	84.3464	17.4142	43.4796	63.2338	64.0154	33.6579
Enha50k_MEF2D_REG2_014	Enha50k_MEF2D_REG2	100.278	50.1938	90.6595	53.7487	36.4395	32.5359
Enha50k_ZC3H18_REG2_006	Enha50k_ZC3H18_REG2	131.205	153.654	160.967	84.3117	65.9851	87.5104
Enha50k_RAB11FIP4_REG7_CTRL_004	Enha50k_RAB11FIP4_REG7_CTRL	211.803	203.848	196.121	267.69	221.592	98.7297
Enha50k_PRSS27_CTRL_001	Enha50k_PRSS27_CTRL	125.582	91.1683	146.165	48.4792	96.5155	16.8289
Enha50k_SENP1_011	Enha50k_SENP1	285.84	357.503	317.308	263.474	327.956	385.943
RBM5_exon_23_011	RBM5_exon_23	78.7233	83.9977	85.1089	105.39	119.167	142.485
CTCF_exon_6_007	CTCF_exon_6	215.552	230.482	271.979	35.8325	9.84852	47.121
Enha50k_CCND3_REG2_010	Enha50k_CCND3_REG2	102.153	88.0952	110.087	150.707	114.243	97.6078
RBM5_exon_4_013	RBM5_exon_4	95.5925	94.2414	89.7344	80.0961	59.0911	86.3885
Enha50k_RAB11FIP4_REG7_CTRL_005	Enha50k_RAB11FIP4_REG7_CTRL	214.615	205.897	210.922	91.689	153.637	137.997
RBM5_5UTR.exon_1_018	RBM5_5UTR.exon_1	193.997	208.97	207.222	252.935	295.456	352.286
MYC_3UTR.5UTR.exon_1_007	MYC_3UTR.5UTR.exon_1	134.017	108.582	119.338	92.7429	100.455	108.827
Enha50k_SENP1_012	Enha50k_SENP1	298.961	295.016	265.503	320.384	309.243	348.92
Enha50k_LY6K_011	Enha50k_LY6K	26.2411	48.145	49.9552	29.5091	26.591	43.7552
Enha50k_LMTK2_012	Enha50k_LMTK2	181.813	99.3632	177.619	210.779	186.137	145.851
Enha50k_TXNDC9_REG4_002	Enha50k_TXNDC9_REG4	19.6808	33.804	24.9776	24.2396	40.3789	38.1456
CTCF_3UTR.exon_14_011	CTCF_3UTR.exon_14	67.4771	92.1926	90.6595	92.7429	93.5609	76.2912
Enha50k_RAB11FIP4_REG4_013	Enha50k_RAB11FIP4_REG4	153.698	183.361	138.765	272.959	187.122	195.216
Enha50k_HMGB1_014	Enha50k_HMGB1	111.525	97.3144	133.214	74.8266	63.0305	40.3894
CTCF_3UTR.exon_14_012	CTCF_3UTR.exon_14	62.7912	38.9258	63.8317	54.8026	63.0305	51.6087
Enha50k_TXNDC9_REG4_003	Enha50k_TXNDC9_REG4	119.959	181.312	146.165	174.947	135.91	150.338
Enha50k_SENP1_013	Enha50k_SENP1	271.783	265.31	242.375	301.414	287.577	327.603
Enha50k_CBFB_REG3_006	Enha50k_CBFB_REG3	343.946	262.237	293.256	288.768	269.849	309.652
RBM5_exon_4_014	RBM5_exon_4	53.4194	40.9745	42.5545	73.7727	16.7425	14.5851
RBM5_exon_23_012	RBM5_exon_23	484.523	499.889	470.874	426.828	463.865	527.306
Enha50k_MED12_006	Enha50k_MED12	582.927	592.082	543.957	719.811	691.366	812.276
Enha50k_AFF1_016	Enha50k_AFF1	27.1783	24.5847	17.5768	54.8026	24.6213	34.7798
CTCF_5UTR.exon_1_011	CTCF_5UTR.exon_1	99.3413	124.972	149.866	91.689	125.076	134.631
Enha50k_SMARCE1_015	Enha50k_SMARCE1	80.5976	39.9501	66.607	62.1799	78.7881	74.0473
Enha50k_MTHFD1_008	Enha50k_MTHFD1	58.1053	80.9246	52.7305	84.3117	103.409	146.973
Enha50k_SMARCE1_016	Enha50k_SMARCE1	267.097	313.455	283.08	245.558	331.895	310.774
Enha50k_CBFB_REG3_007	Enha50k_CBFB_REG3	35.6129	35.8527	53.6556	62.1799	45.3032	49.3649
Enha50k_LY6K_REG2_010	Enha50k_LY6K_REG2	72.163	89.1195	76.7831	22.1318	36.4395	25.8044
RBM5_exon_4_015	RBM5_exon_4	53.4194	40.9745	42.5545	73.7727	16.7425	14.5851
Enha50k_RAB11FIP4_REG5_014	Enha50k_RAB11FIP4_REG5	27.1783	25.6091	55.5058	41.102	27.5758	31.414
Enha50k_SENP1_014	Enha50k_SENP1	28.1155	27.6578	21.2772	2.10779	16.7425	11.2193
Enha50k_MED12_007	Enha50k_MED12	258.662	291.943	252.552	328.816	337.804	246.824
CTCF_exon_8_007	CTCF_exon_8	152.761	166.971	114.712	42.1559	76.8184	42.6333
Enha50k_CFL1_016	Enha50k_CFL1	313.019	339.064	330.26	333.031	310.228	372.48
RBM5_exon_16_014	RBM5_exon_16	259.599	219.214	255.327	274.013	339.774	234.483
RBM5_exon_23_013	RBM5_exon_23	287.715	251.993	261.802	244.504	274.774	309.652
RBM5_3UTR.exon_25_014	RBM5_3UTR.exon_25	214.615	242.774	225.724	352.001	365.38	290.58
Enha50k_ST8SIA2_012	Enha50k_ST8SIA2	170.567	187.458	191.495	225.534	244.243	186.24
RBM5_exon_23_014	RBM5_exon_23	79.6604	140.338	120.263	115.929	152.652	87.5104
Enha50k_MRGPRD_009	Enha50k_MRGPRD	48.7334	67.6079	49.0301	72.7188	95.5306	123.412
Enha50k_PLPP2_CTRL_011	Enha50k_PLPP2_CTRL	13.1205	10.2436	20.3521	18.9701	8.86367	34.7798
CTCFL_3UTR.exon_6_008	CTCFL_3UTR.exon_6	110.587	94.2414	106.386	129.629	91.5912	114.437
Enha50k_CFL1_017	Enha50k_CFL1	90.9066	98.3388	85.1089	95.9046	110.303	149.217
Enha50k_PLPP2_003	Enha50k_PLPP2	104.964	111.656	139.69	118.036	140.834	136.875
MYC_3UTR.5UTR.exon_1_008	MYC_3UTR.5UTR.exon_1	147.138	226.384	234.05	161.246	138.864	113.315
RBM5_exon_16_015	RBM5_exon_16	16.8693	11.268	0	24.2396	21.6667	20.1947
Enha50k_MEF2D_REG2_015	Enha50k_MEF2D_REG2	156.509	221.262	155.416	226.588	209.773	169.411
CTCFL_3UTR.exon_4_012	CTCFL_3UTR.exon_4	216.489	139.313	166.517	245.558	213.713	229.995
RBM5_5UTR.exon_1_019	RBM5_5UTR.exon_1	330.825	264.286	257.177	250.827	184.167	267.019
Enha50k_AFF1_REG2_016	Enha50k_AFF1_REG2	107.776	107.558	73.0827	103.282	98.4852	180.631
Enha50k_RCCD1_005	Enha50k_RCCD1	317.705	283.748	259.027	324.6	265.91	397.163
Enha50k_HMGB1_REG2_016	Enha50k_HMGB1_REG2	7.49745	25.6091	12.0263	17.9162	12.8031	21.3166
Enha50k_MED19_006	Enha50k_MED19	211.803	257.115	210.922	345.678	238.334	320.872
Enha50k_MEF2D_REG2_016	Enha50k_MEF2D_REG2	99.3413	136.24	147.09	121.198	70.9093	83.0227
RBM5_exon_20_013	RBM5_exon_20	222.112	233.555	271.979	298.253	264.925	241.215
Enha50k_LMTK2_013	Enha50k_LMTK2	146.2	169.02	90.6595	161.246	175.304	98.7297
RBM5_exon_16_016	RBM5_exon_16	483.586	539.839	444.047	535.379	629.32	672.035
Enha50k_CDK6_REG3_010	Enha50k_CDK6_REG3	39.3616	29.7065	60.1313	16.8623	50.2274	32.5359
CTCF_3UTR.exon_14_013	CTCF_3UTR.exon_14	566.058	434.33	425.545	516.409	568.259	569.94
Enha50k_RAB11FIP4_REG7_014	Enha50k_RAB11FIP4_REG7	65.6027	63.5105	47.18	43.2098	61.0608	61.7061
RBM5_exon_21_003	RBM5_exon_21	334.574	268.383	335.81	245.558	280.683	187.362
Enha50k_LMTK2_REG2_CTRL_000	Enha50k_LMTK2_REG2_CTRL	143.389	184.385	126.738	268.744	239.319	225.508
Enha50k_ST8SIA2_013	Enha50k_ST8SIA2	211.803	267.359	222.948	281.39	388.032	319.75
MYC_3UTR.5UTR.exon_1_009	MYC_3UTR.5UTR.exon_1	487.334	532.669	480.125	509.032	398.865	325.359
YY1_5UTR.exon_2_003	YY1_5UTR.exon_2	198.683	221.262	188.72	98.0124	109.319	99.8517
Enha50k_ZC3H18_REG3_011	Enha50k_ZC3H18_REG3	70.2886	36.8771	46.2549	9.48507	32.5001	50.4868
Enha50k_RAB11FIP4_REG6_017	Enha50k_RAB11FIP4_REG6	208.992	290.919	262.728	191.809	247.198	284.97
Enha50k_ZC3H18_REG2_007	Enha50k_ZC3H18_REG2	53.4194	62.4861	46.2549	63.2338	65.9851	94.242
RBM5_exon_20_014	RBM5_exon_20	217.426	255.066	244.226	325.654	291.516	343.31
Prom2k_WIPI2_REG2_011	Prom2k_WIPI2_REG2	43.1104	63.5105	67.5321	63.2338	86.6669	51.6087
Enha50k_ST8SIA2_REG2_013	Enha50k_ST8SIA2_REG2	273.657	219.214	229.424	305.63	342.728	364.627
CTCF_exon_6_008	CTCF_exon_6	54.3565	72.7297	41.6294	8.43117	11.8182	2.24386
MYC_3UTR.exon_4_005	MYC_3UTR.exon_4	142.452	110.631	98.0603	22.1318	41.3638	22.4386
RBM5_3UTR.exon_6_009	RBM5_3UTR.exon_6	409.548	405.648	452.372	329.87	457.956	430.821
CTCF_5UTR.exon_1_012	CTCF_5UTR.exon_1	199.62	207.946	179.469	165.462	244.243	227.752
Enha50k_MTHFD1_009	Enha50k_MTHFD1	0	0	0	0	0	0
Enha50k_ZC3H18_REG2_008	Enha50k_ZC3H18_REG2	11.2462	7.17054	12.0263	9.48507	6.89396	5.60964
RBM5_exon_23_015	RBM5_exon_23	327.076	311.406	293.256	252.935	361.441	313.018
RBM5_3UTR.exon_10_005	RBM5_3UTR.exon_10	247.416	233.555	288.63	269.797	242.274	295.067
Enha50k_RAB11FIP4_REG6_018	Enha50k_RAB11FIP4_REG6	0	0	0	0	0	0
Enha50k_CBFB_REG3_008	Enha50k_CBFB_REG3	32.8014	74.7785	35.1537	95.9046	76.8184	69.5596
Enha50k_RAB11FIP4_REG4_014	Enha50k_RAB11FIP4_REG4	189.311	219.214	129.514	198.133	315.153	226.63
Prom2k_WIPI2_REG2_012	Prom2k_WIPI2_REG2	251.165	275.554	258.102	272.959	280.683	238.971
CTCFL_5UTR.exon_13_014	CTCFL_5UTR.exon_13	0	0	0	0	0	0
Prom2k_CDK6_013	Prom2k_CDK6	61.854	82.9734	33.3035	82.2039	87.6518	123.412
Enha50k_ZC3H18_REG2_009	Enha50k_ZC3H18_REG2	69.3514	89.1195	57.356	49.5331	53.182	41.5114
Enha50k_RCCD1_006	Enha50k_RCCD1	87.1579	77.8516	96.2101	125.414	107.349	178.387
Enha50k_PLPP2_004	Enha50k_PLPP2	11.2462	11.268	4.62549	9.48507	14.7728	11.2193
CTCFL_3UTR.exon_9_012	CTCFL_3UTR.exon_9	49.6706	94.2414	67.5321	18.9701	36.4395	50.4868
Enha50k_RAB11FIP4_REG6_019	Enha50k_RAB11FIP4_REG6	72.163	75.8028	77.7082	79.0422	67.9548	62.828
Prom2k_WIPI2_001	Prom2k_WIPI2	141.514	129.07	98.0603	184.432	187.122	181.752
RBM5_exon_18_010	RBM5_exon_18	0	0	0	0	0	0
Enha50k_RAB11FIP4_REG7_CTRL_006	Enha50k_RAB11FIP4_REG7_CTRL	298.961	361.6	309.908	429.99	383.107	400.529
CTCFL_3UTR.exon_6_009	CTCFL_3UTR.exon_6	70.2886	35.8527	63.8317	31.6169	40.3789	40.3894
Enha50k_ST8SIA2_014	Enha50k_ST8SIA2	89.9694	56.3399	93.4348	143.33	81.7427	109.949
Prom2k_WIPI2_REG2_013	Prom2k_WIPI2_REG2	245.542	259.164	240.525	262.42	280.683	236.727
Enha50k_MED19_007	Enha50k_MED19	88.0951	56.3399	69.3823	87.4734	75.8336	79.6569
Enha50k_HMGB1_REG3_011	Enha50k_HMGB1_REG3	103.09	77.8516	104.536	91.689	119.167	136.875
Enha50k_CDK6_008	Enha50k_CDK6	0	0	0	1.0539	0	0
Enha50k_FLT3_REG2_016	Enha50k_FLT3_REG2	247.416	293.992	243.301	53.7487	108.334	49.3649
Enha50k_SMARCE1_017	Enha50k_SMARCE1	352.38	246.871	456.998	255.043	292.501	260.287
Prom2k_WIPI2_REG2_014	Prom2k_WIPI2_REG2	91.8438	83.9977	96.2101	94.8507	103.409	88.6324
Enha50k_RAB11FIP4_REG7_CTRL_007	Enha50k_RAB11FIP4_REG7_CTRL	118.085	155.703	169.293	188.647	166.44	190.728
Enha50k_ZC3H18_017	Enha50k_ZC3H18	105.902	142.386	123.038	137.007	116.213	124.534
Enha50k_MED12_008	Enha50k_MED12	53.4194	46.0963	62.9066	83.2578	83.7124	118.924
Prom2k_WIPI2_REG2_015	Prom2k_WIPI2_REG2	408.611	382.087	371.889	474.253	461.895	416.236
Enha50k_HMGB1_015	Enha50k_HMGB1	54.3565	39.9501	17.5768	18.9701	50.2274	23.5605
Enha50k_CDK6_009	Enha50k_CDK6	613.854	608.471	634.617	555.403	455.001	416.236
Enha50k_CHM_006	Enha50k_CHM	51.545	75.8028	57.356	37.9403	59.0911	56.0964
CTCF_3UTR.exon_14_014	CTCF_3UTR.exon_14	161.195	145.459	111.012	129.629	140.834	185.118
Enha50k_MED19_008	Enha50k_MED19	196.808	164.922	179.469	205.51	173.334	214.288
Enha50k_SENP1_015	Enha50k_SENP1	0	0	0	0	0	0
Enha50k_FLT3_REG2_017	Enha50k_FLT3_REG2	246.479	247.896	254.402	119.09	129.016	102.096
MYC_3UTR.exon_4_006	MYC_3UTR.exon_4	34.6757	46.0963	31.4533	4.21559	0	2.24386
Enha50k_CFL1_018	Enha50k_CFL1	120.896	142.386	86.034	144.384	156.591	107.705
CTCFL_5UTR.exon_14_009	CTCFL_5UTR.exon_14	140.577	75.8028	97.1352	107.497	93.5609	135.753
Enha50k_HMGB1_016	Enha50k_HMGB1	187.436	164.922	160.042	186.54	239.319	218.776
Enha50k_PLPP2_CTRL_012	Enha50k_PLPP2_CTRL	126.52	132.143	147.09	163.354	149.697	162.68
Enha50k_PLPP2_CTRL_013	Enha50k_PLPP2_CTRL	83.4092	71.7054	104.536	113.821	154.622	135.753
Enha50k_CDK6_010	Enha50k_CDK6	681.331	643.3	690.122	615.475	500.305	492.527
RBM5_exon_18_011	RBM5_exon_18	344.883	396.428	296.031	421.559	426.441	434.186
Enha50k_CDK6_REG3_011	Enha50k_CDK6_REG3	163.07	186.434	158.192	197.079	255.077	232.239
Enha50k_CBFB_REG2_010	Enha50k_CBFB_REG2	28.1155	47.1207	30.5282	24.2396	40.3789	33.6579
Enha50k_MTHFD1_010	Enha50k_MTHFD1	420.795	518.327	559.684	597.559	737.654	674.279
Enha50k_MED19_009	Enha50k_MED19	26.2411	50.1938	21.2772	48.4792	49.2426	57.2184
Enha50k_FLT3_REG2_018	Enha50k_FLT3_REG2	596.048	624.861	621.665	193.917	268.865	236.727
Enha50k_RAB11FIP4_REG3_004	Enha50k_RAB11FIP4_REG3	91.8438	123.948	115.637	102.228	93.5609	114.437
CTCF_3UTR.exon_15_005	CTCF_3UTR.exon_15	222.112	200.775	222.023	220.264	202.879	175.021
Enha50k_ST8SIA2_REG2_014	Enha50k_ST8SIA2_REG2	117.148	116.777	97.1352	131.737	106.364	185.118
Enha50k_MED19_010	Enha50k_MED19	69.3514	72.7297	50.8803	88.5273	81.7427	97.6078
Enha50k_RAB11FIP4_REG7_CTRL_008	Enha50k_RAB11FIP4_REG7_CTRL	0	0	0	0	0	0
YY1_5UTR.exon_2_004	YY1_5UTR.exon_2	292.401	296.041	370.964	114.875	88.6367	85.2666
CTCF_exon_8_008	CTCF_exon_8	220.238	267.359	277.529	98.0124	63.0305	69.5596
Enha50k_ZC3H18_CTRL_000	Enha50k_ZC3H18_CTRL	52.4822	64.5348	37.929	23.1857	40.3789	17.9509
Enha50k_PLPP2_CTRL_014	Enha50k_PLPP2_CTRL	45.9219	78.8759	52.7305	68.5033	58.1063	45.9991
MYC_3UTR.exon_4_007	MYC_3UTR.exon_4	55.2937	67.6079	41.6294	1.0539	0	1.12193
Prom2k_MYCL_006	Prom2k_MYCL	91.8438	106.534	112.862	55.8565	95.5306	95.3639
Enha50k_CHM_007	Enha50k_CHM	236.17	243.798	212.772	257.151	340.759	212.045
CTCF_exon_8_009	CTCF_exon_8	314.893	275.554	278.454	40.0481	25.6061	79.6569
Enha50k_HMGB1_CTRL_001	Enha50k_HMGB1_CTRL	174.316	173.117	192.42	186.54	217.652	199.703
Enha50k_ST8SIA2_REG2_015	Enha50k_ST8SIA2_REG2	209.929	135.216	146.165	141.222	228.486	201.947
CTCF_5UTR.exon_3_002	CTCF_5UTR.exon_3	38.4244	59.413	68.4572	63.2338	54.1668	56.0964
Enha50k_RAB11FIP4_008	Enha50k_RAB11FIP4	35.6129	50.1938	32.3784	43.2098	36.4395	59.4622
Enha50k_RAB11FIP4_REG6_020	Enha50k_RAB11FIP4_REG6	65.6027	80.9246	48.1051	38.9942	48.2577	29.1701
Enha50k_RAB11FIP4_REG7_CTRL_009	Enha50k_RAB11FIP4_REG7_CTRL	27.1783	11.268	7.40078	3.16169	0.984852	10.0974
Enha50k_SMARCB1_REG3_007	Enha50k_SMARCB1_REG3	107.776	46.0963	50.8803	114.875	97.5003	88.6324
Enha50k_CDK6_REG2_016	Enha50k_CDK6_REG2	372.998	374.917	427.395	438.421	452.047	479.064
Enha50k_CDK6_REG2_017	Enha50k_CDK6_REG2	63.7284	73.7541	55.5058	96.9585	95.5306	89.7543
Prom2k_CDK6_CTRL_000	Prom2k_CDK6_CTRL	49.6706	77.8516	74.0078	57.9643	55.1517	53.8526
RBM5_3UTR.exon_6_010	RBM5_3UTR.exon_6	432.978	432.281	492.152	443.69	510.153	437.552
Prom2k_ZC3H18_008	Prom2k_ZC3H18	86.2207	54.2912	77.7082	37.9403	39.3941	44.8771
RBM5_3UTR.exon_10_006	RBM5_3UTR.exon_10	152.761	133.167	87.8842	146.492	135.91	169.411
CTCFL_3UTR.exon_4_013	CTCFL_3UTR.exon_4	59.0424	60.4374	55.5058	68.5033	81.7427	43.7552
RBM5_exon_20_015	RBM5_exon_20	331.762	295.016	439.421	499.547	568.259	449.893
Enha50k_LMTK2_REG2_CTRL_001	Enha50k_LMTK2_REG2_CTRL	57.1681	38.9258	36.0788	17.9162	61.0608	63.9499
Enha50k_SDE2_REG2_010	Enha50k_SDE2_REG2	145.263	188.483	197.046	205.51	161.516	209.801
Prom2k_CDK6_014	Prom2k_CDK6	0	0	0	0	0	0
Enha50k_CDK6_REG2_018	Enha50k_CDK6_REG2	373.935	373.892	428.32	439.475	454.017	477.942
Enha50k_RAB11FIP4_009	Enha50k_RAB11FIP4	149.949	196.678	184.094	197.079	171.364	225.508
Enha50k_LY6K_012	Enha50k_LY6K	311.144	320.625	318.233	484.792	470.759	476.82
Enha50k_CEBPA_000	Enha50k_CEBPA	129.331	113.704	140.615	204.456	180.228	145.851
Enha50k_SMARCE1_018	Enha50k_SMARCE1	174.316	195.653	206.297	145.438	154.622	173.899
Prom2k_CDK6_CTRL_001	Prom2k_CDK6_CTRL	81.5348	116.777	91.5846	104.336	131.97	100.974
RBM5_3UTR.exon_10_007	RBM5_3UTR.exon_10	172.441	189.507	178.544	189.701	178.258	150.338
RBM5_exon_20_016	RBM5_exon_20	136.829	152.63	122.113	94.8507	112.273	114.437
Enha50k_SDE2_REG2_011	Enha50k_SDE2_REG2	122.771	130.094	135.064	199.186	167.425	218.776
Enha50k_LY6K_013	Enha50k_LY6K	139.64	135.216	139.69	190.755	193.031	234.483
Enha50k_CEBPA_001	Enha50k_CEBPA	62.7912	75.8028	95.285	70.6111	100.455	86.3885
CTCFL_3UTR.exon_2_002	CTCFL_3UTR.exon_2	238.044	229.457	228.499	259.259	256.061	382.578
RBM5_exon_20_017	RBM5_exon_20	131.205	137.265	139.69	89.5812	165.455	178.387
CTCF_3UTR.exon_15_006	CTCF_3UTR.exon_15	44.0475	39.9501	48.1051	50.587	23.6364	44.8771
Enha50k_CHM_008	Enha50k_CHM	175.253	236.628	232.199	299.307	250.152	213.166
YY1_5UTR.exon_2_005	YY1_5UTR.exon_2	64.6655	80.9246	70.3074	13.7007	16.7425	23.5605
CTCFL_5UTR.exon_13_015	CTCFL_5UTR.exon_13	8.43464	18.4385	9.25097	16.8623	17.7273	4.48771
YY1_5UTR.exon_2_006	YY1_5UTR.exon_2	56.2309	56.3399	41.6294	22.1318	19.697	13.4631
MYC_3UTR.exon_4_008	MYC_3UTR.exon_4	109.65	111.656	116.562	2.10779	11.8182	6.73157
Enha50k_LY6K_REG2_CTRL_000	Enha50k_LY6K_REG2_CTRL	182.75	185.41	139.69	217.103	281.668	281.604
RBM5_exon_24_011	RBM5_exon_24	146.2	134.191	148.016	177.055	152.652	170.533
YY1_5UTR.exon_2_007	YY1_5UTR.exon_2	25.3039	23.5603	33.3035	11.5929	4.92426	3.36579
CTCFL_3UTR.exon_9_013	CTCFL_3UTR.exon_9	312.082	229.457	278.454	398.373	312.198	306.287
RBM5_exon_24_012	RBM5_exon_24	113.399	123.948	114.712	102.228	180.228	102.096
CTCF_exon_11_007	CTCF_exon_11	24.3667	23.5603	2.77529	11.5929	0	11.2193
CTCF_3UTR.exon_15_007	CTCF_3UTR.exon_15	210.866	144.435	197.046	204.456	207.804	197.459
RBM5_3UTR.exon_7_009	RBM5_3UTR.exon_7	265.222	231.506	248.851	236.073	277.728	246.824
RBM5_exon_20_018	RBM5_exon_20	207.117	131.118	196.121	198.133	221.592	292.823
CTCF_5UTR.exon_1_013	CTCF_5UTR.exon_1	225.861	215.116	241.45	246.612	330.91	227.752
MYC_3UTR.exon_4_009	MYC_3UTR.exon_4	96.5297	66.5836	71.2325	2.10779	17.7273	3.36579
CTCF_5UTR.exon_1_014	CTCF_5UTR.exon_1	363.626	356.478	321.009	455.283	360.456	434.186
RBM5_exon_22_010	RBM5_exon_22	100.278	104.485	96.2101	129.629	121.137	159.314
YY1_5UTR.exon_2_008	YY1_5UTR.exon_2	141.514	129.07	197.971	112.767	85.6821	109.949
CTCF_exon_11_008	CTCF_exon_11	126.52	108.582	148.941	35.8325	63.0305	53.8526
MYC_3UTR.5UTR.exon_1_010	MYC_3UTR.5UTR.exon_1	179.002	132.143	152.641	123.306	117.197	109.949
MYC_3UTR.exon_4_010	MYC_3UTR.exon_4	12.1834	16.3898	12.9514	3.16169	0	0
MYC_3UTR.5UTR.exon_1_011	MYC_3UTR.5UTR.exon_1	223.986	87.0708	129.514	174.947	122.122	231.117
CTCF_exon_11_009	CTCF_exon_11	6.56027	3.07309	1.85019	2.10779	11.8182	1.12193
CTCF_3UTR.exon_15_008	CTCF_3UTR.exon_15	158.384	163.898	184.094	181.27	216.667	181.752
CTCF_5UTR.exon_1_015	CTCF_5UTR.exon_1	216.489	213.067	216.473	207.618	224.546	163.802
CTCF_exon_11_010	CTCF_exon_11	4.68591	27.6578	24.0525	5.26948	13.7879	25.8044
RBM5_exon_23_016	RBM5_exon_23	23.4295	26.6334	16.6517	26.3474	27.5758	30.2921
CTCF_3UTR.exon_14_015	CTCF_3UTR.exon_14	439.538	464.036	456.073	343.57	411.668	345.554
Enha50k_LY6K_REG2_CTRL_001	Enha50k_LY6K_REG2_CTRL	278.343	208.97	213.697	244.504	251.137	178.387
Enha50k_APOBR_CTRL_004	Enha50k_APOBR_CTRL	257.725	195.653	279.379	291.929	317.122	236.727
CTCF_3UTR.exon_14_016	CTCF_3UTR.exon_14	403.925	363.649	381.14	393.103	360.456	327.603
RBM5_5UTR.exon_2_005	RBM5_5UTR.exon_2	29.9898	31.7552	17.5768	46.3714	30.5304	21.3166
CTCF_5UTR.exon_5_002	CTCF_5UTR.exon_5	37.4873	82.9734	50.8803	75.8805	39.3941	53.8526
CTCFL_3UTR.exon_4_014	CTCFL_3UTR.exon_4	422.669	368.771	321.934	464.768	366.365	376.968
RBM5_3UTR.exon_7_010	RBM5_3UTR.exon_7	179.002	217.165	207.222	173.893	210.758	223.264
CTCF_exon_6_009	CTCF_exon_6	142.452	226.384	167.443	15.8084	19.697	20.1947
YY1_exon_3_003	YY1_exon_3	147.138	119.85	123.038	55.8565	89.6215	59.4622
RBM5_3UTR.exon_7_011	RBM5_3UTR.exon_7	169.63	144.435	127.663	222.372	152.652	139.119
CTCFL_3UTR.exon_4_015	CTCFL_3UTR.exon_4	420.795	368.771	321.934	464.768	367.35	379.212
CTCF_3UTR.exon_14_017	CTCF_3UTR.exon_14	183.688	142.386	155.416	197.079	120.152	154.826
Enha50k_PLPP2_CTRL_015	Enha50k_PLPP2_CTRL	106.839	85.0221	98.9854	88.5273	65.0002	47.121
YY1_exon_3_004	YY1_exon_3	156.509	184.385	172.068	106.444	123.106	122.29
CTCF_3UTR.exon_14_018	CTCF_3UTR.exon_14	0.937182	0	4.62549	5.26948	8.86367	10.0974
CTCFL_3UTR.exon_4_016	CTCFL_3UTR.exon_4	435.789	392.331	336.735	485.846	378.183	433.064
CTCFL_5UTR.exon_14_010	CTCFL_5UTR.exon_14	45.9219	27.6578	60.1313	32.6708	45.3032	38.1456
CTCFL_5UTR.exon_14_011	CTCFL_5UTR.exon_14	70.2886	59.413	37.0039	79.0422	75.8336	56.0964
YY1_5UTR.exon_2_009	YY1_5UTR.exon_2	167.756	155.703	121.188	74.8266	87.6518	44.8771
MYC_3UTR.exon_4_011	MYC_3UTR.exon_4	35.6129	44.0476	27.7529	2.10779	6.89396	0
YY1_5UTR.exon_2_010	YY1_5UTR.exon_2	367.375	296.041	310.833	163.354	118.182	114.437
CTCF_5UTR.exon_1_016	CTCF_5UTR.exon_1	39.3616	26.6334	41.6294	23.1857	32.5001	58.3403
CTCF_exon_10_003	CTCF_exon_10	101.216	113.704	100.836	0	9.84852	5.60964
CTCFL_5UTR.exon_14_012	CTCFL_5UTR.exon_14	70.2886	59.413	37.0039	79.0422	75.8336	56.0964
CTCFL_5UTR.exon_14_013	CTCFL_5UTR.exon_14	49.6706	38.9258	24.0525	32.6708	30.5304	28.0482
CTCF_exon_10_004	CTCF_exon_10	343.946	320.625	416.294	147.545	113.258	153.704
RBM5_exon_20_019	RBM5_exon_20	149.012	216.141	169.293	246.612	203.864	185.118
RBM5_exon_18_012	RBM5_exon_18	484.523	375.941	462.549	610.206	562.35	591.256
CTCFL_5UTR.exon_11_005	CTCFL_5UTR.exon_11	17.8065	26.6334	29.6031	13.7007	13.7879	7.8535
CTCFL_3UTR.exon_8_009	CTCFL_3UTR.exon_8	14.0577	15.3654	39.7792	25.2935	20.6819	25.8044
CTCF_5UTR.exon_5_003	CTCF_5UTR.exon_5	64.6655	62.4861	42.5545	55.8565	83.7124	49.3649
CTCF_3UTR.exon_15_009	CTCF_3UTR.exon_15	414.234	449.695	354.312	304.576	299.395	271.507
YY1_3UTR.exon_5_006	YY1_3UTR.exon_5	492.02	476.329	454.223	453.175	455.986	461.113
CTCF_exon_8_010	CTCF_exon_8	38.4244	67.6079	39.7792	65.3416	44.3183	38.1456
CTCF_5UTR.exon_5_004	CTCF_5UTR.exon_5	148.075	146.484	115.637	172.839	174.319	197.459
CTCF_3UTR.exon_15_010	CTCF_3UTR.exon_15	481.711	527.547	474.575	398.373	403.789	366.871
RBM5_exon_23_017	RBM5_exon_23	62.7912	50.1938	49.9552	20.024	44.3183	44.8771
CTCF_5UTR.exon_1_017	CTCF_5UTR.exon_1	114.336	158.776	147.09	84.3117	114.243	86.3885
CTCFL_3UTR.exon_4_017	CTCFL_3UTR.exon_4	118.085	159.801	77.7082	129.629	99.47	118.924
CTCF_exon_11_011	CTCF_exon_11	89.0323	85.0221	98.0603	48.4792	65.0002	44.8771
RBM5_3UTR.exon_6_011	RBM5_3UTR.exon_6	492.958	539.839	592.987	770.398	700.23	780.862
CTCFL_5UTR.exon_13_016	CTCFL_5UTR.exon_13	251.165	162.874	175.768	203.402	215.683	254.678
CTCF_3UTR.exon_15_011	CTCF_3UTR.exon_15	31.8642	26.6334	50.8803	51.6409	27.5758	52.7306
RBM5_exon_20_020	RBM5_exon_20	0	0	0	0	0	0
CTCF_exon_11_012	CTCF_exon_11	112.462	56.3399	82.3336	31.6169	49.2426	67.3157
CTCF_5UTR.exon_5_005	CTCF_5UTR.exon_5	53.4194	66.5836	50.8803	77.9883	40.3789	52.7306
YY1_3UTR.exon_5_007	YY1_3UTR.exon_5	389.868	509.108	555.058	498.493	560.381	529.55
RBM5_3UTR.exon_6_012	RBM5_3UTR.exon_6	114.336	76.8272	48.1051	60.0721	100.455	63.9499
CTCF_3UTR.exon_15_012	CTCF_3UTR.exon_15	186.499	224.335	273.829	183.378	223.561	259.166
RBM5_exon_23_018	RBM5_exon_23	243.667	201.799	181.319	201.294	180.228	153.704
RBM5_exon_24_013	RBM5_exon_24	44.9847	79.9003	43.4796	76.9344	43.3335	109.949
CTCFL_5UTR.exon_11_006	CTCFL_5UTR.exon_11	95.5925	74.7785	80.4835	102.228	75.8336	43.7552
YY1_exon_3_005	YY1_exon_3	306.458	373.892	240.525	342.516	351.592	336.579
CTCF_exon_10_005	CTCF_exon_10	122.771	120.875	123.038	174.947	176.288	140.241
RBM5_exon_24_014	RBM5_exon_24	328.014	385.16	342.286	413.127	318.107	444.284
CTCF_exon_8_011	CTCF_exon_8	6.56027	17.4142	20.3521	17.9162	14.7728	11.2193
RBM5_exon_21_004	RBM5_exon_21	163.07	131.118	123.963	105.39	195.001	170.533
CTCF_exon_6_010	CTCF_exon_6	115.273	106.534	96.2101	55.8565	24.6213	30.2921
CTCFL_3UTR.exon_4_018	CTCFL_3UTR.exon_4	77.7861	109.607	107.311	130.683	154.622	65.0719
YY1_exon_3_006	YY1_exon_3	56.2309	52.2425	51.8054	53.7487	90.6064	107.705
MYC_5UTR.exon_3_013	MYC_5UTR.exon_3	5.62309	2.04873	0	0	0	1.12193
CTCF_3UTR.exon_14_019	CTCF_3UTR.exon_14	42.1732	33.804	37.0039	63.2338	48.2577	66.1938
CTCFL_5UTR.exon_14_014	CTCFL_5UTR.exon_14	84.3464	80.9246	60.1313	140.168	115.228	121.168
RBM5_3UTR.exon_7_012	RBM5_3UTR.exon_7	30.927	29.7065	19.427	23.1857	10.8334	28.0482
CTCF_exon_6_011	CTCF_exon_6	112.462	62.4861	83.2587	8.43117	4.92426	20.1947
RBM5_exon_22_011	RBM5_exon_22	2.81155	9.21926	1.85019	3.16169	6.89396	8.97543
RBM5_exon_22_012	RBM5_exon_22	101.216	69.6567	66.607	77.9883	132.955	89.7543
CTCFL_5UTR.exon_14_015	CTCFL_5UTR.exon_14	15.9321	8.1949	8.32587	16.8623	16.7425	37.0236
MYC_5UTR.exon_3_014	MYC_5UTR.exon_3	105.902	190.531	114.712	59.0182	50.2274	32.5359
YY1_3UTR.exon_5_008	YY1_3UTR.exon_5	59.9796	91.1683	162.817	112.767	101.44	120.046
CTCFL_3UTR.exon_8_010	CTCFL_3UTR.exon_8	191.185	175.166	182.244	204.456	341.744	203.069
MYC_3UTR.5UTR.exon_1_012	MYC_3UTR.5UTR.exon_1	128.394	115.753	148.941	160.192	105.379	131.266
MYC_5UTR.exon_3_015	MYC_5UTR.exon_3	209.929	353.405	212.772	59.0182	55.1517	40.3894
RBM5_3UTR.exon_6_013	RBM5_3UTR.exon_6	210.866	155.703	155.416	138.06	158.561	134.631
RBM5_3UTR.exon_6_014	RBM5_3UTR.exon_6	667.273	616.666	633.692	542.757	628.335	546.379
Enha50k_A2ML1_REG3_001	Enha50k_A2ML1_REG3	137.766	127.021	95.285	169.677	211.743	200.825
MYC_3UTR.exon_4_012	MYC_3UTR.exon_4	41.236	39.9501	74.0078	0	2.95456	0
RBM5_3UTR.exon_6_015	RBM5_3UTR.exon_6	297.087	308.333	261.802	253.989	248.183	216.532
YY1_5UTR.exon_2_011	YY1_5UTR.exon_2	154.635	82.9734	104.536	14.7545	4.92426	4.48771
MYC_5UTR.exon_3_016	MYC_5UTR.exon_3	220.238	152.63	208.147	57.9643	93.5609	47.121
RBM5_5UTR.exon_2_006	RBM5_5UTR.exon_2	103.09	104.485	93.4348	89.5812	93.5609	136.875
CTCF_exon_6_012	CTCF_exon_6	89.9694	79.9003	114.712	3.16169	2.95456	21.3166
CTCFL_5UTR.exon_14_016	CTCFL_5UTR.exon_14	2.81155	2.04873	3.70039	10.539	5.90911	7.8535
RBM5_3UTR.exon_6_016	RBM5_3UTR.exon_6	297.087	308.333	262.728	245.558	247.198	216.532
RBM5_5UTR.exon_2_007	RBM5_5UTR.exon_2	48.7334	38.9258	34.2286	42.1559	56.1365	65.0719
Enha50k_PSIP1_CTRL_000	Enha50k_PSIP1_CTRL	177.127	183.361	217.398	236.073	206.819	179.509
YY1_3UTR.exon_5_009	YY1_3UTR.exon_5	236.17	217.165	221.098	266.636	277.728	163.802
CTCFL_3UTR.exon_6_010	CTCFL_3UTR.exon_6	24.3667	31.7552	14.8016	12.6468	4.92426	14.5851
RBM5_exon_22_013	RBM5_exon_22	49.6706	32.7796	57.356	28.4552	24.6213	29.1701
RBM5_3UTR.exon_25_015	RBM5_3UTR.exon_25	1.87436	0	4.62549	3.16169	5.90911	2.24386
CTCF_3UTR.exon_15_013	CTCF_3UTR.exon_15	47.7963	70.681	104.536	75.8805	101.44	62.828
CTCFL_5UTR.exon_13_017	CTCFL_5UTR.exon_13	89.9694	105.509	129.514	94.8507	84.6972	159.314
YY1_3UTR.exon_5_010	YY1_3UTR.exon_5	128.394	123.948	198.896	180.216	148.713	167.167
RBM5_3UTR.exon_7_013	RBM5_3UTR.exon_7	273.657	267.359	244.226	330.923	317.122	241.215
Enha50k_RCCD1_CTRL_002	Enha50k_RCCD1_CTRL	171.504	196.678	123.963	194.971	216.667	172.777
RBM5_3UTR.exon_7_014	RBM5_3UTR.exon_7	341.134	369.795	300.657	366.756	302.349	378.09
MYC_5UTR.exon_3_017	MYC_5UTR.exon_3	58.1053	56.3399	45.3298	73.7727	54.1668	50.4868
CTCFL_3UTR.exon_6_011	CTCFL_3UTR.exon_6	41.236	45.072	24.9776	37.9403	32.5001	50.4868
CTCFL_3UTR.exon_8_011	CTCFL_3UTR.exon_8	0	0	0	0	0	0
RBM5_3UTR.exon_7_015	RBM5_3UTR.exon_7	109.65	153.654	109.161	147.545	78.7881	185.118
RBM5_exon_23_019	RBM5_exon_23	30.927	49.1694	27.7529	37.9403	38.4092	23.5605
MYC_5UTR.exon_3_018	MYC_5UTR.exon_3	41.236	16.3898	29.6031	28.4552	18.7122	26.9263
YY1_5UTR.exon_2_012	YY1_5UTR.exon_2	115.273	124.972	114.712	56.9104	51.2123	56.0964
CTCF_5UTR.exon_3_003	CTCF_5UTR.exon_3	181.813	212.043	145.24	142.276	186.137	310.774
CTCFL_3UTR.exon_9_014	CTCFL_3UTR.exon_9	200.557	207.946	233.124	368.864	256.061	264.775
CTCF_exon_6_013	CTCF_exon_6	11.2462	22.536	22.2023	0	0	0
RBM5_exon_24_015	RBM5_exon_24	151.823	166.971	178.544	161.246	141.819	133.51
RBM5_exon_22_014	RBM5_exon_22	224.924	260.188	248.851	343.57	339.774	295.067
RBM5_5UTR.exon_2_008	RBM5_5UTR.exon_2	0	0	0	0	0	0
MYC_3UTR.exon_4_013	MYC_3UTR.exon_4	162.132	220.238	226.649	10.539	14.7728	5.60964
Enha50k_CFL1_CTRL_001	Enha50k_CFL1_CTRL	63.7284	43.0232	51.8054	65.3416	80.7578	60.5841
CTCF_3UTR.exon_15_014	CTCF_3UTR.exon_15	141.514	143.411	97.1352	141.222	115.228	172.777
CTCF_3UTR.exon_15_015	CTCF_3UTR.exon_15	291.464	328.82	218.323	278.229	286.592	398.285
YY1_5UTR.exon_2_013	YY1_5UTR.exon_2	503.267	418.964	422.769	296.145	280.683	232.239
CTCFL_3UTR.exon_1_000	CTCFL_3UTR.exon_1	91.8438	100.388	66.607	110.659	119.167	97.6078
CTCF_3UTR.exon_15_016	CTCF_3UTR.exon_15	132.143	159.801	113.787	171.785	114.243	158.192
RBM5_exon_24_016	RBM5_exon_24	160.258	182.337	151.716	212.887	185.152	199.703
CTCF_exon_6_014	CTCF_exon_6	83.4092	65.5592	56.4309	85.3656	82.7275	84.1447
RBM5_exon_16_017	RBM5_exon_16	0	6.14618	2.77529	0	0	4.48771
RBM5_exon_16_018	RBM5_exon_16	18.7436	14.3411	16.6517	16.8623	4.92426	15.707
RBM5_exon_16_019	RBM5_exon_16	103.09	138.289	151.716	199.186	126.061	215.41
CTCF_3UTR.exon_15_017	CTCF_3UTR.exon_15	48.7334	38.9258	37.0039	61.126	36.4395	39.2675
CTCF_exon_11_013	CTCF_exon_11	119.022	100.388	150.791	33.7247	43.3335	53.8526
RBM5_3UTR.exon_7_016	RBM5_3UTR.exon_7	148.075	148.533	96.2101	132.791	146.743	121.168
YY1_5UTR.exon_2_014	YY1_5UTR.exon_2	89.0323	108.582	71.2325	59.0182	24.6213	24.6824
RBM5_exon_16_020	RBM5_exon_16	89.0323	63.5105	100.836	119.09	89.6215	133.51
RBM5_exon_21_005	RBM5_exon_21	38.4244	50.1938	43.4796	23.1857	13.7879	23.5605
RBM5_exon_20_021	RBM5_exon_20	32.8014	24.5847	24.9776	25.2935	15.7576	29.1701
RBM5_exon_20_022	RBM5_exon_20	134.017	142.386	126.738	256.097	194.016	288.336
CTCFL_5UTR.exon_12_004	CTCFL_5UTR.exon_12	0	0	0	0	0	0
YY1_5UTR.exon_1_005	YY1_5UTR.exon_1	193.059	226.384	282.155	203.402	192.046	270.385
CTCF_3UTR.exon_15_018	CTCF_3UTR.exon_15	173.379	130.094	198.896	211.833	216.667	103.217
CTCFL_3UTR.exon_10_001	CTCFL_3UTR.exon_10	155.572	133.167	107.311	163.354	178.258	163.802
CTCFL_3UTR.exon_9_015	CTCFL_3UTR.exon_9	186.499	106.534	104.536	143.33	118.182	139.119
YY1_5UTR.exon_2_015	YY1_5UTR.exon_2	32.8014	29.7065	8.32587	8.43117	0.984852	5.60964
CTCFL_5UTR.exon_12_005	CTCFL_5UTR.exon_12	0	0	0	0	0	0
CTCF_exon_8_012	CTCF_exon_8	216.489	224.335	181.319	262.42	287.577	191.85
CTCF_3UTR.exon_15_019	CTCF_3UTR.exon_15	462.031	412.818	379.29	389.942	384.092	390.431
YY1_5UTR.exon_1_006	YY1_5UTR.exon_1	56.2309	58.3887	55.5058	104.336	88.6367	93.1201
Enha50k_CFL1_CTRL_002	Enha50k_CFL1_CTRL	0	0	0	2.10779	0.984852	0
RBM5_exon_21_006	RBM5_exon_21	149.012	119.85	117.487	157.031	95.5306	70.6815
RBM5_exon_24_017	RBM5_exon_24	53.4194	30.7309	42.5545	18.9701	36.4395	31.414
RBM5_5UTR.exon_2_009	RBM5_5UTR.exon_2	0	0	0	0	0	0
CTCF_3UTR.exon_15_020	CTCF_3UTR.exon_15	221.175	213.067	223.874	149.653	175.304	258.044
MYC_3UTR.exon_4_014	MYC_3UTR.exon_4	567.932	466.085	478.275	44.2636	102.425	66.1938
YY1_5UTR.exon_1_007	YY1_5UTR.exon_1	123.708	107.558	123.038	75.8805	56.1365	143.607
CTCF_exon_6_015	CTCF_exon_6	283.029	306.284	355.237	237.127	296.44	209.801
CTCF_exon_6_016	CTCF_exon_6	20.618	25.6091	22.2023	42.1559	50.2274	21.3166
RBM5_3UTR.exon_25_016	RBM5_3UTR.exon_25	209.929	183.361	195.195	159.138	206.819	182.874
CTCF_exon_6_017	CTCF_exon_6	33.7385	46.0963	27.7529	67.4494	64.0154	49.3649
RBM5_3UTR.exon_7_017	RBM5_3UTR.exon_7	124.645	73.7541	129.514	107.497	119.167	123.412
CTCFL_3UTR.exon_2_003	CTCFL_3UTR.exon_2	93.7182	82.9734	54.5807	122.252	80.7578	116.681
MYC_3UTR.5UTR.exon_1_013	MYC_3UTR.5UTR.exon_1	74.0374	76.8272	110.087	61.126	57.1214	65.0719
CTCF_exon_8_013	CTCF_exon_8	309.27	337.015	261.802	268.744	266.895	176.143
CTCFL_3UTR.exon_2_004	CTCFL_3UTR.exon_2	116.211	138.289	132.289	139.114	164.47	137.997
MYC_3UTR.5UTR.exon_1_014	MYC_3UTR.5UTR.exon_1	47.7963	48.145	90.6595	33.7247	40.3789	32.5359
CTCF_exon_6_018	CTCF_exon_6	111.525	122.924	109.161	165.462	89.6215	152.582
CTCFL_3UTR.exon_5_001	CTCFL_3UTR.exon_5	109.65	116.777	86.034	114.875	118.182	130.144
CTCFL_5UTR.exon_13_018	CTCFL_5UTR.exon_13	41.236	47.1207	47.18	30.563	23.6364	56.0964
YY1_5UTR.exon_1_008	YY1_5UTR.exon_1	79.6604	67.6079	77.7082	74.8266	54.1668	60.5841
MYC_3UTR.exon_4_015	MYC_3UTR.exon_4	112.462	123.948	112.862	37.9403	63.0305	29.1701
CTCF_exon_8_014	CTCF_exon_8	432.041	410.769	347.837	341.462	315.153	242.337
MYC_3UTR.5UTR.exon_1_015	MYC_3UTR.5UTR.exon_1	79.6604	58.3887	75.858	46.3714	94.5458	76.2912
CTCFL_5UTR.exon_13_019	CTCFL_5UTR.exon_13	391.742	415.891	481.051	546.972	510.153	462.235
CTCFL_5UTR.exon_13_020	CTCFL_5UTR.exon_13	119.022	98.3388	107.311	100.12	148.713	141.363
RBM5_3UTR.exon_6_017	RBM5_3UTR.exon_6	189.311	155.703	196.121	118.036	120.152	93.1201
RBM5_exon_20_023	RBM5_exon_20	117.148	130.094	152.641	147.545	111.288	117.803
RBM5_exon_16_021	RBM5_exon_16	218.363	255.066	227.574	176.001	232.425	215.41
RBM5_3UTR.exon_25_017	RBM5_3UTR.exon_25	0	3.07309	0	0	0	0
RBM5_3UTR.exon_9_001	RBM5_3UTR.exon_9	29.9898	27.6578	32.3784	29.5091	54.1668	39.2675
RBM5_3UTR.exon_25_018	RBM5_3UTR.exon_25	140.577	222.287	192.42	163.354	127.046	216.532
RBM5_3UTR.exon_7_018	RBM5_3UTR.exon_7	164.944	138.289	138.765	196.025	216.667	201.947
MYC_3UTR.exon_4_016	MYC_3UTR.exon_4	134.954	120.875	101.761	27.4013	32.5001	22.4386
RBM5_3UTR.exon_9_002	RBM5_3UTR.exon_9	144.326	136.24	141.54	153.869	144.773	116.681
CTCFL_3UTR.exon_10_002	CTCFL_3UTR.exon_10	210.866	232.53	266.428	296.145	220.607	286.092
RBM5_exon_20_024	RBM5_exon_20	66.5399	73.7541	98.0603	88.5273	104.394	115.559
YY1_5UTR.exon_1_009	YY1_5UTR.exon_1	164.007	219.214	193.345	184.432	140.834	155.948
CTCFL_3UTR.exon_8_012	CTCFL_3UTR.exon_8	87.1579	91.1683	87.8842	139.114	94.5458	159.314
CTCFL_5UTR.exon_12_006	CTCFL_5UTR.exon_12	38.4244	27.6578	51.8054	42.1559	38.4092	61.7061
CTCF_3UTR.exon_15_021	CTCF_3UTR.exon_15	311.144	337.015	271.979	284.552	297.425	316.384
YY1_5UTR.exon_1_010	YY1_5UTR.exon_1	171.504	157.752	161.892	147.545	151.667	197.459
CTCFL_3UTR.exon_9_016	CTCFL_3UTR.exon_9	236.17	274.529	251.626	339.355	274.774	278.238
YY1_5UTR.exon_2_016	YY1_5UTR.exon_2	21.5552	14.3411	40.7043	13.7007	6.89396	0
MYC_3UTR.exon_4_017	MYC_3UTR.exon_4	123.708	112.68	152.641	27.4013	5.90911	15.707
YY1_5UTR.exon_1_011	YY1_5UTR.exon_1	538.879	539.839	524.53	644.985	708.108	719.156
RBM5_exon_24_018	RBM5_exon_24	104.964	66.5836	98.9854	79.0422	52.1971	47.121
CTCF_exon_8_015	CTCF_exon_8	328.014	274.529	312.683	333.031	322.047	381.456
CTCFL_3UTR.exon_8_013	CTCFL_3UTR.exon_8	191.185	193.605	234.975	193.917	254.092	172.777
MYC_3UTR.exon_4_018	MYC_3UTR.exon_4	127.457	97.3144	123.963	0	9.84852	12.3412
RBM5_3UTR.exon_6_018	RBM5_3UTR.exon_6	161.195	154.679	216.473	223.426	184.167	155.948
CTCF_exon_8_016	CTCF_exon_8	29.9898	15.3654	25.9027	25.2935	45.3032	57.2184
CTCFL_3UTR.exon_9_017	CTCFL_3UTR.exon_9	19.6808	41.9989	49.0301	34.7786	33.485	40.3894
CTCFL_3UTR.exon_9_018	CTCFL_3UTR.exon_9	195.871	193.605	166.517	204.456	145.758	190.728
CTCF_exon_10_006	CTCF_exon_10	109.65	102.436	89.7344	0	13.7879	4.48771
CTCFL_5UTR.exon_14_017	CTCFL_5UTR.exon_14	222.112	296.041	283.08	161.246	235.38	223.264
MYC_3UTR.exon_4_019	MYC_3UTR.exon_4	53.4194	23.5603	26.8278	24.2396	32.5001	22.4386
RBM5_exon_20_025	RBM5_exon_20	100.278	173.117	87.8842	63.2338	102.425	88.6324
RBM5_exon_20_026	RBM5_exon_20	165.881	157.752	97.1352	132.791	161.516	208.679
CTCFL_5UTR.exon_14_018	CTCFL_5UTR.exon_14	226.798	236.628	217.398	231.857	233.41	245.702
CTCFL_3UTR.exon_8_014	CTCFL_3UTR.exon_8	42.1732	57.3643	26.8278	62.1799	35.4547	51.6087
CTCFL_3UTR.exon_2_005	CTCFL_3UTR.exon_2	21.5552	11.268	32.3784	11.5929	12.8031	10.0974
CTCF_exon_10_007	CTCF_exon_10	89.9694	88.0952	94.3599	8.43117	5.90911	10.0974
CTCFL_3UTR.exon_8_015	CTCFL_3UTR.exon_8	288.652	253.018	273.829	416.289	380.153	327.603
RBM5_3UTR.exon_25_019	RBM5_3UTR.exon_25	215.552	200.775	227.574	291.929	344.698	284.97
CTCFL_3UTR.exon_9_019	CTCFL_3UTR.exon_9	130.268	110.631	107.311	102.228	131.97	136.875
CTCFL_5UTR.exon_14_019	CTCFL_5UTR.exon_14	313.956	372.868	403.342	188.647	223.561	194.094
RBM5_exon_22_015	RBM5_exon_22	0	0	0	0	0	0
RBM5_3UTR.exon_7_019	RBM5_3UTR.exon_7	439.538	477.353	476.425	519.571	406.744	430.821
CTCF_3UTR.exon_15_022	CTCF_3UTR.exon_15	311.144	347.259	327.484	521.679	464.85	449.893
RBM5_exon_22_016	RBM5_exon_22	193.059	215.116	182.244	168.623	212.728	151.46
RBM5_exon_20_027	RBM5_exon_20	161.195	172.093	199.821	157.031	176.288	111.071
RBM5_3UTR.exon_25_020	RBM5_3UTR.exon_25	78.7233	69.6567	110.087	141.222	60.076	59.4622
RBM5_exon_20_028	RBM5_exon_20	74.9745	79.9003	60.1313	77.9883	43.3335	58.3403
RBM5_exon_21_007	RBM5_exon_21	55.2937	27.6578	47.18	38.9942	34.4698	38.1456
CTCF_exon_8_017	CTCF_exon_8	79.6604	73.7541	92.5097	123.306	101.44	125.656
RBM5_exon_24_019	RBM5_exon_24	78.7233	113.704	81.4085	76.9344	41.3638	65.0719
YY1_5UTR.exon_2_017	YY1_5UTR.exon_2	179.002	217.165	146.165	63.2338	136.894	98.7297
CTCFL_5UTR.exon_13_021	CTCFL_5UTR.exon_13	339.26	245.847	268.278	250.827	226.516	296.189
CTCF_exon_10_008	CTCF_exon_10	41.236	51.2181	34.2286	0	0	4.48771
RBM5_exon_24_020	RBM5_exon_24	220.238	218.189	244.226	247.666	173.334	125.656
CTCFL_5UTR.exon_14_020	CTCFL_5UTR.exon_14	39.3616	39.9501	43.4796	60.0721	40.3789	48.2429
CTCFL_5UTR.exon_13_022	CTCFL_5UTR.exon_13	92.781	66.5836	62.9066	89.5812	79.773	143.607
RBM5_3UTR.exon_25_021	RBM5_3UTR.exon_25	51.545	59.413	48.1051	63.2338	77.8033	70.6815
CTCFL_5UTR.exon_14_021	CTCFL_5UTR.exon_14	201.494	165.947	194.27	283.498	247.198	244.58
MYC_3UTR.exon_4_020	MYC_3UTR.exon_4	74.9745	83.9977	126.738	1.0539	13.7879	1.12193
CTCFL_3UTR.exon_9_020	CTCFL_3UTR.exon_9	108.713	73.7541	85.1089	88.5273	67.9548	83.0227
CTCFL_5UTR.exon_14_022	CTCFL_5UTR.exon_14	542.628	456.866	497.702	433.151	405.759	342.188
RBM5_exon_24_021	RBM5_exon_24	165.881	171.069	165.592	218.157	230.455	201.947
CTCF_3UTR.exon_15_023	CTCF_3UTR.exon_15	131.205	111.656	109.161	73.7727	149.697	84.1447
MYC_3UTR.exon_4_021	MYC_3UTR.exon_4	164.944	183.361	222.948	15.8084	11.8182	12.3412
YY1_5UTR.exon_2_018	YY1_5UTR.exon_2	20.618	28.6822	23.1274	2.10779	8.86367	12.3412
RBM5_3UTR.exon_25_022	RBM5_3UTR.exon_25	70.2886	97.3144	139.69	86.4195	65.0002	93.1201
YY1_5UTR.exon_2_019	YY1_5UTR.exon_2	95.5925	123.948	129.514	53.7487	66.9699	42.6333
CTCFL_5UTR.exon_13_023	CTCFL_5UTR.exon_13	24.3667	15.3654	7.40078	36.8864	12.8031	11.2193
MYC_3UTR.5UTR.exon_1_016	MYC_3UTR.5UTR.exon_1	28.1155	41.9989	52.7305	57.9643	39.3941	40.3894
MYC_3UTR.5UTR.exon_1_017	MYC_3UTR.5UTR.exon_1	324.265	373.892	327.484	361.486	256.061	305.165
MYC_3UTR.5UTR.exon_1_018	MYC_3UTR.5UTR.exon_1	255.851	212.043	221.098	116.982	116.213	170.533
CTCFL_3UTR.exon_9_021	CTCFL_3UTR.exon_9	200.557	190.531	148.941	166.516	233.41	214.288
CTCF_3UTR.exon_15_024	CTCF_3UTR.exon_15	34.6757	14.3411	13.8765	23.1857	32.5001	22.4386
RBM5_exon_20_029	RBM5_exon_20	0	1.02436	0	1.0539	0	1.12193
CTCF_3UTR.exon_15_025	CTCF_3UTR.exon_15	89.9694	77.8516	83.2587	106.444	124.091	107.705
RBM5_exon_20_030	RBM5_exon_20	298.024	288.87	326.559	376.241	418.562	399.407
YY1_5UTR.exon_2_020	YY1_5UTR.exon_2	66.5399	73.7541	61.9815	8.43117	5.90911	4.48771
MYC_3UTR.exon_4_022	MYC_3UTR.exon_4	164.007	206.921	190.57	63.2338	110.303	103.217
RBM5_exon_20_031	RBM5_exon_20	191.185	174.142	192.42	277.175	262.955	314.14
CTCFL_3UTR.exon_3_000	CTCFL_3UTR.exon_3	126.52	149.557	184.094	131.737	140.834	116.681
Enha50k_PRSS27_CTRL_002	Enha50k_PRSS27_CTRL	4.68591	1.02436	0.925097	0	0	0
RBM5_exon_20_032	RBM5_exon_20	19.6808	16.3898	37.929	8.43117	28.5607	10.0974
Enha50k_PLPP2_CTRL_016	Enha50k_PLPP2_CTRL	0	0	0	0	0	0
RBM5_exon_24_022	RBM5_exon_24	158.384	114.729	82.3336	176.001	98.4852	146.973
YY1_5UTR.exon_2_021	YY1_5UTR.exon_2	152.761	161.849	195.195	24.2396	49.2426	57.2184
MYC_3UTR.exon_4_023	MYC_3UTR.exon_4	84.3464	110.631	78.6333	64.2877	26.591	65.0719
CTCFL_3UTR.exon_3_001	CTCFL_3UTR.exon_3	120.896	147.508	160.042	185.486	226.516	206.435
CTCF_exon_8_018	CTCF_exon_8	29.9898	15.3654	24.9776	22.1318	23.6364	44.8771
CTCFL_3UTR.exon_2_006	CTCFL_3UTR.exon_2	114.336	148.533	130.439	168.623	179.243	115.559
Enha50k_PLPP2_CTRL_017	Enha50k_PLPP2_CTRL	155.572	148.533	143.39	186.54	208.789	190.728
MYC_3UTR.5UTR.exon_1_019	MYC_3UTR.5UTR.exon_1	387.993	448.671	490.301	393.103	359.471	394.919
MYC_3UTR.5UTR.exon_1_020	MYC_3UTR.5UTR.exon_1	392.679	451.744	493.077	414.181	379.168	412.87
CTCFL_3UTR.exon_2_007	CTCFL_3UTR.exon_2	234.295	223.311	254.402	244.504	258.031	225.508
YY1_5UTR.exon_2_022	YY1_5UTR.exon_2	0.937182	8.1949	0.925097	0	0	11.2193
CTCFL_3UTR.exon_2_008	CTCFL_3UTR.exon_2	157.447	124.972	187.795	183.378	214.698	244.58
MYC_3UTR.5UTR.exon_1_021	MYC_3UTR.5UTR.exon_1	23.4295	13.3167	6.47568	32.6708	21.6667	20.1947
YY1_5UTR.exon_2_023	YY1_5UTR.exon_2	84.3464	113.704	141.54	67.4494	66.9699	76.2912
CTCFL_3UTR.exon_9_022	CTCFL_3UTR.exon_9	51.545	56.3399	49.9552	64.2877	61.0608	114.437
Enha50k_PLPP2_CTRL_018	Enha50k_PLPP2_CTRL	216.489	265.31	283.08	198.133	290.531	364.627
CTCF_3UTR.exon_15_026	CTCF_3UTR.exon_15	97.4669	190.531	82.3336	143.33	158.561	121.168
YY1_3UTR.exon_5_011	YY1_3UTR.exon_5	164.007	176.19	171.143	198.133	163.485	198.581
Enha50k_PLPP2_CTRL_019	Enha50k_PLPP2_CTRL	368.312	431.257	296.956	550.134	574.169	604.72
CTCFL_3UTR.exon_1_001	CTCFL_3UTR.exon_1	0	0	0	0	0	0
MYC_3UTR.exon_4_024	MYC_3UTR.exon_4	510.764	387.209	447.747	55.8565	156.591	146.973
Enha50k_PRSS27_CTRL_003	Enha50k_PRSS27_CTRL	89.0323	63.5105	92.5097	5.26948	0.984852	1.12193
MYC_3UTR.5UTR.exon_1_022	MYC_3UTR.5UTR.exon_1	73.1002	83.9977	117.487	57.9643	41.3638	70.6815
YY1_5UTR.exon_2_024	YY1_5UTR.exon_2	153.698	160.825	144.315	202.348	215.683	136.875
Enha50k_PRSS27_CTRL_004	Enha50k_PRSS27_CTRL	200.557	201.799	214.623	64.2877	128.031	127.9
RBM5_exon_24_023	RBM5_exon_24	39.3616	91.1683	123.038	72.7188	108.334	115.559
RBM5_exon_21_008	RBM5_exon_21	24.3667	15.3654	21.2772	2.10779	19.697	11.2193
CTCFL_3UTR.exon_1_002	CTCFL_3UTR.exon_1	94.6554	59.413	74.0078	57.9643	82.7275	67.3157
CTCF_exon_10_009	CTCF_exon_10	129.331	198.726	197.971	206.564	237.349	227.752
MYC_3UTR.5UTR.exon_1_023	MYC_3UTR.5UTR.exon_1	134.017	119.85	186.87	94.8507	74.8487	95.3639
CTCF_5UTR.exon_5_006	CTCF_5UTR.exon_5	40.2988	19.4629	16.6517	59.0182	21.6667	14.5851
RBM5_3UTR.exon_7_020	RBM5_3UTR.exon_7	0	0	0	0	0	0
CTCF_3UTR.exon_15_027	CTCF_3UTR.exon_15	179.002	155.703	120.263	221.318	183.182	190.728
CTCFL_3UTR.exon_8_016	CTCFL_3UTR.exon_8	296.149	286.822	236.825	415.235	411.668	499.258
CTCFL_3UTR.exon_8_017	CTCFL_3UTR.exon_8	85.2835	104.485	74.0078	135.953	140.834	191.85
RBM5_3UTR.exon_25_023	RBM5_3UTR.exon_25	110.587	108.582	122.113	88.5273	159.546	125.656
CTCF_exon_10_010	CTCF_exon_10	333.637	276.578	324.709	311.953	340.759	332.091
RBM5_3UTR.exon_25_024	RBM5_3UTR.exon_25	14.9949	11.268	10.1761	7.37727	29.5456	6.73157
RBM5_exon_21_009	RBM5_exon_21	67.4771	57.3643	37.929	36.8864	50.2274	29.1701
CTCF_5UTR.exon_5_007	CTCF_5UTR.exon_5	64.6655	76.8272	57.356	74.8266	101.44	80.7789
CTCF_5UTR.exon_5_008	CTCF_5UTR.exon_5	79.6604	102.436	86.034	56.9104	35.4547	130.144
RBM5_3UTR.exon_7_021	RBM5_3UTR.exon_7	122.771	122.924	100.836	104.336	127.046	97.6078
CTCFL_3UTR.exon_1_003	CTCFL_3UTR.exon_1	49.6706	75.8028	76.7831	53.7487	65.0002	49.3649
RBM5_3UTR.exon_25_025	RBM5_3UTR.exon_25	28.1155	14.3411	28.678	14.7545	26.591	22.4386
CTCFL_3UTR.exon_8_018	CTCFL_3UTR.exon_8	74.9745	65.5592	71.2325	86.4195	107.349	112.193
CTCFL_3UTR.exon_10_003	CTCFL_3UTR.exon_10	167.756	182.337	192.42	199.186	236.364	173.899
YY1_3UTR.exon_5_012	YY1_3UTR.exon_5	17.8065	22.536	33.3035	6.32338	24.6213	23.5605
CTCF_5UTR.exon_5_009	CTCF_5UTR.exon_5	149.949	198.726	159.117	143.33	112.273	254.678
Enha50k_MRGPRD_CTRL_000	Enha50k_MRGPRD_CTRL	59.9796	99.3632	78.6333	22.1318	6.89396	0
MYC_3UTR.5UTR.exon_1_024	MYC_3UTR.5UTR.exon_1	36.5501	50.1938	76.7831	106.444	31.5153	42.6333
MYC_5UTR.exon_3_019	MYC_5UTR.exon_3	850.024	806.173	788.183	182.324	204.849	196.338
CTCF_exon_8_019	CTCF_exon_8	97.4669	74.7785	68.4572	104.336	165.455	120.046
CTCFL_5UTR.exon_13_024	CTCFL_5UTR.exon_13	349.569	366.722	446.822	327.762	344.698	287.214
YY1_3UTR.exon_5_013	YY1_3UTR.exon_5	96.5297	121.899	133.214	82.2039	77.8033	112.193
MYC_3UTR.5UTR.exon_1_025	MYC_3UTR.5UTR.exon_1	171.504	198.726	191.495	237.127	205.834	203.069
CTCFL_5UTR.exon_13_025	CTCFL_5UTR.exon_13	227.735	163.898	247.926	150.707	229.47	176.143
CTCF_exon_10_011	CTCF_exon_10	182.75	159.801	169.293	230.803	175.304	201.947
CTCF_5UTR.exon_5_010	CTCF_5UTR.exon_5	73.1002	92.1926	62.9066	115.929	124.091	143.607
CTCFL_5UTR.exon_13_026	CTCFL_5UTR.exon_13	372.998	354.429	471.8	361.486	464.85	372.48
CTCF_5UTR.exon_5_011	CTCF_5UTR.exon_5	403.925	477.353	379.29	563.835	609.623	593.5
RBM5_exon_24_024	RBM5_exon_24	408.611	426.135	416.294	354.109	409.698	301.799
RBM5_exon_24_025	RBM5_exon_24	224.924	235.603	200.746	194.971	178.258	196.338
RBM5_exon_21_010	RBM5_exon_21	91.8438	127.021	132.289	118.036	128.031	97.6078
RBM5_exon_21_011	RBM5_exon_21	10.309	13.3167	14.8016	15.8084	21.6667	14.5851
MYC_3UTR.5UTR.exon_1_026	MYC_3UTR.5UTR.exon_1	73.1002	76.8272	116.562	89.5812	68.9396	111.071
MYC_5UTR.exon_3_020	MYC_5UTR.exon_3	32.8014	10.2436	38.8541	0	1.9697	1.12193
CTCFL_3UTR.exon_1_004	CTCFL_3UTR.exon_1	24.3667	30.7309	16.6517	21.0779	17.7273	8.97543
MYC_5UTR.exon_3_021	MYC_5UTR.exon_3	145.263	179.263	152.641	17.9162	39.3941	23.5605
RBM5_exon_22_017	RBM5_exon_22	71.2258	111.656	73.0827	77.9883	52.1971	60.5841
CTCF_exon_10_012	CTCF_exon_10	99.3413	65.5592	75.858	157.031	78.7881	131.266
YY1_5UTR.exon_1_012	YY1_5UTR.exon_1	90.9066	49.1694	87.8842	100.12	93.5609	47.121
YY1_5UTR.exon_1_013	YY1_5UTR.exon_1	607.294	619.739	593.912	637.607	706.139	614.817
CTCF_exon_6_019	CTCF_exon_6	98.4041	87.0708	61.0564	130.683	123.106	144.729
CTCFL_3UTR.exon_10_004	CTCFL_3UTR.exon_10	128.394	136.24	148.941	194.971	204.849	134.631
Enha50k_PRSS27_CTRL_005	Enha50k_PRSS27_CTRL	170.567	166.971	139.69	177.055	150.682	240.093
CTCF_exon_6_020	CTCF_exon_6	0	0	0	0	0	0
MYC_5UTR.exon_3_022	MYC_5UTR.exon_3	112.462	96.2901	79.5584	21.0779	0	14.5851
RBM5_exon_21_012	RBM5_exon_21	152.761	133.167	201.671	124.36	117.197	182.874
CTCFL_3UTR.exon_10_005	CTCFL_3UTR.exon_10	79.6604	47.1207	49.0301	86.4195	86.6669	83.0227
CTCFL_3UTR.exon_1_005	CTCFL_3UTR.exon_1	31.8642	44.0476	20.3521	52.6948	51.2123	30.2921
RBM5_3UTR.exon_9_003	RBM5_3UTR.exon_9	97.4669	100.388	111.937	98.0124	82.7275	130.144
CTCFL_3UTR.exon_9_023	CTCFL_3UTR.exon_9	253.039	218.189	209.072	247.666	275.758	319.75
CTCF_5UTR.exon_3_004	CTCF_5UTR.exon_3	96.5297	98.3388	103.611	115.929	89.6215	105.461
CTCFL_3UTR.exon_9_024	CTCFL_3UTR.exon_9	82.472	78.8759	82.3336	90.6351	105.379	93.1201
CTCFL_3UTR.exon_9_025	CTCFL_3UTR.exon_9	11.2462	12.2924	6.47568	6.32338	2.95456	0
MYC_3UTR.exon_4_025	MYC_3UTR.exon_4	258.662	213.067	228.499	26.3474	27.5758	21.3166
RBM5_3UTR.exon_25_026	RBM5_3UTR.exon_25	44.0475	49.1694	53.6556	62.1799	64.0154	40.3894
RBM5_3UTR.exon_25_027	RBM5_3UTR.exon_25	452.659	418.964	430.17	450.014	517.047	532.916
YY1_3UTR.exon_5_014	YY1_3UTR.exon_5	70.2886	96.2901	47.18	95.9046	101.44	44.8771
RBM5_exon_22_018	RBM5_exon_22	90.9066	67.6079	52.7305	55.8565	53.182	44.8771
MYC_5UTR.exon_3_023	MYC_5UTR.exon_3	849.087	830.758	707.699	206.564	143.788	252.434
CTCF_exon_8_020	CTCF_exon_8	133.08	113.704	111.012	92.7429	90.6064	94.242
CTCF_exon_6_021	CTCF_exon_6	107.776	110.631	101.761	183.378	165.455	162.68
CTCF_exon_10_013	CTCF_exon_10	2.81155	6.14618	20.3521	4.21559	12.8031	1.12193
RBM5_exon_24_026	RBM5_exon_24	82.472	128.045	104.536	33.7247	35.4547	89.7543
CTCF_5UTR.exon_3_005	CTCF_5UTR.exon_3	41.236	41.9989	44.4047	44.2636	39.3941	72.9254
MYC_5UTR.exon_3_024	MYC_5UTR.exon_3	492.958	458.914	487.526	172.839	113.258	182.874
CTCF_exon_10_014	CTCF_exon_10	30.927	61.4618	49.9552	45.3175	38.4092	33.6579
MYC_5UTR.exon_3_025	MYC_5UTR.exon_3	522.01	537.79	594.837	104.336	75.8336	130.144
RBM5_exon_24_027	RBM5_exon_24	64.6655	47.1207	52.7305	16.8623	7.87881	11.2193
RBM5_3UTR.exon_25_028	RBM5_3UTR.exon_25	156.509	139.313	104.536	90.6351	99.47	99.8517
CTCFL_5UTR.exon_14_023	CTCFL_5UTR.exon_14	49.6706	71.7054	65.6819	20.024	34.4698	30.2921
YY1_5UTR.exon_1_014	YY1_5UTR.exon_1	115.273	108.582	115.637	80.0961	117.197	91.9982
CTCFL_3UTR.exon_9_026	CTCFL_3UTR.exon_9	67.4771	67.6079	46.2549	50.587	50.2274	104.339
CTCFL_5UTR.exon_14_024	CTCFL_5UTR.exon_14	105.902	79.9003	87.8842	75.8805	71.8942	63.9499
YY1_5UTR.exon_1_015	YY1_5UTR.exon_1	116.211	73.7541	83.2587	99.0663	87.6518	19.0728
CTCF_5UTR.exon_3_006	CTCF_5UTR.exon_3	48.7334	39.9501	15.7267	57.9643	28.5607	38.1456
CTCF_exon_6_022	CTCF_exon_6	159.321	158.776	120.263	142.276	104.394	160.436
RBM5_exon_21_013	RBM5_exon_21	102.153	97.3144	95.285	94.8507	74.8487	57.2184
CTCFL_3UTR.exon_9_027	CTCFL_3UTR.exon_9	155.572	128.045	127.663	225.534	238.334	233.361
CTCFL_3UTR.exon_10_006	CTCFL_3UTR.exon_10	100.278	97.3144	75.858	83.2578	64.0154	95.3639
RBM5_exon_22_019	RBM5_exon_22	52.4822	43.0232	63.8317	54.8026	83.7124	50.4868
RBM5_exon_24_028	RBM5_exon_24	248.353	258.139	176.694	99.0663	169.394	140.241
RBM5_exon_24_029	RBM5_exon_24	90.9066	71.7054	71.2325	32.6708	72.879	52.7306
YY1_5UTR.exon_1_016	YY1_5UTR.exon_1	294.275	209.994	227.574	226.588	219.622	197.459
MYC_5UTR.exon_3_026	MYC_5UTR.exon_3	68.4143	41.9989	27.7529	14.7545	12.8031	12.3412
MYC_5UTR.exon_3_027	MYC_5UTR.exon_3	0	0	0	0	0	0
CTCFL_3UTR.exon_8_019	CTCFL_3UTR.exon_8	110.587	93.217	98.9854	137.007	161.516	121.168
CTCFL_3UTR.exon_8_020	CTCFL_3UTR.exon_8	124.645	145.459	153.566	171.785	169.394	163.802
CTCF_5UTR.exon_5_012	CTCF_5UTR.exon_5	122.771	134.191	148.941	88.5273	81.7427	89.7543
RBM5_exon_22_020	RBM5_exon_22	180.876	155.703	150.791	148.599	246.213	215.41
CTCFL_3UTR.exon_10_007	CTCFL_3UTR.exon_10	100.278	170.044	176.694	121.198	117.197	123.412
RBM5_exon_22_021	RBM5_exon_22	67.4771	73.7541	68.4572	80.0961	110.303	81.9008
MYC_3UTR.5UTR.exon_1_027	MYC_3UTR.5UTR.exon_1	591.362	527.547	599.463	487.954	580.078	651.841
RBM5_3UTR.exon_9_004	RBM5_3UTR.exon_9	327.076	383.112	441.271	441.583	338.789	396.041
CTCF_5UTR.exon_5_013	CTCF_5UTR.exon_5	5.62309	3.07309	6.47568	12.6468	5.90911	3.36579
CTCFL_5UTR.exon_14_025	CTCFL_5UTR.exon_14	44.0475	25.6091	63.8317	34.7786	46.288	22.4386
CTCFL_3UTR.exon_9_028	CTCFL_3UTR.exon_9	195.871	179.263	154.491	167.57	132.955	129.022
MYC_5UTR.exon_3_028	MYC_5UTR.exon_3	107.776	123.948	106.386	54.8026	34.4698	100.974
CTCFL_3UTR.exon_9_029	CTCFL_3UTR.exon_9	40.2988	78.8759	33.3035	37.9403	72.879	43.7552
MYC_5UTR.exon_3_029	MYC_5UTR.exon_3	0	0	0	0	0	0
CTCFL_5UTR.exon_13_027	CTCFL_5UTR.exon_13	254.913	315.504	321.009	419.451	451.062	328.725
CTCFL_3UTR.exon_9_030	CTCFL_3UTR.exon_9	40.2988	74.7785	33.3035	35.8325	68.9396	42.6333
MYC_5UTR.exon_3_030	MYC_5UTR.exon_3	368.312	332.918	266.428	32.6708	17.7273	15.707
MYC_3UTR.5UTR.exon_1_028	MYC_3UTR.5UTR.exon_1	214.615	216.141	174.843	133.845	118.182	109.949
RBM5_exon_21_014	RBM5_exon_21	129.331	165.947	164.667	177.055	151.667	142.485
CTCFL_5UTR.exon_14_026	CTCFL_5UTR.exon_14	0	0	0	0	0	0
MYC_5UTR.exon_3_031	MYC_5UTR.exon_3	30.927	25.6091	17.5768	2.10779	10.8334	2.24386
MYC_3UTR.exon_4_026	MYC_3UTR.exon_4	21.5552	15.3654	34.2286	0	5.90911	0
CTCFL_3UTR.exon_9_031	CTCFL_3UTR.exon_9	70.2886	119.85	86.034	111.713	123.106	146.973
CTCFL_3UTR.exon_8_021	CTCFL_3UTR.exon_8	170.567	124.972	170.218	200.24	146.743	146.973
CTCFL_5UTR.exon_14_027	CTCFL_5UTR.exon_14	1067.45	1007.97	1157.3	946.399	1026.22	949.152
RBM5_exon_21_015	RBM5_exon_21	171.504	180.288	183.169	210.779	229.47	216.532
CTCF_exon_8_021	CTCF_exon_8	54.3565	90.1439	61.9815	48.4792	55.1517	51.6087
RBM5_exon_22_022	RBM5_exon_22	279.28	296.041	207.222	336.193	316.137	288.336
Enha50k_LY6K_CTRL_000	Enha50k_LY6K_CTRL	90.9066	119.85	133.214	98.0124	87.6518	115.559
MYC_3UTR.5UTR.exon_1_029	MYC_3UTR.5UTR.exon_1	262.411	282.724	290.48	307.738	208.789	274.873
RBM5_exon_21_016	RBM5_exon_21	76.8489	30.7309	33.3035	76.9344	62.0457	98.7297
CTCFL_5UTR.exon_14_028	CTCFL_5UTR.exon_14	438.601	341.113	464.399	574.374	638.184	558.72
MYC_3UTR.5UTR.exon_1_030	MYC_3UTR.5UTR.exon_1	220.238	254.042	281.23	160.192	285.607	238.971
MYC_5UTR.exon_3_032	MYC_5UTR.exon_3	181.813	219.214	267.353	38.9942	14.7728	30.2921
CTCFL_5UTR.exon_14_029	CTCFL_5UTR.exon_14	244.604	285.797	259.952	200.24	173.334	286.092
RBM5_exon_22_023	RBM5_exon_22	93.7182	97.3144	82.3336	151.761	129.016	154.826
CTCFL_3UTR.exon_10_008	CTCFL_3UTR.exon_10	141.514	146.484	191.495	148.599	169.394	100.974
CTCFL_5UTR.exon_14_030	CTCFL_5UTR.exon_14	134.954	157.752	131.364	148.599	149.697	175.021
RBM5_exon_24_030	RBM5_exon_24	97.4669	140.338	81.4085	93.7968	87.6518	124.534
CTCFL_5UTR.exon_14_031	CTCFL_5UTR.exon_14	76.8489	78.8759	80.4835	92.7429	74.8487	137.997
MYC_5UTR.exon_3_033	MYC_5UTR.exon_3	183.688	173.117	129.514	70.6111	67.9548	51.6087
CTCF_5UTR.exon_5_014	CTCF_5UTR.exon_5	0	0	0	0	0	0
RBM5_exon_21_017	RBM5_exon_21	186.499	193.605	217.398	190.755	144.773	131.266
CTCFL_3UTR.exon_10_009	CTCFL_3UTR.exon_10	63.7284	40.9745	82.3336	86.4195	34.4698	75.1692
CTCF_exon_10_015	CTCF_exon_10	0.937182	1.02436	0.925097	0	11.8182	0
Enha50k_RCCD1_CTRL_003	Enha50k_RCCD1_CTRL	200.557	177.215	150.791	166.516	249.167	292.823
CTCFL_5UTR.exon_14_032	CTCFL_5UTR.exon_14	98.4041	113.704	101.761	112.767	107.349	161.558
MYC_5UTR.exon_3_034	MYC_5UTR.exon_3	162.132	191.556	174.843	48.4792	75.8336	40.3894
CTCFL_3UTR.exon_9_032	CTCFL_3UTR.exon_9	0	0	0	0	0	0
RBM5_3UTR.exon_25_029	RBM5_3UTR.exon_25	60.9168	76.8272	49.9552	42.1559	44.3183	85.2666
CTCFL_5UTR.exon_13_028	CTCFL_5UTR.exon_13	46.8591	67.6079	61.9815	76.9344	80.7578	54.9745
CTCFL_3UTR.exon_10_010	CTCFL_3UTR.exon_10	138.703	115.753	120.263	102.228	118.182	89.7543
RBM5_3UTR.exon_25_030	RBM5_3UTR.exon_25	33.7385	44.0476	51.8054	34.7786	51.2123	48.2429
CTCF_5UTR.exon_3_007	CTCF_5UTR.exon_3	366.438	290.919	333.96	327.762	294.471	286.092
Enha50k_RCCD1_CTRL_004	Enha50k_RCCD1_CTRL	0	0	0	0	0	0
CTCF_exon_8_022	CTCF_exon_8	171.504	188.483	169.293	232.911	248.183	304.043
RBM5_3UTR.exon_9_005	RBM5_3UTR.exon_9	193.059	218.189	167.443	212.887	298.41	304.043
RBM5_3UTR.exon_9_006	RBM5_3UTR.exon_9	38.4244	67.6079	46.2549	42.1559	87.6518	54.9745
RBM5_3UTR.exon_25_031	RBM5_3UTR.exon_25	75.9117	111.656	122.113	98.0124	86.6669	102.096
RBM5_3UTR.exon_7_022	RBM5_3UTR.exon_7	73.1002	108.582	99.9105	106.444	53.182	60.5841
RBM5_3UTR.exon_25_032	RBM5_3UTR.exon_25	37.4873	54.2912	22.2023	26.3474	26.591	38.1456
RBM5_exon_24_031	RBM5_exon_24	141.514	151.606	129.514	96.9585	176.288	158.192
RBM5_3UTR.exon_25_033	RBM5_3UTR.exon_25	66.5399	64.5348	68.4572	76.9344	66.9699	62.828
MYC_3UTR.exon_4_027	MYC_3UTR.exon_4	110.587	119.85	90.6595	95.9046	90.6064	80.7789
CTCFL_3UTR.exon_9_033	CTCFL_3UTR.exon_9	411.423	427.159	407.968	306.684	358.486	396.041
MYC_3UTR.exon_4_028	MYC_3UTR.exon_4	106.839	98.3388	86.034	21.0779	6.89396	2.24386
MYC_3UTR.exon_4_029	MYC_3UTR.exon_4	88.0951	92.1926	67.5321	83.2578	84.6972	77.4131
CTCFL_3UTR.exon_9_034	CTCFL_3UTR.exon_9	497.643	600.276	530.081	522.733	519.017	548.623
RBM5_3UTR.exon_9_007	RBM5_3UTR.exon_9	155.572	120.875	131.364	163.354	212.728	148.095
RBM5_3UTR.exon_25_034	RBM5_3UTR.exon_25	220.238	226.384	174.843	280.336	215.683	403.894
CTCFL_3UTR.exon_9_035	CTCFL_3UTR.exon_9	186.499	278.627	214.623	302.468	264.925	236.727
MYC_3UTR.exon_4_030	MYC_3UTR.exon_4	136.829	134.191	115.637	161.246	137.879	140.241
CTCFL_3UTR.exon_8_022	CTCFL_3UTR.exon_8	95.5925	89.1195	118.412	165.462	122.122	116.681
RBM5_3UTR.exon_25_035	RBM5_3UTR.exon_25	127.457	127.021	117.487	66.3955	142.803	90.8762
CTCFL_3UTR.exon_9_036	CTCFL_3UTR.exon_9	95.5925	90.1439	111.937	129.629	181.213	185.118
YY1_3UTR.exon_5_015	YY1_3UTR.exon_5	323.328	360.576	352.462	386.78	396.895	405.016
CTCFL_5UTR.exon_13_029	CTCFL_5UTR.exon_13	52.4822	53.2669	60.1313	52.6948	18.7122	63.9499
CTCFL_3UTR.exon_10_011	CTCFL_3UTR.exon_10	110.587	121.899	72.1576	150.707	210.758	167.167
MYC_5UTR.exon_3_035	MYC_5UTR.exon_3	54.3565	73.7541	68.4572	1.0539	2.95456	8.97543
CTCFL_5UTR.exon_13_030	CTCFL_5UTR.exon_13	303.647	393.355	321.934	407.858	359.471	387.065
CTCFL_3UTR.exon_3_002	CTCFL_3UTR.exon_3	77.7861	63.5105	64.7568	72.7188	117.197	123.412
MYC_3UTR.exon_4_031	MYC_3UTR.exon_4	196.808	204.873	165.592	12.6468	10.8334	19.0728
CTCFL_3UTR.exon_3_003	CTCFL_3UTR.exon_3	419.857	394.38	437.571	474.253	585.987	400.529
CTCFL_3UTR.exon_3_004	CTCFL_3UTR.exon_3	419.857	394.38	438.496	474.253	585.987	400.529
CTCFL_5UTR.exon_13_031	CTCFL_5UTR.exon_13	410.486	389.258	441.271	446.852	476.668	509.356
Enha50k_PRSS27_CTRL_006	Enha50k_PRSS27_CTRL	43.1104	53.2669	61.0564	56.9104	65.9851	53.8526
RBM5_3UTR.exon_25_036	RBM5_3UTR.exon_25	90.9066	92.1926	76.7831	174.947	143.788	144.729
RBM5_exon_21_018	RBM5_exon_21	149.949	157.752	117.487	134.899	152.652	185.118
RBM5_exon_21_019	RBM5_exon_21	89.0323	108.582	75.858	83.2578	70.9093	84.1447
CTCFL_3UTR.exon_8_023	CTCFL_3UTR.exon_8	4.68591	18.4385	18.5019	4.21559	0	7.8535
CTCFL_3UTR.exon_2_009	CTCFL_3UTR.exon_2	55.2937	80.9246	49.0301	81.15	78.7881	41.5114
MYC_3UTR.exon_4_032	MYC_3UTR.exon_4	257.725	209.994	231.274	22.1318	30.5304	28.0482
CTCFL_3UTR.exon_3_005	CTCFL_3UTR.exon_3	237.107	186.434	153.566	189.701	220.607	197.459
CTCFL_3UTR.exon_2_010	CTCFL_3UTR.exon_2	177.127	211.019	157.267	214.995	240.304	197.459
RBM5_3UTR.exon_25_037	RBM5_3UTR.exon_25	150.886	127.021	96.2101	197.079	105.379	148.095
CTCFL_3UTR.exon_2_011	CTCFL_3UTR.exon_2	231.484	258.139	197.046	319.331	295.456	293.945
MYC_5UTR.exon_3_036	MYC_5UTR.exon_3	15.9321	22.536	35.1537	49.5331	14.7728	47.121
RBM5_3UTR.exon_9_008	RBM5_3UTR.exon_9	191.185	203.848	154.491	125.414	112.273	106.583
CTCFL_5UTR.exon_13_032	CTCFL_5UTR.exon_13	40.2988	28.6822	34.2286	38.9942	39.3941	31.414
MYC_3UTR.exon_4_033	MYC_3UTR.exon_4	287.715	261.212	327.484	255.043	234.395	179.509
CTCFL_3UTR.exon_8_024	CTCFL_3UTR.exon_8	132.143	165.947	164.667	135.953	178.258	196.338
CTCFL_3UTR.exon_8_025	CTCFL_3UTR.exon_8	264.285	276.578	271.053	241.342	260.001	236.727
CTCFL_3UTR.exon_2_012	CTCFL_3UTR.exon_2	0	0	0	0	0	0
MYC_3UTR.5UTR.exon_1_031	MYC_3UTR.5UTR.exon_1	129.331	132.143	111.937	111.713	133.94	77.4131
RBM5_3UTR.exon_25_038	RBM5_3UTR.exon_25	457.345	492.718	397.792	409.966	421.517	425.211
RBM5_exon_21_020	RBM5_exon_21	200.557	169.02	239.6	166.516	166.44	185.118
RBM5_exon_21_021	RBM5_exon_21	48.7334	54.2912	76.7831	56.9104	62.0457	58.3403
CTCFL_3UTR.exon_9_037	CTCFL_3UTR.exon_9	136.829	150.581	172.993	198.133	165.455	131.266
MYC_5UTR.exon_3_037	MYC_5UTR.exon_3	147.138	124.972	157.267	85.3656	87.6518	78.535
RBM5_exon_21_022	RBM5_exon_21	188.374	220.238	205.372	174.947	143.788	153.704
CTCFL_3UTR.exon_9_038	CTCFL_3UTR.exon_9	303.647	326.772	315.458	453.175	524.926	458.869
CTCFL_3UTR.exon_5_002	CTCFL_3UTR.exon_5	265.222	319.601	255.327	323.546	318.107	307.408
MYC_3UTR.5UTR.exon_1_032	MYC_3UTR.5UTR.exon_1	127.457	106.534	100.836	62.1799	51.2123	86.3885
MYC_3UTR.5UTR.exon_1_033	MYC_3UTR.5UTR.exon_1	70.2886	76.8272	72.1576	36.8864	40.3789	87.5104
CTCFL_3UTR.exon_3_006	CTCFL_3UTR.exon_3	309.27	291.943	289.555	397.319	364.395	302.921
MYC_5UTR.exon_3_038	MYC_5UTR.exon_3	340.197	355.454	350.612	45.3175	45.3032	44.8771
RBM5_exon_22_024	RBM5_exon_22	8.43464	10.2436	0	0	9.84852	1.12193
CTCFL_3UTR.exon_3_007	CTCFL_3UTR.exon_3	357.066	408.721	266.428	384.672	314.168	433.064
CTCFL_5UTR.exon_14_033	CTCFL_5UTR.exon_14	146.2	120.875	104.536	129.629	155.607	133.51
CTCFL_5UTR.exon_14_034	CTCFL_5UTR.exon_14	70.2886	78.8759	106.386	103.282	103.409	121.168
CTCFL_3UTR.exon_5_003	CTCFL_3UTR.exon_5	122.771	190.531	125.813	120.144	167.425	108.827
MYC_3UTR.5UTR.exon_1_034	MYC_3UTR.5UTR.exon_1	98.4041	71.7054	112.862	66.3955	44.3183	19.0728
CTCF_3UTR.exon_15_028	CTCF_3UTR.exon_15	74.9745	55.3156	59.2062	41.102	66.9699	62.828
RBM5_3UTR.exon_25_039	RBM5_3UTR.exon_25	98.4041	97.3144	113.787	112.767	82.7275	115.559
RBM5_3UTR.exon_9_009	RBM5_3UTR.exon_9	56.2309	79.9003	128.589	62.1799	64.0154	102.096
RBM5_3UTR.exon_9_010	RBM5_3UTR.exon_9	226.798	231.506	213.697	203.402	225.531	180.631
CTCFL_3UTR.exon_9_039	CTCFL_3UTR.exon_9	462.031	488.621	431.095	463.714	470.759	505.99
MYC_5UTR.exon_3_039	MYC_5UTR.exon_3	173.379	209.994	188.72	14.7545	12.8031	11.2193
CTCFL_3UTR.exon_9_040	CTCFL_3UTR.exon_9	58.1053	24.5847	37.0039	35.8325	97.5003	45.9991
MYC_3UTR.exon_4_034	MYC_3UTR.exon_4	74.9745	72.7297	74.0078	8.43117	10.8334	1.12193
CTCFL_5UTR.exon_14_035	CTCFL_5UTR.exon_14	125.582	106.534	143.39	61.126	97.5003	78.535
RBM5_3UTR.exon_7_023	RBM5_3UTR.exon_7	106.839	95.2657	112.862	128.575	101.44	113.315
CTCF_5UTR.exon_5_015	CTCF_5UTR.exon_5	80.5976	64.5348	87.8842	52.6948	23.6364	35.9017
MYC_3UTR.5UTR.exon_1_035	MYC_3UTR.5UTR.exon_1	101.216	106.534	135.989	93.7968	152.652	77.4131
CTCFL_5UTR.exon_14_036	CTCFL_5UTR.exon_14	59.0424	77.8516	33.3035	45.3175	44.3183	40.3894
CTCF_5UTR.exon_5_016	CTCF_5UTR.exon_5	79.6604	79.9003	96.2101	31.6169	40.3789	48.2429
CTCFL_5UTR.exon_13_033	CTCFL_5UTR.exon_13	82.472	68.6323	99.9105	171.785	82.7275	50.4868
CTCFL_5UTR.exon_13_034	CTCFL_5UTR.exon_13	88.0951	26.6334	64.7568	62.1799	57.1214	43.7552
MYC_5UTR.exon_3_040	MYC_5UTR.exon_3	236.17	276.578	293.256	42.1559	18.7122	32.5359
CTCFL_5UTR.exon_13_035	CTCFL_5UTR.exon_13	308.333	183.361	237.75	197.079	199.925	180.631
YY1_3UTR.exon_5_016	YY1_3UTR.exon_5	145.263	105.509	125.813	96.9585	92.5761	75.1692
RBM5_3UTR.exon_25_040	RBM5_3UTR.exon_25	238.044	158.776	165.592	143.33	167.425	163.802
CTCFL_3UTR.exon_8_026	CTCFL_3UTR.exon_8	387.056	369.795	353.387	322.492	316.137	326.481
MYC_5UTR.exon_3_041	MYC_5UTR.exon_3	129.331	102.436	164.667	8.43117	8.86367	19.0728
CTCFL_3UTR.exon_5_004	CTCFL_3UTR.exon_5	289.589	353.405	297.881	331.977	308.259	317.506
CTCFL_5UTR.exon_13_036	CTCFL_5UTR.exon_13	308.333	207.946	208.147	169.677	236.364	206.435
RBM5_3UTR.exon_25_041	RBM5_3UTR.exon_25	176.19	163.898	220.173	142.276	150.682	164.924
YY1_3UTR.exon_5_017	YY1_3UTR.exon_5	1106.81	951.633	1020.38	1062.33	1116.82	1239.73
CTCF_5UTR.exon_5_017	CTCF_5UTR.exon_5	110.587	165.947	137.839	76.9344	87.6518	51.6087
CTCF_5UTR.exon_5_018	CTCF_5UTR.exon_5	199.62	209.994	209.997	185.486	238.334	232.239
RBM5_exon_21_023	RBM5_exon_21	29.9898	32.7796	37.929	24.2396	27.5758	22.4386
RBM5_3UTR.exon_9_011	RBM5_3UTR.exon_9	167.756	112.68	111.012	187.594	167.425	166.045
CTCFL_3UTR.exon_10_012	CTCFL_3UTR.exon_10	52.4822	55.3156	49.9552	47.4253	32.5001	60.5841
CTCFL_5UTR.exon_14_037	CTCFL_5UTR.exon_14	99.3413	148.533	136.914	153.869	177.273	94.242
YY1_3UTR.exon_5_018	YY1_3UTR.exon_5	522.01	467.109	481.051	503.762	488.486	434.186
RBM5_3UTR.exon_9_012	RBM5_3UTR.exon_9	224.924	239.701	254.402	265.582	277.728	305.165
CTCF_5UTR.exon_5_019	CTCF_5UTR.exon_5	200.557	209.994	209.997	183.378	238.334	233.361
YY1_3UTR.exon_5_019	YY1_3UTR.exon_5	701.949	684.274	687.347	726.135	780.987	677.645
CTCFL_5UTR.exon_14_038	CTCFL_5UTR.exon_14	193.059	195.653	155.416	216.049	201.895	183.996
CTCF_5UTR.exon_5_020	CTCF_5UTR.exon_5	206.18	165.947	145.24	150.707	180.228	171.655
RBM5_3UTR.exon_25_042	RBM5_3UTR.exon_25	23.4295	32.7796	46.2549	35.8325	35.4547	19.0728
MYC_5UTR.exon_3_042	MYC_5UTR.exon_3	119.022	103.461	108.236	3.16169	10.8334	17.9509
RBM5_exon_21_024	RBM5_exon_21	51.545	67.6079	37.0039	29.5091	30.5304	44.8771
CTCFL_3UTR.exon_8_027	CTCFL_3UTR.exon_8	31.8642	45.072	53.6556	50.587	29.5456	78.535
MYC_3UTR.exon_4_035	MYC_3UTR.exon_4	110.587	115.753	102.686	1.0539	0	0
RBM5_3UTR.exon_25_043	RBM5_3UTR.exon_25	127.457	172.093	154.491	186.54	142.803	109.949
MYC_3UTR.exon_4_036	MYC_3UTR.exon_4	51.545	33.804	50.8803	1.0539	0.984852	0
CTCFL_3UTR.exon_9_041	CTCFL_3UTR.exon_9	161.195	177.215	189.645	93.7968	161.516	224.386
RBM5_3UTR.exon_7_024	RBM5_3UTR.exon_7	122.771	74.7785	98.9854	91.689	107.349	97.6078
RBM5_3UTR.exon_25_044	RBM5_3UTR.exon_25	9.37182	5.12181	4.62549	12.6468	10.8334	20.1947
YY1_3UTR.exon_5_020	YY1_3UTR.exon_5	151.823	137.265	183.169	183.378	199.925	173.899
RBM5_3UTR.exon_25_045	RBM5_3UTR.exon_25	20.618	9.21926	5.55058	11.5929	7.87881	2.24386
CTCF_exon_10_016	CTCF_exon_10	54.3565	85.0221	106.386	64.2877	99.47	89.7543
CTCFL_3UTR.exon_10_013	CTCFL_3UTR.exon_10	193.059	188.483	150.791	105.39	119.167	157.07
RBM5_3UTR.exon_25_046	RBM5_3UTR.exon_25	44.9847	68.6323	87.8842	59.0182	65.9851	71.8034
RBM5_3UTR.exon_25_047	RBM5_3UTR.exon_25	105.902	110.631	68.4572	111.713	115.228	102.096
CTCFL_3UTR.exon_10_014	CTCFL_3UTR.exon_10	115.273	182.337	147.09	140.168	118.182	122.29
YY1_3UTR.exon_5_021	YY1_3UTR.exon_5	0	0	0	0	0	0
Enha50k_APOBR_CTRL_005	Enha50k_APOBR_CTRL	0.937182	0	0	0	0	0
RBM5_exon_21_025	RBM5_exon_21	41.236	41.9989	58.2811	54.8026	54.1668	15.707
MYC_3UTR.5UTR.exon_1_036	MYC_3UTR.5UTR.exon_1	162.132	106.534	140.615	109.605	92.5761	120.046
YY1_5UTR.exon_2_025	YY1_5UTR.exon_2	169.63	149.557	151.716	104.336	91.5912	102.096
RBM5_3UTR.exon_7_025	RBM5_3UTR.exon_7	49.6706	23.5603	38.8541	32.6708	26.591	68.4376
Enha50k_APOBR_CTRL_006	Enha50k_APOBR_CTRL	89.9694	116.777	113.787	118.036	116.213	108.827
RBM5_exon_21_026	RBM5_exon_21	130.268	119.85	133.214	142.276	123.106	152.582
RBM5_3UTR.exon_25_048	RBM5_3UTR.exon_25	42.1732	47.1207	55.5058	43.2098	24.6213	34.7798
YY1_3UTR.exon_5_022	YY1_3UTR.exon_5	9.37182	13.3167	5.55058	25.2935	9.84852	10.0974
YY1_5UTR.exon_2_026	YY1_5UTR.exon_2	65.6027	71.7054	74.9329	28.4552	26.591	22.4386
MYC_3UTR.5UTR.exon_1_037	MYC_3UTR.5UTR.exon_1	284.903	249.944	284.93	174.947	132.955	224.386
RBM5_3UTR.exon_9_013	RBM5_3UTR.exon_9	282.092	332.918	335.81	375.187	289.546	244.58
CTCFL_3UTR.exon_8_028	CTCFL_3UTR.exon_8	53.4194	56.3399	57.356	43.2098	61.0608	61.7061
MYC_3UTR.exon_4_037	MYC_3UTR.exon_4	83.4092	80.9246	89.7344	18.9701	0	16.8289
CTCF_exon_10_017	CTCF_exon_10	97.4669	71.7054	98.0603	141.222	162.501	95.3639
CTCFL_3UTR.exon_9_042	CTCFL_3UTR.exon_9	96.5297	98.3388	92.5097	147.545	146.743	114.437
RBM5_3UTR.exon_9_014	RBM5_3UTR.exon_9	426.418	357.503	442.196	576.481	455.001	479.064
YY1_5UTR.exon_2_027	YY1_5UTR.exon_2	116.211	104.485	114.712	33.7247	15.7576	39.2675
YY1_3UTR.exon_5_023	YY1_3UTR.exon_5	86.2207	80.9246	86.034	98.0124	72.879	53.8526
CTCF_5UTR.exon_5_021	CTCF_5UTR.exon_5	131.205	134.191	123.038	154.923	158.561	115.559
RBM5_exon_21_027	RBM5_exon_21	303.647	274.529	254.402	385.726	377.198	393.797
YY1_5UTR.exon_2_028	YY1_5UTR.exon_2	132.143	151.606	145.24	21.0779	18.7122	37.0236
YY1_3UTR.exon_5_024	YY1_3UTR.exon_5	219.301	241.75	228.499	182.324	235.38	264.775
YY1_5UTR.exon_2_029	YY1_5UTR.exon_2	78.7233	65.5592	63.8317	28.4552	19.697	24.6824
YY1_5UTR.exon_2_030	YY1_5UTR.exon_2	184.625	129.07	113.787	33.7247	43.3335	58.3403
CTCFL_3UTR.exon_10_015	CTCFL_3UTR.exon_10	162.132	141.362	209.072	181.27	226.516	204.191
YY1_5UTR.exon_2_031	YY1_5UTR.exon_2	295.212	216.141	172.993	50.587	61.0608	89.7543
YY1_5UTR.exon_2_032	YY1_5UTR.exon_2	93.7182	112.68	98.0603	11.5929	28.5607	39.2675
CTCFL_3UTR.exon_9_043	CTCFL_3UTR.exon_9	27.1783	25.6091	26.8278	75.8805	57.1214	21.3166
RBM5_3UTR.exon_25_049	RBM5_3UTR.exon_25	185.562	268.383	208.147	317.223	293.486	199.703
MYC_5UTR.exon_3_043	MYC_5UTR.exon_3	38.4244	13.3167	25.9027	0	0.984852	7.8535
CTCFL_3UTR.exon_9_044	CTCFL_3UTR.exon_9	187.436	219.214	278.454	225.534	223.561	164.924
RBM5_3UTR.exon_7_026	RBM5_3UTR.exon_7	261.474	182.337	270.128	287.714	174.319	196.338
CTCF_5UTR.exon_5_022	CTCF_5UTR.exon_5	117.148	113.704	165.592	31.6169	26.591	57.2184
CTCFL_5UTR.exon_13_037	CTCFL_5UTR.exon_13	206.18	177.215	162.817	252.935	200.91	240.093
RBM5_3UTR.exon_7_027	RBM5_3UTR.exon_7	180.876	129.07	122.113	154.923	146.743	197.459
CTCFL_3UTR.exon_9_045	CTCFL_3UTR.exon_9	160.258	162.874	180.394	252.935	169.394	188.484
RBM5_exon_21_028	RBM5_exon_21	118.085	107.558	96.2101	140.168	149.697	113.315
CTCF_5UTR.exon_5_023	CTCF_5UTR.exon_5	154.635	85.0221	103.611	67.4494	104.394	75.1692
CTCF_exon_10_018	CTCF_exon_10	212.74	254.042	195.195	303.522	230.455	286.092
CTCF_exon_10_019	CTCF_exon_10	206.18	147.508	219.248	157.031	241.289	175.021
CTCFL_5UTR.exon_13_038	CTCFL_5UTR.exon_13	0	0	0	0	0	0
CTCF_5UTR.exon_5_024	CTCF_5UTR.exon_5	229.61	308.333	182.244	222.372	202.879	253.556
CTCFL_5UTR.exon_13_039	CTCFL_5UTR.exon_13	25.3039	17.4142	13.8765	25.2935	11.8182	3.36579
CTCFL_5UTR.exon_13_040	CTCFL_5UTR.exon_13	33.7385	45.072	43.4796	45.3175	26.591	61.7061
CTCF_5UTR.exon_5_025	CTCF_5UTR.exon_5	223.986	238.676	174.843	170.731	204.849	161.558
CTCFL_3UTR.exon_9_046	CTCFL_3UTR.exon_9	304.584	295.016	370.039	411.02	356.516	367.993
CTCF_5UTR.exon_5_026	CTCF_5UTR.exon_5	0	0	0	0	0	0
CTCFL_3UTR.exon_10_016	CTCFL_3UTR.exon_10	84.3464	80.9246	74.9329	80.0961	40.3789	71.8034
CTCF_5UTR.exon_5_027	CTCF_5UTR.exon_5	14.9949	14.3411	10.1761	5.26948	5.90911	8.97543
YY1_5UTR.exon_2_033	YY1_5UTR.exon_2	75.9117	23.5603	29.6031	11.5929	4.92426	23.5605
CTCFL_3UTR.exon_9_047	CTCFL_3UTR.exon_9	310.207	295.016	370.039	409.966	356.516	367.993
CTCF_5UTR.exon_5_028	CTCF_5UTR.exon_5	626.975	626.91	593.912	786.207	815.457	728.132
CTCF_3UTR.exon_15_029	CTCF_3UTR.exon_15	149.012	161.849	154.491	90.6351	138.864	154.826
CTCFL_3UTR.exon_9_048	CTCFL_3UTR.exon_9	159.321	127.021	117.487	172.839	171.364	131.266
CTCF_5UTR.exon_5_029	CTCF_5UTR.exon_5	156.509	144.435	168.368	111.713	106.364	117.803
CTCF_5UTR.exon_5_030	CTCF_5UTR.exon_5	391.742	379.014	383.915	438.421	536.744	475.698
CTCF_5UTR.exon_5_031	CTCF_5UTR.exon_5	533.256	554.18	539.332	627.068	754.396	702.327
CTCFL_3UTR.exon_10_017	CTCFL_3UTR.exon_10	75.9117	57.3643	114.712	86.4195	48.2577	83.0227
CTCFL_3UTR.exon_8_029	CTCFL_3UTR.exon_8	150.886	109.607	159.117	155.977	133.94	103.217
CTCFL_3UTR.exon_10_018	CTCFL_3UTR.exon_10	151.823	129.07	162.817	149.653	155.607	152.582
MYC_3UTR.exon_4_038	MYC_3UTR.exon_4	308.333	373.892	419.994	13.7007	15.7576	16.8289
YY1_5UTR.exon_2_034	YY1_5UTR.exon_2	198.683	186.434	170.218	42.1559	48.2577	34.7798
CTCFL_3UTR.exon_2_013	CTCFL_3UTR.exon_2	126.52	108.582	128.589	142.276	131.97	141.363
CTCFL_5UTR.exon_14_039	CTCFL_5UTR.exon_14	147.138	170.044	93.4348	171.785	150.682	177.265
MYC_5UTR.exon_3_044	MYC_5UTR.exon_3	100.278	141.362	121.188	43.2098	18.7122	33.6579
CTCFL_5UTR.exon_14_040	CTCFL_5UTR.exon_14	205.243	216.141	269.203	242.396	205.834	297.311
MYC_5UTR.exon_3_045	MYC_5UTR.exon_3	125.582	111.656	93.4348	81.15	56.1365	68.4376
MYC_3UTR.exon_4_039	MYC_3UTR.exon_4	164.007	199.751	165.592	28.4552	34.4698	22.4386
CTCFL_5UTR.exon_14_041	CTCFL_5UTR.exon_14	0	0	0.925097	0	0	0
CTCFL_3UTR.exon_8_030	CTCFL_3UTR.exon_8	122.771	144.435	89.7344	125.414	158.561	121.168
RBM5_3UTR.exon_7_028	RBM5_3UTR.exon_7	213.677	201.799	209.072	246.612	162.501	186.24
[truncated: 1,987 more rows]

## Sheet: sgRNA
Table S2
Magek Domain SEM Day 14 vs Domain SEM Day 0 sgRNA summary
sgrna	Gene	control_count	treatment_count	control_mean	treat_mean	LFC	control_var	adj_var	score	p.low	p.high	p.twosided	FDR	high_in_treatment
CTCF_3UTR.exon_14_000	CTCF_3UTR.exon_14	35.613/54.291/16.652	30.563/19.697/20.195	35.613	20.195	-0.78865	354.2	124.96	1.3836	0.083247	0.91675	0.16649	0.37143	FALSE
CTCF_3UTR.exon_14_001	CTCF_3UTR.exon_14	34.676/67.608/78.633	73.773/65.985/74.047	67.608	73.773	0.12414	603.04	246.98	0.39228	0.65257	0.34743	0.69486	0.82534	TRUE
CTCF_3UTR.exon_14_002	CTCF_3UTR.exon_14	75.912/45.072/36.079	64.288/42.349/39.268	45.072	42.349	-0.087903	515.98	160.5	0.21524	0.41479	0.58521	0.82958	0.90951	FALSE
CTCF_3UTR.exon_14_003	CTCF_3UTR.exon_14	29.99/21.512/38.854	62.18/47.273/28.048	29.99	47.273	0.63942	75.228	104.11	1.6938	0.95478	0.045224	0.090447	0.24213	TRUE
CTCF_3UTR.exon_14_004	CTCF_3UTR.exon_14	29.99/47.121/46.255	66.395/61.061/39.268	46.255	61.061	0.39322	132.65	164.98	1.1527	0.87547	0.12453	0.24907	0.47833	TRUE
CTCF_3UTR.exon_14_005	CTCF_3UTR.exon_14	334.57/231.51/293.26	340.41/320.08/290.58	293.26	320.08	0.12585	2760.1	1177.4	0.78165	0.78279	0.21721	0.43442	0.6688	TRUE
CTCF_3UTR.exon_14_006	CTCF_3UTR.exon_14	28.115/60.437/49.03	51.641/63.031/48.243	49.03	51.641	0.073387	283.77	175.52	0.19706	0.57807	0.42193	0.84387	0.91655	TRUE
CTCF_3UTR.exon_14_007	CTCF_3UTR.exon_14	29.053/54.291/51.805	59.018/43.333/31.414	51.805	43.333	-0.25229	261.93	186.1	0.6212	0.26723	0.73277	0.53447	0.75634	FALSE
CTCF_3UTR.exon_14_008	CTCF_3UTR.exon_14	74.975/122.92/112.86	106.44/90.606/96.486	112.86	96.486	-0.22402	768.34	425.97	0.79345	0.21376	0.78624	0.42751	0.66264	FALSE
CTCF_3UTR.exon_14_009	CTCF_3UTR.exon_14	385.18/338.04/342.29	468.98/463.87/433.06	342.29	463.87	0.4374	929.04	1388.3	3.263	0.99945	0.0005511	0.0011022	0.0071653	TRUE
CTCF_3UTR.exon_14_010	CTCF_3UTR.exon_14	79.66/104.48/91.585	84.312/101.44/133.51	91.585	101.44	0.14593	154.3	341.08	0.53362	0.7032	0.2968	0.5936	0.79297	TRUE
CTCF_3UTR.exon_14_011	CTCF_3UTR.exon_14	67.477/92.193/90.66	92.743/93.561/76.291	90.66	92.743	0.032424	269.89	337.41	0.11342	0.54515	0.45485	0.9097	0.95198	TRUE
CTCF_3UTR.exon_14_012	CTCF_3UTR.exon_14	62.791/38.926/63.832	54.803/63.031/51.609	62.791	54.803	-0.19302	285.32	228.31	0.52873	0.2985	0.7015	0.59699	0.79297	FALSE
CTCF_3UTR.exon_14_013	CTCF_3UTR.exon_14	566.06/434.33/425.54	516.41/568.26/569.94	434.33	568.26	0.38698	8714.7	1789.4	3.1661	0.99923	0.00077255	0.0015451	0.0094184	TRUE
CTCF_3UTR.exon_14_014	CTCF_3UTR.exon_14	161.2/145.46/111.01	129.63/140.83/185.12	145.46	140.83	-0.0463	717.13	558.02	0.19582	0.42238	0.57762	0.84475	0.91726	FALSE
CTCF_3UTR.exon_14_015	CTCF_3UTR.exon_14	439.54/464.04/456.07	343.57/411.67/345.55	456.07	345.55	-0.39934	168.41	1885.1	2.5455	0.0054561	0.99454	0.010912	0.047044	FALSE
CTCF_3UTR.exon_14_016	CTCF_3UTR.exon_14	403.93/363.65/381.14	393.1/360.46/327.6	381.14	360.46	-0.080282	412.56	1556.8	0.52423	0.30006	0.69994	0.60012	0.79297	FALSE
CTCF_3UTR.exon_14_017	CTCF_3UTR.exon_14	183.69/142.39/155.42	197.08/120.15/154.83	155.42	154.83	-0.0054536	484.52	598.77	0.024118	0.49038	0.50962	0.98076	0.98753	FALSE
CTCF_3UTR.exon_14_018	CTCF_3UTR.exon_14	0.93718/0/4.6255	5.2695/8.8637/10.097	0.93718	8.8637	2.3482	7.2409	2.6497	4.8695	1	7.8e-07	1.56e-06	2.11e-05	TRUE
CTCF_3UTR.exon_14_019	CTCF_3UTR.exon_14	42.173/33.804/37.004	63.234/48.258/66.194	37.004	63.234	0.75719	18.481	130.15	2.2992	0.98925	0.010754	0.021509	0.081943	TRUE
CTCF_3UTR.exon_15_000	CTCF_3UTR.exon_15	154.63/120.87/188.72	93.797/118.18/145.85	154.63	118.18	-0.385	1150.8	595.56	1.4937	0.067625	0.93237	0.13525	0.32371	FALSE
CTCF_3UTR.exon_15_001	CTCF_3UTR.exon_15	228.67/215.12/228.5	266.64/316.14/310.77	228.5	310.77	0.44201	89.565	902.6	2.7386	0.99691	0.0030854	0.0061708	0.029556	TRUE
CTCF_3UTR.exon_15_002	CTCF_3UTR.exon_15	58.105/115.75/77.708	65.342/109.32/89.754	77.708	89.754	0.20545	915.84	286.39	0.71182	0.76171	0.23829	0.47658	0.7055	TRUE
CTCF_3UTR.exon_15_003	CTCF_3UTR.exon_15	239.92/266.33/211.85	155.98/234.39/260.29	239.92	234.39	-0.033463	742.89	950.72	0.17915	0.42891	0.57109	0.85782	0.9254	FALSE
CTCF_3UTR.exon_15_004	CTCF_3UTR.exon_15	253.98/264.29/293.26	418.4/375.23/338.82	264.29	375.23	0.50406	472.78	1053.9	3.4174	0.99968	0.00031608	0.00063217	0.0044746	TRUE
CTCF_3UTR.exon_15_005	CTCF_3UTR.exon_15	222.11/200.78/222.02	220.26/202.88/175.02	222.02	202.88	-0.12948	225.75	875.38	0.64704	0.2588	0.7412	0.51761	0.74179	FALSE
CTCF_3UTR.exon_15_006	CTCF_3UTR.exon_15	44.048/39.95/48.105	50.587/23.636/44.877	44.048	44.877	0.026327	16.626	156.62	0.066289	0.52632	0.47368	0.94735	0.96999	TRUE
CTCF_3UTR.exon_15_007	CTCF_3UTR.exon_15	210.87/144.44/197.05	204.46/207.8/197.46	197.05	204.46	0.052995	1479.4	770.9	0.26689	0.60522	0.39478	0.78955	0.88508	TRUE
CTCF_3UTR.exon_15_008	CTCF_3UTR.exon_15	158.38/163.9/184.09	181.27/216.67/181.75	163.9	181.75	0.14832	219.15	633.61	0.70931	0.76093	0.23907	0.47813	0.70621	TRUE
CTCF_3UTR.exon_15_009	CTCF_3UTR.exon_15	414.23/449.7/354.31	304.58/299.39/271.51	414.23	299.39	-0.46707	2424.1	1701.3	2.7842	0.002683	0.99732	0.005366	0.026465	FALSE
CTCF_3UTR.exon_15_010	CTCF_3UTR.exon_15	481.71/527.55/474.57	398.37/403.79/366.87	481.71	398.37	-0.27342	1075.9	1998.2	1.8643	0.031138	0.96886	0.062276	0.18383	FALSE
CTCF_3UTR.exon_15_011	CTCF_3UTR.exon_15	31.864/26.633/50.88	51.641/27.576/52.731	31.864	51.641	0.67967	194.49	111.04	1.8768	0.96969	0.03031	0.06062	0.17987	TRUE
CTCF_3UTR.exon_15_012	CTCF_3UTR.exon_15	186.5/224.34/273.83	183.38/223.56/259.17	224.34	223.56	-0.0049644	1940.6	885.09	0.026019	0.48962	0.51038	0.97924	0.98703	FALSE
CTCF_3UTR.exon_15_013	CTCF_3UTR.exon_15	47.796/70.681/104.54	75.881/101.44/62.828	70.681	75.881	0.10103	834.94	258.93	0.32313	0.6267	0.3733	0.7466	0.85919	TRUE
CTCF_3UTR.exon_15_014	CTCF_3UTR.exon_15	141.51/143.41/97.135	141.22/115.23/172.78	141.51	141.22	-0.0029623	986.56	541.92	0.012557	0.49499	0.50501	0.98998	0.99372	FALSE
CTCF_3UTR.exon_15_015	CTCF_3UTR.exon_15	291.46/328.82/218.32	278.23/286.59/398.28	291.46	286.59	-0.024234	3372.5	1169.7	0.14244	0.44337	0.55663	0.88673	0.9392	FALSE
CTCF_3UTR.exon_15_016	CTCF_3UTR.exon_15	132.14/159.8/113.79	171.79/114.24/158.19	132.14	158.19	0.25779	550.95	503.81	1.1605	0.87709	0.12291	0.24583	0.47472	TRUE
CTCF_3UTR.exon_15_017	CTCF_3UTR.exon_15	48.733/38.926/37.004	61.126/36.44/39.268	38.926	39.268	0.012296	49.942	137.35	0.029159	0.51141	0.48859	0.97718	0.98608	TRUE
CTCF_3UTR.exon_15_018	CTCF_3UTR.exon_15	173.38/130.09/198.9	211.83/216.67/103.22	173.38	211.83	0.2875	1262.3	672.71	1.4826	0.93091	0.069085	0.13817	0.32794	TRUE
CTCF_3UTR.exon_15_019	CTCF_3UTR.exon_15	462.03/412.82/379.29	389.94/384.09/390.43	412.82	389.94	-0.082043	1773	1695.1	0.55564	0.28923	0.71077	0.57846	0.78809	FALSE
CTCF_3UTR.exon_15_020	CTCF_3UTR.exon_15	221.17/213.07/223.87	149.65/175.3/258.04	221.17	175.3	-0.33363	36.507	871.81	1.5536	0.060144	0.93986	0.12029	0.2986	FALSE
CTCF_3UTR.exon_15_021	CTCF_3UTR.exon_15	311.14/337.02/271.98	284.55/297.43/316.38	311.14	297.43	-0.064844	1101.6	1254.1	0.3874	0.34923	0.65077	0.69846	0.82739	FALSE
CTCF_3UTR.exon_15_022	CTCF_3UTR.exon_15	311.14/347.26/327.48	521.68/464.85/449.89	327.48	464.85	0.50404	329.01	1324.4	3.7746	0.99992	8.01e-05	0.00016026	0.0013305	TRUE
CTCF_3UTR.exon_15_023	CTCF_3UTR.exon_15	131.21/111.66/109.16	73.773/149.7/84.145	111.66	84.145	-0.40393	194.21	421.12	1.3406	0.090025	0.90998	0.18005	0.38822	FALSE
CTCF_3UTR.exon_15_024	CTCF_3UTR.exon_15	34.676/14.341/13.876	23.186/32.5/22.439	14.341	23.186	0.65676	206.86	47.579	1.2822	0.89821	0.10179	0.20359	0.42036	TRUE
CTCF_3UTR.exon_15_025	CTCF_3UTR.exon_15	89.969/77.852/83.259	106.44/124.09/107.71	83.259	107.71	0.36752	37.136	308.19	1.3925	0.91812	0.081882	0.16376	0.36821	TRUE
CTCF_3UTR.exon_15_026	CTCF_3UTR.exon_15	97.467/190.53/82.334	143.33/158.56/121.17	97.467	143.33	0.55166	4445	364.43	2.4025	0.99186	0.0081425	0.016285	0.065353	TRUE
CTCF_3UTR.exon_15_027	CTCF_3UTR.exon_15	179/155.7/120.26	221.32/183.18/190.73	155.7	190.73	0.29103	899.43	599.94	1.4299	0.92363	0.076366	0.15273	0.35156	TRUE
CTCF_3UTR.exon_15_028	CTCF_3UTR.exon_15	74.975/55.316/59.206	41.102/66.97/62.828	59.206	62.828	0.084277	131.89	214.48	0.2473	0.59765	0.40235	0.80469	0.8934	TRUE
CTCF_3UTR.exon_15_029	CTCF_3UTR.exon_15	149.01/161.85/154.49	90.635/138.86/154.83	154.49	138.86	-0.15281	42.082	594.97	0.64066	0.26087	0.73913	0.52174	0.74494	FALSE
CTCF_3UTR.exon_15_030	CTCF_3UTR.exon_15	117.15/150.58/172.07	91.689/115.23/160.44	150.58	115.23	-0.38314	789.74	578.96	1.4693	0.070875	0.92912	0.14175	0.33306	FALSE
CTCF_3UTR.exon_15_031	CTCF_3UTR.exon_15	110.59/100.39/107.31	149.65/141.82/112.19	107.31	141.82	0.399	29.336	403.71	1.7174	0.95705	0.042951	0.085902	0.23306	TRUE
CTCF_3UTR.exon_15_032	CTCF_3UTR.exon_15	206.18/243.8/204.45	203.4/208.79/224.39	206.18	208.79	0.018051	709.07	809.01	0.091712	0.53654	0.46346	0.92693	0.96169	TRUE
CTCF_3UTR.exon_15_033	CTCF_3UTR.exon_15	33.739/16.39/48.105	20.024/31.515/38.146	33.739	31.515	-0.09542	253.69	117.99	0.20609	0.41836	0.58164	0.83672	0.91251	FALSE
CTCF_3UTR.exon_15_034	CTCF_3UTR.exon_15	140.58/161.85/133.21	144.38/143.79/218.78	140.58	144.38	0.038277	253.36	538.1	0.1641	0.56517	0.43483	0.86966	0.93161	TRUE
CTCF_3UTR.exon_15_035	CTCF_3UTR.exon_15	168.69/184.39/121.19	170.73/128.03/125.66	168.69	128.03	-0.39521	1251.5	653.37	1.5908	0.055829	0.94417	0.11166	0.2836	FALSE
CTCF_3UTR.exon_15_036	CTCF_3UTR.exon_15	257.72/201.8/244.23	289.82/354.55/280.48	244.23	289.82	0.24602	991.11	968.91	1.4648	0.92851	0.071485	0.14297	0.33475	TRUE
CTCF_3UTR.exon_15_037	CTCF_3UTR.exon_15	80.598/94.241/119.34	148.6/88.637/89.754	94.241	89.754	-0.069622	407.98	351.61	0.23929	0.40544	0.59456	0.81088	0.8981	FALSE
CTCF_3UTR.exon_15_038	CTCF_3UTR.exon_15	80.598/94.241/119.34	148.6/88.637/89.754	94.241	89.754	-0.069622	407.98	351.61	0.23929	0.40544	0.59456	0.81088	0.8981	FALSE
CTCF_3UTR.exon_15_039	CTCF_3UTR.exon_15	200.56/247.9/316.38	212.89/319.09/225.51	247.9	225.51	-0.13598	3465.8	984.43	0.71355	0.23775	0.76225	0.4755	0.70545	FALSE
CTCF_3UTR.exon_15_040	CTCF_3UTR.exon_15	0/0/0	0/0/0	0.9251	0	-0.94493	0	2.6136	0.46028	0.32266	0.67734	0.64532	0.79297	FALSE
CTCF_3UTR.exon_15_041	CTCF_3UTR.exon_15	108.71/135.22/119.34	193.92/101.44/158.19	119.34	158.19	0.40368	182.5	452.02	1.8275	0.96619	0.033811	0.067622	0.19455	TRUE
CTCF_3UTR.exon_15_042	CTCF_3UTR.exon_15	117.15/119.85/137.84	190.76/168.41/238.97	119.85	190.76	0.66604	165.46	454.09	3.3274	0.99956	0.00043829	0.00087658	0.0058907	TRUE
CTCF_3UTR.exon_15_043	CTCF_3UTR.exon_15	27.178/37.901/37.004	27.401/37.424/25.804	37.004	27.401	-0.42019	48.674	130.15	0.84339	0.1995	0.8005	0.39901	0.63602	FALSE
CTCF_3UTR.exon_15_044	CTCF_3UTR.exon_15	133.08/90.144/100.84	120.14/129.02/140.24	100.84	129.02	0.35244	577	377.84	1.4497	0.92643	0.073568	0.14714	0.34189	TRUE
CTCF_3UTR.exon_15_045	CTCF_3UTR.exon_15	0/0/0	0/0/0	0.9251	0	-0.94493	0	2.6136	0.46028	0.32266	0.67734	0.64532	0.79297	FALSE
CTCF_3UTR.exon_15_046	CTCF_3UTR.exon_15	197.75/162.87/195.2	237.13/224.55/244.58	195.2	237.13	0.27944	525.6	763.19	1.5178	0.93547	0.06453	0.12906	0.31322	TRUE
CTCF_3UTR.exon_15_047	CTCF_3UTR.exon_15	12.183/9.2193/3.7004	10.539/0.98485/16.829	9.2193	10.539	0.17522	19.622	29.78	0.24183	0.57623	0.42377	0.84753	0.91854	TRUE
CTCF_3UTR.exon_15_048	CTCF_3UTR.exon_15	65.603/50.194/48.105	46.371/72.879/78.535	50.194	72.879	0.5292	120.9	179.95	1.6911	0.95459	0.045413	0.090826	0.24291	TRUE
CTCF_3UTR.exon_15_049	CTCF_3UTR.exon_15	17.806/11.268/20.352	31.617/28.561/24.682	17.806	28.561	0.65245	24.616	59.862	1.39	0.91684	0.083158	0.16632	0.37143	TRUE
CTCF_3UTR.exon_15_050	CTCF_3UTR.exon_15	120.9/73.754/101.76	99.066/100.45/68.438	101.76	99.066	-0.038333	575.27	381.53	0.13794	0.44514	0.55486	0.89028	0.94081	FALSE
CTCF_3UTR.exon_15_051	CTCF_3UTR.exon_15	77.786/69.657/105.46	128.58/49.243/154.83	77.786	128.58	0.71778	416	286.69	2.9996	0.99865	0.0013517	0.0027034	0.015109	TRUE
CTCF_3UTR.exon_15_052	CTCF_3UTR.exon_15	103.09/145.46/231.27	115.93/177.27/180.63	145.46	177.27	0.28359	4579.7	558.02	1.3468	0.91097	0.089028	0.17806	0.38664	TRUE
CTCF_3UTR.exon_15_053	CTCF_3UTR.exon_15	91.844/70.681/55.506	133.84/102.42/85.267	70.681	102.42	0.52892	339.08	258.93	1.9727	0.97574	0.024264	0.048528	0.15278	TRUE
CTCF_3UTR.exon_15_054	CTCF_3UTR.exon_15	59.98/61.462/64.757	55.857/93.561/68.438	61.462	68.438	0.15275	6.527	223.17	0.46696	0.67973	0.32027	0.64054	0.79297	TRUE
CTCF_3UTR.exon_15_055	CTCF_3UTR.exon_15	50.608/30.731/63.832	46.371/67.955/33.658	50.608	46.371	-0.12357	284.98	181.53	0.31457	0.37654	0.62346	0.75309	0.86138	FALSE
CTCF_3UTR.exon_15_056	CTCF_3UTR.exon_15	404.86/456.87/363.56	497.44/472.73/333.21	404.86	472.73	0.22307	2205	1660.3	1.6656	0.9521	0.0479	0.095801	0.25383	TRUE
CTCF_3UTR.exon_15_057	CTCF_3UTR.exon_15	146.2/108.58/87.884	132.79/92.576/121.17	108.58	121.17	0.15685	921.76	408.8	0.62248	0.73319	0.26681	0.53362	0.75542	TRUE
CTCF_3UTR.exon_15_058	CTCF_3UTR.exon_15	211.8/126/147.09	199.19/243.26/146.97	147.09	199.19	0.43487	2316.3	564.68	2.1923	0.98582	0.014178	0.028357	0.10171	TRUE
CTCF_3UTR.exon_15_059	CTCF_3UTR.exon_15	206.18/194.63/205.37	202.35/213.71/198.58	205.37	202.35	-0.021293	58.029	805.63	0.10652	0.45758	0.54242	0.91517	0.9552	FALSE
CTCF_3UTR.exon_15_060	CTCF_3UTR.exon_15	53.419/87.071/120.26	54.803/62.046/78.535	87.071	62.046	-0.48227	1117.1	323.22	1.392	0.081967	0.91803	0.16393	0.36821	FALSE
CTCF_3UTR.exon_15_061	CTCF_3UTR.exon_15	35.613/22.536/21.277	49.533/51.212/81.901	22.536	51.212	1.1495	86.295	76.866	3.2708	0.99946	0.00053893	0.0010779	0.007053	TRUE
CTCF_3UTR.exon_15_062	CTCF_3UTR.exon_15	74.975/95.266/61.982	75.881/103.41/94.242	74.975	94.242	0.32608	290.28	275.69	1.1604	0.87706	0.12294	0.24588	0.47472	TRUE
CTCF_3UTR.exon_15_063	CTCF_3UTR.exon_15	290.53/335.99/239.6	364.65/459.93/448.77	290.53	448.77	0.62557	2330.3	1165.7	4.6348	1	1.79e-06	3.57e-06	4.58e-05	TRUE
CTCF_3UTR.exon_15_064	CTCF_3UTR.exon_15	45.922/32.78/24.978	31.617/46.288/34.78	32.78	34.78	0.082993	116.8	114.43	0.18698	0.5737	0.4263	0.8526	0.92224	TRUE
CTCF_3UTR.exon_15_065	CTCF_3UTR.exon_15	0/0/0	0/0/0	0.9251	0	-0.94493	0	2.6136	0.46028	0.32266	0.67734	0.64532	0.79297	FALSE
CTCF_3UTR.exon_15_066	CTCF_3UTR.exon_15	57.168/53.267/49.03	85.366/127.05/58.34	53.267	85.366	0.67039	16.585	191.68	2.3185	0.98979	0.010213	0.020426	0.078777	TRUE
CTCF_3UTR.exon_15_067	CTCF_3UTR.exon_15	277.41/260.19/269.2	286.66/260/292.82	269.2	286.66	0.090319	74.277	1074.8	0.53247	0.7028	0.2972	0.5944	0.79297	TRUE
CTCF_3UTR.exon_15_068	CTCF_3UTR.exon_15	221.17/202.82/226.65	177.05/158.56/240.09	221.17	177.05	-0.31938	183.36	871.81	1.4943	0.067554	0.93245	0.13511	0.32371	FALSE
CTCF_3UTR.exon_15_069	CTCF_3UTR.exon_15	200.56/268.38/256.25	260.31/238.33/182.87	256.25	238.33	-0.10416	1624.5	1019.8	0.56108	0.28737	0.71263	0.57474	0.78652	FALSE
CTCF_3UTR.exon_15_070	CTCF_3UTR.exon_15	84.346/85.022/73.083	108.55/104.39/196.34	84.346	108.55	0.36021	63.664	312.48	1.3693	0.91455	0.085454	0.17091	0.37733	TRUE
CTCF_3UTR.exon_15_071	CTCF_3UTR.exon_15	265.22/268.38/293.26	247.67/335.83/291.7	268.38	291.7	0.11977	314.32	1071.3	0.71243	0.7619	0.2381	0.4762	0.70545	TRUE
CTCF_3UTR.exon_15_072	CTCF_3UTR.exon_15	46.859/14.341/27.753	38.994/13.788/43.755	27.753	38.994	0.47608	272.46	95.885	1.148	0.87422	0.12578	0.25155	0.48124	TRUE
CTCF_3UTR.exon_15_073	CTCF_3UTR.exon_15	120.9/97.314/133.21	80.096/121.14/107.71	120.9	107.71	-0.16524	353.92	458.31	0.61618	0.26889	0.73111	0.53777	0.75859	FALSE
CTCF_3UTR.exon_15_074	CTCF_3UTR.exon_15	131.21/146.48/148.02	142.28/189.09/140.24	146.48	142.28	-0.04176	117.89	562.2	0.17746	0.42957	0.57043	0.85914	0.92632	FALSE
CTCF_3UTR.exon_15_075	CTCF_3UTR.exon_15	179/137.26/121.19	263.47/210.76/189.61	137.26	210.76	0.61499	1000.2	524.62	3.2087	0.99933	0.0006667	0.0013334	0.008381	TRUE
CTCF_3UTR.exon_15_076	CTCF_3UTR.exon_15	51.545/65.559/71.232	51.641/90.606/76.291	65.559	76.291	0.21567	114.29	239.03	0.69416	0.7562	0.2438	0.48759	0.71398	TRUE
CTCF_3UTR.exon_15_077	CTCF_3UTR.exon_15	4.6859/7.1705/1.8502	10.539/9.8485/0	4.6859	9.8485	0.93204	7.1073	14.538	1.354	0.90132	0.098676	0.19735	0.41175	TRUE
CTCF_3UTR.exon_15_078	CTCF_3UTR.exon_15	109.65/141.36/172.07	99.066/107.35/75.169	141.36	99.066	-0.50861	974.25	541.3	1.8179	0.034537	0.96546	0.069075	0.19704	FALSE
CTCF_3UTR.exon_15_079	CTCF_3UTR.exon_15	207.12/204.87/206.3	230.8/195/259.17	206.3	230.8	0.1612	1.3507	809.5	0.86134	0.80548	0.19452	0.38905	0.62666	TRUE
CTCF_3UTR.exon_15_080	CTCF_3UTR.exon_15	0/0/0.9251	0/0/0	0.9251	0	-0.94493	0.4279	2.6136	0.46028	0.32266	0.67734	0.64532	0.79297	FALSE
CTCF_3UTR.exon_15_081	CTCF_3UTR.exon_15	131.21/187.46/259.95	165.46/278.71/186.24	187.46	186.24	-0.0093558	4209.9	731.02	0.045056	0.48203	0.51797	0.96406	0.97863	FALSE
CTCF_3UTR.exon_15_082	CTCF_3UTR.exon_15	17.806/18.439/22.202	11.593/14.773/38.146	18.439	14.773	-0.30148	7.2829	62.12	0.48368	0.31431	0.68569	0.62862	0.79297	FALSE
CTCF_3UTR.exon_15_083	CTCF_3UTR.exon_15	167.76/136.24/112.86	127.52/139.85/162.68	136.24	139.85	0.037445	769.88	520.45	0.15818	0.56284	0.43716	0.87431	0.93433	TRUE
CTCF_3UTR.exon_15_084	CTCF_3UTR.exon_15	104.96/129.07/123.04	91.689/144.77/138	123.04	138	0.16427	181.52	466.95	0.69227	0.75562	0.24438	0.48877	0.71477	TRUE
CTCF_3UTR.exon_15_085	CTCF_3UTR.exon_15	134.02/151.61/169.29	137.01/185.15/203.07	151.61	185.15	0.28667	311.1	583.15	1.3892	0.91761	0.08239	0.16478	0.36932	TRUE
CTCF_3UTR.exon_15_086	CTCF_3UTR.exon_15	34.676/37.901/38.854	41.102/63.031/59.462	37.901	59.462	0.63621	5.6563	133.51	1.866	0.96896	0.031038	0.062076	0.18351	TRUE
CTCF_3UTR.exon_15_087	CTCF_3UTR.exon_15	27.178/32.78/48.105	34.779/48.258/31.414	32.78	34.779	0.082944	133.12	114.43	0.18687	0.57365	0.42635	0.85269	0.92224	TRUE
CTCF_3UTR.exon_15_088	CTCF_3UTR.exon_15	175.25/184.39/223.87	274.01/166.44/255.8	184.39	255.8	0.47012	821.36	718.27	2.6647	0.99615	0.0038532	0.0077064	0.035709	TRUE
CTCF_3UTR.exon_15_089	CTCF_3UTR.exon_15	36.55/19.463/52.731	35.832/19.697/6.7316	36.55	19.697	-0.85939	276.89	128.46	1.4914	0.067926	0.93207	0.13585	0.32401	FALSE
CTCF_3UTR.exon_15_090	CTCF_3UTR.exon_15	484.52/507.06/574.49	594.4/652.96/638.38	507.06	638.38	0.33167	2527.1	2110.5	2.8584	0.99787	0.0021288	0.0042575	0.021713	TRUE
CTCF_3UTR.exon_15_091	CTCF_3UTR.exon_15	101.22/100.39/114.71	45.318/108.33/97.608	101.22	97.608	-0.051842	91.42	379.36	0.18523	0.42652	0.57348	0.85305	0.92224	FALSE
CTCF_3UTR.exon_15_092	CTCF_3UTR.exon_15	9.3718/7.1705/12.026	12.647/12.803/43.755	9.3718	12.803	0.41232	5.9459	30.302	0.62333	0.7211	0.2789	0.5578	0.77289	TRUE
CTCF_3UTR.exon_15_093	CTCF_3UTR.exon_15	71.226/56.34/86.034	76.934/68.94/58.34	71.226	68.94	-0.046405	220.44	261.05	0.1415	0.44374	0.55626	0.88747	0.93933	FALSE
CTCF_3UTR.exon_15_094	CTCF_3UTR.exon_15	214.61/248.92/197.05	189.7/240.3/212.04	214.61	212.04	-0.0173	742.77	844.3	0.08845	0.46476	0.53524	0.92952	0.96211	FALSE
CTCF_3UTR.exon_15_095	CTCF_3UTR.exon_15	238.98/161.85/163.74	264.53/261.97/171.66	163.74	261.97	0.67469	2832.3	632.97	3.9043	0.99995	4.72e-05	9.45e-05	0.00085581	TRUE
CTCF_3UTR.exon_15_096	CTCF_3UTR.exon_15	0/0/0	0/0/0	0.9251	0	-0.94493	0	2.6136	0.46028	0.32266	0.67734	0.64532	0.79297	FALSE
CTCF_3UTR.exon_15_097	CTCF_3UTR.exon_15	53.419/75.803/58.281	66.395/67.955/98.73	58.281	67.955	0.21808	165.32	210.92	0.66609	0.74732	0.25268	0.50537	0.72993	TRUE
CTCF_3UTR.exon_15_098	CTCF_3UTR.exon_15	64.666/78.876/59.206	69.557/80.758/98.73	64.666	80.758	0.31622	115.87	235.56	1.0485	0.85279	0.14721	0.29442	0.52973	TRUE
CTCF_3UTR.exon_15_099	CTCF_3UTR.exon_15	131.21/83.998/104.54	115.93/107.35/102.1	104.54	107.35	0.037949	566.54	392.61	0.14196	0.55644	0.44356	0.88711	0.9392	TRUE
CTCF_3UTR.exon_15_100	CTCF_3UTR.exon_15	195.87/128.05/143.39	223.43/197.96/172.78	143.39	197.96	0.46247	1494.9	549.57	2.3276	0.99003	0.0099675	0.019935	0.077483	TRUE
CTCF_5UTR.exon_1_000	CTCF_5UTR.exon_1	67.477/90.144/91.585	75.881/76.818/42.633	90.144	75.881	-0.24553	257.93	335.37	0.77886	0.21803	0.78197	0.43606	0.66964	FALSE
CTCF_5UTR.exon_1_001	CTCF_5UTR.exon_1	117.15/98.339/80.483	56.91/119.17/109.95	98.339	109.95	0.15947	336.29	367.9	0.60531	0.72751	0.27249	0.54497	0.76479	TRUE
CTCF_5UTR.exon_1_002	CTCF_5UTR.exon_1	0/0/0	0/0/0	0.9251	0	-0.94493	0	2.6136	0.46028	0.32266	0.67734	0.64532	0.79297	FALSE
CTCF_5UTR.exon_1_003	CTCF_5UTR.exon_1	161.2/124.97/110.09	108.55/142.8/139.12	124.97	139.12	0.15355	766.85	474.77	0.64927	0.74192	0.25808	0.51617	0.7407	TRUE
CTCF_5UTR.exon_1_004	CTCF_5UTR.exon_1	176.19/206.92/245.15	168.62/209.77/217.65	206.92	209.77	0.019656	1202.9	812.11	0.10009	0.53986	0.46014	0.92028	0.95814	TRUE
CTCF_5UTR.exon_1_005	CTCF_5UTR.exon_1	261.47/283.75/350.61	245.56/268.86/314.14	283.75	268.86	-0.077453	2483.4	1136.8	0.44145	0.32944	0.67056	0.65889	0.8032	FALSE
CTCF_5UTR.exon_1_006	CTCF_5UTR.exon_1	373.94/397.45/296.03	357.27/402.8/357.9	373.94	357.9	-0.06308	3311.1	1525.5	0.41069	0.34065	0.65935	0.6813	0.81861	FALSE
CTCF_5UTR.exon_1_007	CTCF_5UTR.exon_1	383.31/404.62/386.69	510.09/424.47/482.43	386.69	482.43	0.3184	166.51	1581	2.4078	0.99198	0.0080242	0.016048	0.064599	TRUE
CTCF_5UTR.exon_1_008	CTCF_5UTR.exon_1	71.226/100.39/92.51	68.503/96.515/106.58	92.51	96.515	0.060515	257.53	344.74	0.21574	0.58541	0.41459	0.82919	0.90951	TRUE
CTCF_5UTR.exon_1_009	CTCF_5UTR.exon_1	91.844/97.314/103.61	93.797/43.333/60.584	97.314	60.584	-0.67484	34.786	363.82	1.9257	0.027073	0.97293	0.054146	0.16502	FALSE
CTCF_5UTR.exon_1_010	CTCF_5UTR.exon_1	0/0/0	0/0/0	0.9251	0	-0.94493	0	2.6136	0.46028	0.32266	0.67734	0.64532	0.79297	FALSE
CTCF_5UTR.exon_1_011	CTCF_5UTR.exon_1	99.341/124.97/149.87	91.689/125.08/134.63	124.97	125.08	0.0011898	638.32	474.77	0.0047699	0.5019	0.4981	0.99619	0.99745	TRUE
CTCF_5UTR.exon_1_012	CTCF_5UTR.exon_1	199.62/207.95/179.47	165.46/244.24/227.75	199.62	227.75	0.18932	237.69	781.63	1.0062	0.84285	0.15715	0.3143	0.55322	TRUE
CTCF_5UTR.exon_1_013	CTCF_5UTR.exon_1	225.86/215.12/241.45	246.61/330.91/227.75	225.86	246.61	0.12627	179.24	891.5	0.69499	0.75647	0.24353	0.48706	0.71376	TRUE
CTCF_5UTR.exon_1_014	CTCF_5UTR.exon_1	363.63/356.48/321.01	455.28/360.46/434.19	356.48	434.19	0.28378	654.59	1449.7	2.0409	0.97937	0.020629	0.041257	0.13487	TRUE
CTCF_5UTR.exon_1_015	CTCF_5UTR.exon_1	216.49/213.07/216.47	207.62/224.55/163.8	216.47	207.62	-0.059974	5.7982	852.09	0.30336	0.38081	0.61919	0.76162	0.8674	FALSE
CTCF_5UTR.exon_1_016	CTCF_5UTR.exon_1	39.362/26.633/41.629	23.186/32.5/58.34	39.362	32.5	-0.26882	83.575	138.98	0.58293	0.27997	0.72003	0.55994	0.77424	FALSE
CTCF_5UTR.exon_1_017	CTCF_5UTR.exon_1	114.34/158.78/147.09	84.312/114.24/86.389	147.09	86.389	-0.76096	604.7	564.68	2.5545	0.0053175	0.99468	0.010635	0.046065	FALSE
CTCF_5UTR.exon_2_000	CTCF_5UTR.exon_2	72.163/66.584/61.982	55.857/86.667/68.438	66.584	68.438	0.039046	26.154	243	0.11894	0.54733	0.45267	0.90533	0.95091	TRUE
CTCF_5UTR.exon_3_000	CTCF_5UTR.exon_3	417.98/352.38/432.02	692.41/600.76/672.04	417.98	672.04	0.68379	2250.4	1717.7	6.1298	1	4.4e-10	8.8e-10	2.1e-08	TRUE
CTCF_5UTR.exon_3_001	CTCF_5UTR.exon_3	163.07/113.7/109.16	73.773/90.606/99.852	113.7	90.606	-0.3244	1228.8	429.35	1.1147	0.13248	0.86752	0.26497	0.49854	FALSE
CTCF_5UTR.exon_3_002	CTCF_5UTR.exon_3	38.424/59.413/68.457	63.234/54.167/56.096	59.413	56.096	-0.081459	261.16	215.27	0.22608	0.41057	0.58943	0.82114	0.90493	FALSE
CTCF_5UTR.exon_3_003	CTCF_5UTR.exon_3	181.81/212.04/145.24	142.28/186.14/310.77	181.81	186.14	0.033724	1125.7	707.6	0.16254	0.56456	0.43544	0.87088	0.93167	TRUE
CTCF_5UTR.exon_3_004	CTCF_5UTR.exon_3	96.53/98.339/103.61	115.93/89.622/105.46	98.339	105.46	0.0999	15.534	367.9	0.37134	0.64481	0.35519	0.71039	0.83507	TRUE
CTCF_5UTR.exon_3_005	CTCF_5UTR.exon_3	41.236/41.999/44.405	44.264/39.394/72.925	41.999	44.264	0.074054	3.1849	148.9	0.1856	0.5735	0.4265	0.853	0.92224	TRUE
CTCF_5UTR.exon_3_006	CTCF_5UTR.exon_3	48.733/39.95/15.727	57.964/28.561/38.146	39.95	38.146	-0.065019	331.96	141.19	0.15242	0.43943	0.56057	0.87886	0.93669	FALSE
CTCF_5UTR.exon_3_007	CTCF_5UTR.exon_3	366.44/290.92/333.96	327.76/294.47/286.09	333.96	294.47	-0.18097	1453.7	1352.3	1.0738	0.14145	0.85855	0.28289	0.51783	FALSE
CTCF_5UTR.exon_3_008	CTCF_5UTR.exon_3	193.06/173.12/143.39	240.29/294.47/232.24	173.12	240.29	0.4707	640.7	671.63	2.5919	0.99523	0.0047723	0.0095447	0.042215	TRUE
CTCF_5UTR.exon_3_009	CTCF_5UTR.exon_3	84.346/75.803/81.409	93.797/123.11/120.05	81.409	120.05	0.55469	20.027	300.91	2.2274	0.98704	0.012962	0.025923	0.094244	TRUE
CTCF_5UTR.exon_3_010	CTCF_5UTR.exon_3	220.24/153.65/170.22	229.75/251.14/252.43	170.22	251.14	0.55838	1388.2	659.66	3.1506	0.99919	0.00081468	0.0016294	0.0098678	TRUE
CTCF_5UTR.exon_3_011	CTCF_5UTR.exon_3	239.92/153.65/178.54	246.61/213.71/278.24	178.54	246.61	0.46374	2193.2	694.06	2.5837	0.99511	0.0048872	0.0097745	0.042945	TRUE
CTCF_5UTR.exon_3_012	CTCF_5UTR.exon_3	343.95/239.7/332.11	376.24/293.49/379.21	332.11	376.24	0.17949	4339.8	1344.3	1.2036	0.88563	0.11437	0.22873	0.45507	TRUE
CTCF_5UTR.exon_3_013	CTCF_5UTR.exon_3	229.61/178.24/228.5	203.4/275.76/225.51	228.5	225.51	-0.018928	1263.6	902.6	0.099567	0.46034	0.53966	0.92069	0.9582	FALSE
CTCF_5UTR.exon_3_014	CTCF_5UTR.exon_3	96.53/77.852/111.94	73.773/87.652/134.63	96.53	87.652	-0.13769	293.13	360.7	0.46745	0.32009	0.67991	0.64018	0.79297	FALSE
CTCF_5UTR.exon_3_015	CTCF_5UTR.exon_3	68.414/73.754/65.682	21.078/18.712/44.877	68.414	21.078	-1.6526	17.99	250.11	2.9948	0.0013729	0.99863	0.0027458	0.015304	FALSE
CTCF_5UTR.exon_3_016	CTCF_5UTR.exon_3	256.79/263.26/220.17	303.52/323.03/263.65	256.79	303.52	0.24036	691.27	1022.1	1.4618	0.9281	0.071896	0.14379	0.33608	TRUE
CTCF_5UTR.exon_3_017	CTCF_5UTR.exon_3	158.38/226.38/170.22	143.33/165.46/129.02	170.22	143.33	-0.24646	1647.3	659.66	1.0469	0.14758	0.85242	0.29515	0.53053	FALSE
CTCF_5UTR.exon_3_018	CTCF_5UTR.exon_3	353.32/366.72/279.38	374.13/367.35/293.95	353.32	367.35	0.056033	2823.3	1436	0.3703	0.64442	0.35558	0.71116	0.83574	TRUE
CTCF_5UTR.exon_3_019	CTCF_5UTR.exon_3	36.55/46.096/41.629	44.264/68.94/77.413	41.629	68.94	0.71426	22.876	147.5	2.2487	0.98773	0.012271	0.024542	0.090638	TRUE
CTCF_5UTR.exon_4_000	CTCF_5UTR.exon_4	147.14/107.56/167.44	186.54/144.77/249.07	147.14	186.54	0.34026	989.41	564.87	1.6578	0.95133	0.048674	0.097349	0.25725	TRUE
CTCF_5UTR.exon_4_001	CTCF_5UTR.exon_4	275.53/205.9/252.55	301.41/278.71/365.75	252.55	301.41	0.25425	1352.4	1004.1	1.542	0.93846	0.061537	0.12307	0.3035	TRUE
CTCF_5UTR.exon_4_002	CTCF_5UTR.exon_4	608.23/542.91/653.12	803.07/877.5/769.64	608.23	803.07	0.40033	3140.7	2562.4	3.849	0.99994	5.93e-05	0.00011859	0.0010229	TRUE
CTCF_5UTR.exon_4_003	CTCF_5UTR.exon_4	120.9/121.9/115.64	128.58/81.743/118.92	120.9	118.92	-0.02353	14.333	458.31	0.092115	0.4633	0.5367	0.92661	0.96169	FALSE
CTCF_5UTR.exon_4_004	CTCF_5UTR.exon_4	54.357/50.194/63.832	59.018/51.212/85.267	54.357	59.018	0.11665	53.554	195.85	0.3331	0.63045	0.36955	0.7391	0.85544	TRUE
CTCF_5UTR.exon_4_005	CTCF_5UTR.exon_4	35.613/49.169/70.307	57.964/79.773/109.95	49.169	79.773	0.68707	315.3	176.05	2.3065	0.98946	0.010542	0.021084	0.080865	TRUE
CTCF_5UTR.exon_4_006	CTCF_5UTR.exon_4	0/0/0	1.0539/0/0	0.9251	0	-0.94493	0	2.6136	0.46028	0.32266	0.67734	0.64532	0.79297	FALSE
CTCF_5UTR.exon_4_007	CTCF_5UTR.exon_4	147.14/144.44/199.82	206.56/176.29/197.46	147.14	197.46	0.42191	1391.4	564.87	2.1173	0.98288	0.017117	0.034235	0.11771	TRUE
CTCF_5UTR.exon_4_008	CTCF_5UTR.exon_4	43.11/17.414/39.779	30.563/55.152/38.146	39.779	38.146	-0.058983	255.65	140.55	0.13835	0.44498	0.55502	0.88996	0.94072	FALSE
CTCF_5UTR.exon_5_000	CTCF_5UTR.exon_5	107.78/98.339/79.558	73.773/64.015/77.413	98.339	73.773	-0.40984	220.88	367.9	1.2808	0.10014	0.89986	0.20027	0.4161	FALSE
CTCF_5UTR.exon_5_001	CTCF_5UTR.exon_5	0/5.1218/1.8502	2.1078/2.9546/0	1.8502	2.1078	0.12483	7.0634	5.4375	0.11047	0.42	0.58	0.84	0.91423	TRUE
CTCF_5UTR.exon_5_002	CTCF_5UTR.exon_5	37.487/82.973/50.88	75.881/39.394/53.853	50.88	53.853	0.080371	604.67	182.57	0.21998	0.58702	0.41298	0.82596	0.90748	TRUE
CTCF_5UTR.exon_5_003	CTCF_5UTR.exon_5	64.666/62.486/42.554	55.857/83.712/49.365	62.486	55.857	-0.15912	201.01	227.13	0.43993	0.32999	0.67001	0.65999	0.80381	FALSE
CTCF_5UTR.exon_5_004	CTCF_5UTR.exon_5	148.07/146.48/115.64	172.84/174.32/197.46	146.48	174.32	0.24942	477.03	562.2	1.1739	0.87979	0.12021	0.24042	0.4685	TRUE
CTCF_5UTR.exon_5_005	CTCF_5UTR.exon_5	53.419/66.584/50.88	77.988/40.379/52.731	53.419	52.731	-0.018375	89.872	192.26	0.049745	0.48016	0.51984	0.96033	0.97774	FALSE
CTCF_5UTR.exon_5_006	CTCF_5UTR.exon_5	40.299/19.463/16.652	59.018/21.667/14.585	19.463	21.667	0.14757	221.02	65.789	0.27171	0.60383	0.39617	0.79235	0.88567	TRUE
CTCF_5UTR.exon_5_007	CTCF_5UTR.exon_5	64.666/76.827/57.356	74.827/101.44/80.779	64.666	80.779	0.31659	100.67	235.56	1.0499	0.85311	0.14689	0.29379	0.52949	TRUE
CTCF_5UTR.exon_5_008	CTCF_5UTR.exon_5	79.66/102.44/86.034	56.91/35.455/130.14	86.034	56.91	-0.58776	154.83	319.13	1.6303	0.051521	0.94848	0.10304	0.26803	FALSE
CTCF_5UTR.exon_5_009	CTCF_5UTR.exon_5	149.95/198.73/159.12	143.33/112.27/254.68	159.12	143.33	-0.14975	826.48	613.95	0.63713	0.26202	0.73798	0.52404	0.74662	FALSE
CTCF_5UTR.exon_5_010	CTCF_5UTR.exon_5	73.1/92.193/62.907	115.93/124.09/143.61	73.1	124.09	0.75543	234.22	268.36	3.1127	0.99907	0.00092702	0.001854	0.011044	TRUE
CTCF_5UTR.exon_5_011	CTCF_5UTR.exon_5	403.93/477.35/379.29	563.83/609.62/593.5	403.93	593.5	0.55402	2999.3	1656.2	4.6583	1	1.59e-06	3.19e-06	4.11e-05	TRUE
CTCF_5UTR.exon_5_012	CTCF_5UTR.exon_5	122.77/134.19/148.94	88.527/81.743/89.754	134.19	88.527	-0.5946	173.98	512.13	2.0178	0.021804	0.9782	0.043608	0.13978	FALSE
CTCF_5UTR.exon_5_013	CTCF_5UTR.exon_5	5.6231/3.0731/6.4757	12.647/5.9091/3.3658	5.6231	5.9091	0.060995	3.6147	17.635	0.06811	0.48023	0.51977	0.96045	0.97774	TRUE
CTCF_5UTR.exon_5_014	CTCF_5UTR.exon_5	0/0/0	0/0/0	0.9251	0	-0.94493	0	2.6136	0.46028	0.32266	0.67734	0.64532	0.79297	FALSE
CTCF_5UTR.exon_5_015	CTCF_5UTR.exon_5	80.598/64.535/87.884	52.695/23.636/35.902	80.598	35.902	-1.1448	155.55	297.73	2.5905	0.0047924	0.99521	0.0095849	0.042346	FALSE
CTCF_5UTR.exon_5_016	CTCF_5UTR.exon_5	79.66/79.9/96.21	31.617/40.379/48.243	79.9	40.379	-0.96725	133.03	294.99	2.3011	0.010692	0.98931	0.021385	0.081548	FALSE
CTCF_5UTR.exon_5_017	CTCF_5UTR.exon_5	110.59/165.95/137.84	76.934/87.652/51.609	137.84	76.934	-0.83308	766.35	526.96	2.6532	0.003987	0.99601	0.0079739	0.036693	FALSE
CTCF_5UTR.exon_5_018	CTCF_5UTR.exon_5	199.62/209.99/210	185.49/238.33/232.24	209.99	232.24	0.14461	53.816	824.96	0.77449	0.78068	0.21932	0.43864	0.67282	TRUE
CTCF_5UTR.exon_5_019	CTCF_5UTR.exon_5	200.56/209.99/210	183.38/238.33/233.36	209.99	233.36	0.15153	44.533	824.96	0.81355	0.79205	0.20795	0.4159	0.65221	TRUE
CTCF_5UTR.exon_5_020	CTCF_5UTR.exon_5	206.18/165.95/145.24	150.71/180.23/171.66	165.95	171.66	0.048505	1023.7	642.05	0.22528	0.58912	0.41088	0.82176	0.90537	TRUE
CTCF_5UTR.exon_5_021	CTCF_5UTR.exon_5	131.21/134.19/123.04	154.92/158.56/115.56	131.21	154.92	0.23805	37.812	500.01	1.0607	0.85558	0.14442	0.28884	0.52333	TRUE
CTCF_5UTR.exon_5_022	CTCF_5UTR.exon_5	117.15/113.7/165.59	31.617/26.591/57.218	117.15	31.617	-1.8569	1179.4	443.2	4.0629	2.42e-05	0.99998	4.85e-05	0.00048475	FALSE
CTCF_5UTR.exon_5_023	CTCF_5UTR.exon_5	154.63/85.022/103.61	67.449/104.39/75.169	103.61	75.169	-0.45775	1474.5	388.92	1.4422	0.074622	0.92538	0.14924	0.34538	FALSE
CTCF_5UTR.exon_5_024	CTCF_5UTR.exon_5	229.61/308.33/182.24	222.37/202.88/253.56	229.61	222.37	-0.046003	4220.4	907.27	0.24028	0.40506	0.59494	0.81011	0.898	FALSE
CTCF_5UTR.exon_5_025	CTCF_5UTR.exon_5	223.99/238.68/174.84	170.73/204.85/161.56	223.99	170.73	-0.38969	1315.4	883.62	1.7915	0.036603	0.9634	0.073205	0.20558	FALSE
CTCF_5UTR.exon_5_026	CTCF_5UTR.exon_5	0/0/0	0/0/0	0.9251	0	-0.94493	0	2.6136	0.46028	0.32266	0.67734	0.64532	0.79297	FALSE
CTCF_5UTR.exon_5_027	CTCF_5UTR.exon_5	14.995/14.341/10.176	5.2695/5.9091/8.9754	14.341	5.9091	-1.1508	8.8874	47.579	1.3181	0.093733	0.90627	0.18747	0.39885	FALSE
CTCF_5UTR.exon_5_028	CTCF_5UTR.exon_5	626.97/626.91/593.91	786.21/815.46/728.13	626.91	786.21	0.32618	544.42	2646.4	3.0966	0.99902	0.00097891	0.0019578	0.011457	TRUE
CTCF_5UTR.exon_5_029	CTCF_5UTR.exon_5	156.51/144.44/168.37	111.71/106.36/117.8	156.51	111.71	-0.48278	143.2	603.25	1.8239	0.034086	0.96591	0.068172	0.19572	FALSE
CTCF_5UTR.exon_5_030	CTCF_5UTR.exon_5	391.74/379.01/383.92	438.42/536.74/475.7	383.92	475.7	0.30853	42.639	1568.9	2.3172	0.98975	0.010247	0.020493	0.078904	TRUE
CTCF_5UTR.exon_5_031	CTCF_5UTR.exon_5	533.26/554.18/539.33	627.07/754.4/702.33	539.33	702.33	0.38035	128.69	2254.1	3.4331	0.9997	0.00029831	0.00059662	0.0042761	TRUE
CTCF_5UTR.exon_5_032	CTCF_5UTR.exon_5	232.42/201.8/218.32	239.23/236.36/323.12	218.32	239.23	0.13139	235.89	859.85	0.71314	0.76212	0.23788	0.47576	0.70545	TRUE
CTCF_5UTR.exon_5_033	CTCF_5UTR.exon_5	386.12/280.68/292.33	306.68/265.91/306.29	292.33	306.29	0.067056	4466	1173.5	0.4074	0.65814	0.34186	0.68371	0.81918	TRUE
CTCF_5UTR.exon_5_034	CTCF_5UTR.exon_5	127.46/96.29/119.34	37.94/65.985/84.145	119.34	65.985	-0.84518	298.55	452.02	2.5094	0.0060462	0.99395	0.012092	0.05121	FALSE
CTCF_5UTR.exon_5_035	CTCF_5UTR.exon_5	144.33/138.29/161.89	81.15/125.08/133.51	144.33	125.08	-0.205	172.51	553.39	0.8183	0.20659	0.79341	0.41319	0.6497	FALSE
CTCF_5UTR.exon_5_036	CTCF_5UTR.exon_5	14.995/55.316/33.303	47.425/12.803/28.048	33.303	28.048	-0.23991	409.87	116.37	0.48912	0.31238	0.68762	0.62476	0.79297	FALSE
CTCF_5UTR.exon_5_037	CTCF_5UTR.exon_5	0/0/0	0/0/0	0.9251	0	-0.94493	0	2.6136	0.46028	0.32266	0.67734	0.64532	0.79297	FALSE
CTCF_5UTR.exon_5_038	CTCF_5UTR.exon_5	77.786/69.657/120.26	43.21/36.44/40.389	77.786	40.389	-0.92868	935.17	286.69	2.2087	0.013598	0.9864	0.027196	0.098167	FALSE
CTCF_5UTR.exon_5_039	CTCF_5UTR.exon_5	36.55/13.317/23.127	21.078/34.47/44.877	23.127	34.47	0.55592	138.21	79.009	1.276	0.89856	0.10144	0.20288	0.41979	TRUE
CTCF_5UTR.exon_5_040	CTCF_5UTR.exon_5	277.41/242.77/191.5	88.527/77.803/115.56	242.77	88.527	-1.4451	1914.4	962.78	4.9711	3.33e-07	1	6.66e-07	9.76e-06	FALSE
CTCF_5UTR.exon_5_041	CTCF_5UTR.exon_5	3.7487/6.1462/3.7004	0/2.9546/0	3.7487	0	-2.2475	2.875	11.478	1.3762	0.08438	0.91562	0.16876	0.37361	FALSE
CTCF_5UTR.exon_5_042	CTCF_5UTR.exon_5	35.613/53.267/30.528	25.294/8.8637/22.439	35.613	22.439	-0.64347	168.76	124.96	1.1817	0.11866	0.88134	0.23731	0.4654	FALSE
CTCF_5UTR.exon_5_043	CTCF_5UTR.exon_5	50.608/53.267/41.629	46.371/97.5/63.95	50.608	63.95	0.33174	43.841	181.53	0.99027	0.83897	0.16103	0.32207	0.55988	TRUE
CTCF_5UTR.exon_5_044	CTCF_5UTR.exon_5	44.985/41.999/22.202	31.617/25.606/8.9754	41.999	25.606	-0.69254	200.41	148.9	1.345	0.089306	0.91069	0.17861	0.38664	FALSE
CTCF_5UTR.exon_5_045	CTCF_5UTR.exon_5	159.32/176.19/150.79	152.81/196.97/149.22	159.32	152.81	-0.059766	178.67	614.79	0.26239	0.39651	0.60349	0.79302	0.8857	FALSE
CTCF_5UTR.exon_5_046	CTCF_5UTR.exon_5	291.46/245.85/247.93	369.92/390.99/240.09	247.93	369.92	0.57538	949.92	984.55	3.8879	0.99995	5.06e-05	0.00010113	0.00089759	TRUE
CTCF_5UTR.exon_5_047	CTCF_5UTR.exon_5	129.33/169.02/138.76	238.18/179.24/187.36	138.76	187.36	0.43051	502.19	530.72	2.1095	0.98255	0.017451	0.034901	0.11908	TRUE
CTCF_5UTR.exon_5_048	CTCF_5UTR.exon_5	181.81/240.73/250.7	110.66/100.45/167.17	240.73	110.66	-1.1143	1785.1	954.12	4.2108	1.27e-05	0.99999	2.55e-05	0.00027559	FALSE
CTCF_5UTR.exon_5_049	CTCF_5UTR.exon_5	359.88/335.99/307.13	443.69/497.35/488.04	335.99	488.04	0.53724	701.7	1361.1	4.1214	0.99998	1.88e-05	3.77e-05	0.00038884	TRUE
CTCF_5UTR.exon_5_050	CTCF_5UTR.exon_5	389.87/379.01/329.33	480.58/531.82/551.99	379.01	531.82	0.48759	1292.9	1547.6	3.8843	0.99995	5.13e-05	0.00010261	0.0009087	TRUE
CTCF_5UTR.exon_5_051	CTCF_5UTR.exon_5	0/10.244/2.7753	7.3773/15.758/10.097	2.7753	10.097	1.5556	31.739	8.3498	2.5339	0.99322	0.0067815	0.013563	0.056418	TRUE
CTCF_5UTR.exon_5_052	CTCF_5UTR.exon_5	144.33/89.12/105.46	100.12/88.637/107.71	105.46	100.12	-0.074255	888.76	396.31	0.26829	0.39424	0.60576	0.78848	0.88508	FALSE
CTCF_5UTR.exon_5_053	CTCF_5UTR.exon_5	29.99/25.609/43.48	50.587/52.197/112.19	29.99	52.197	0.77955	100.58	104.11	2.1764	0.98521	0.014786	0.029572	0.10503	TRUE
CTCF_5UTR.exon_5_054	CTCF_5UTR.exon_5	129.33/160.82/119.34	65.342/74.849/83.023	129.33	74.849	-0.78098	545.87	492.41	2.4552	0.0070396	0.99296	0.014079	0.058261	FALSE
CTCF_5UTR.exon_5_055	CTCF_5UTR.exon_5	172.44/165.95/142.46	112.77/146.74/184	165.95	146.74	-0.1763	296.79	642.05	0.75789	0.22426	0.77574	0.44852	0.68219	FALSE
CTCF_5UTR.exon_5_056	CTCF_5UTR.exon_5	0/0/0	0/0/0	0.9251	0	-0.94493	0	2.6136	0.46028	0.32266	0.67734	0.64532	0.79297	FALSE
CTCF_5UTR.exon_5_057	CTCF_5UTR.exon_5	52.482/30.731/40.704	47.425/30.53/49.365	40.704	47.425	0.21557	119.09	144.02	0.56004	0.71217	0.28783	0.57565	0.78658	TRUE
CTCF_5UTR.exon_5_058	CTCF_5UTR.exon_5	51.545/30.731/40.704	47.425/30.53/49.365	40.704	47.425	0.21557	108.49	144.02	0.56004	0.71217	0.28783	0.57565	0.78658	TRUE
CTCF_5UTR.exon_5_059	CTCF_5UTR.exon_5	76.849/79.9/78.633	79.042/55.152/113.31	78.633	79.042	0.0073903	2.3946	290.02	0.024015	0.50958	0.49042	0.98084	0.98753	TRUE
CTCF_5UTR.exon_5_060	CTCF_5UTR.exon_5	30.927/59.413/29.603	16.862/33.485/13.463	30.927	16.862	-0.83786	406.6	107.57	1.3643	0.08623	0.91377	0.17246	0.37954	FALSE
CTCF_5UTR.exon_5_061	CTCF_5UTR.exon_5	54.357/72.73/41.629	17.916/16.742/3.3658	54.357	16.742	-1.6415	249.78	195.85	2.6925	0.0035457	0.99645	0.0070914	0.033052	FALSE
CTCF_5UTR.exon_5_062	CTCF_5UTR.exon_5	72.163/69.657/71.232	103.28/41.364/71.803	71.232	71.803	0.011359	1.6745	261.08	0.035336	0.51409	0.48591	0.97182	0.98367	TRUE
CTCF_5UTR.exon_5_063	CTCF_5UTR.exon_5	264.29/260.19/328.41	69.557/70.909/74.047	264.29	70.909	-1.8833	2064.4	1053.9	5.9566	1.29e-09	1	2.57e-09	5.61e-08	FALSE
CTCF_5UTR.exon_5_064	CTCF_5UTR.exon_5	246.48/234.58/235.9	104.34/70.909/152.58	235.9	104.34	-1.1693	56.83	933.77	4.3054	8.33e-06	0.99999	1.67e-05	0.00018602	FALSE
CTCF_5UTR.exon_5_065	CTCF_5UTR.exon_5	200.56/124.97/175.77	124.36/109.32/80.779	175.77	109.32	-0.68019	1597.4	682.58	2.5434	0.0054888	0.99451	0.010978	0.047185	FALSE
CTCF_5UTR.exon_5_066	CTCF_5UTR.exon_5	36.55/48.145/43.48	90.635/81.743/74.047	43.48	81.743	0.89549	34.892	154.48	3.0785	0.99896	0.0010403	0.0020807	0.012051	TRUE
CTCF_5UTR.exon_5_067	CTCF_5UTR.exon_5	27.178/55.316/27.753	6.3234/15.758/40.389	27.753	15.758	-0.77889	380.02	95.885	1.2359	0.10824	0.89176	0.21648	0.43902	FALSE
CTCF_5UTR.exon_5_068	CTCF_5UTR.exon_5	52.482/43.023/71.232	43.21/22.652/17.951	52.482	22.652	-1.1771	220.52	188.68	2.1734	0.014874	0.98513	0.029748	0.10556	FALSE
CTCF_5UTR.exon_5_069	CTCF_5UTR.exon_5	120.9/88.095/84.184	128.58/106.36/129.02	88.095	128.58	0.54037	545.61	327.27	2.2376	0.98738	0.012622	0.025245	0.092805	TRUE
CTCF_5UTR.exon_5_070	CTCF_5UTR.exon_5	50.608/21.512/40.704	7.3773/8.8637/3.3658	40.704	7.3773	-2.3156	233.22	144.02	2.8206	0.0023966	0.9976	0.0047931	0.023996	FALSE
CTCF_5UTR.exon_5_071	CTCF_5UTR.exon_5	0/0/0	0/0/0	0.9251	0	-0.94493	0	2.6136	0.46028	0.32266	0.67734	0.64532	0.79297	FALSE
CTCF_5UTR.exon_5_072	CTCF_5UTR.exon_5	89.969/149.56/124.89	165.46/173.33/139.12	124.89	165.46	0.40305	913.93	474.43	1.8628	0.96875	0.031247	0.062494	0.18434	TRUE
CTCF_5UTR.exon_5_073	CTCF_5UTR.exon_5	40.299/54.291/37.004	40.048/29.546/13.463	40.299	29.546	-0.43514	103.32	142.5	0.90194	0.18354	0.81646	0.36709	0.6037	FALSE
CTCF_5UTR.exon_5_074	CTCF_5UTR.exon_5	29.99/40.975/40.704	21.078/22.652/8.9754	40.704	21.078	-0.91759	57.436	144.02	1.6386	0.050653	0.94935	0.10131	0.26473	FALSE
CTCF_5UTR.exon_5_075	CTCF_5UTR.exon_5	33.739/50.194/47.18	21.078/22.652/15.707	47.18	21.078	-1.1258	94.877	168.49	2.0135	0.022032	0.97797	0.044064	0.14096	FALSE
CTCF_5UTR.exon_5_076	CTCF_5UTR.exon_5	106.84/131.12/84.184	48.479/14.773/60.584	106.84	48.479	-1.124	551.37	401.82	2.9114	0.0017992	0.9982	0.0035985	0.018893	FALSE
CTCF_5UTR.exon_5_077	CTCF_5UTR.exon_5	321.45/275.55/339.51	84.312/67.955/84.145	321.45	84.145	-1.9211	1216.4	1298.4	6.5858	2.26e-11	1	4.52e-11	1.34e-09	FALSE
CTCF_5UTR.exon_5_078	CTCF_5UTR.exon_5	5.6231/3.0731/1.8502	0/6.894/0	3.0731	0	-2.0261	3.999	9.3008	1.2444	0.10668	0.89332	0.21335	0.43463	FALSE
CTCF_5UTR.exon_5_079	CTCF_5UTR.exon_5	193.06/274.53/217.4	152.81/131.97/123.41	217.4	131.97	-0.71586	1928.2	855.97	2.9199	0.0017506	0.99825	0.0035013	0.018505	FALSE
CTCF_5UTR.exon_5_080	CTCF_5UTR.exon_5	0/0/0	0/0/0	0.9251	0	-0.94493	0	2.6136	0.46028	0.32266	0.67734	0.64532	0.79297	FALSE
CTCF_5UTR.exon_5_081	CTCF_5UTR.exon_5	9.3718/25.609/14.802	1.0539/10.833/0	14.802	1.0539	-2.9436	73.142	49.202	2.4221	0.007715	0.99228	0.01543	0.062872	FALSE
CTCF_5UTR.exon_5_082	CTCF_5UTR.exon_5	213.68/224.34/235.9	104.34/100.45/97.608	224.34	100.45	-1.1512	123.66	885.09	4.164	1.56e-05	0.99998	3.13e-05	0.0003297	FALSE
CTCF_5UTR.exon_5_083	CTCF_5UTR.exon_5	196.81/200.78/174.84	116.98/74.849/132.39	196.81	116.98	-0.74553	249.09	769.91	2.8769	0.0020081	0.99799	0.0040162	0.020624	FALSE
CTCF_5UTR.exon_5_084	CTCF_5UTR.exon_5	134.95/136.24/111.01	62.18/75.834/68.438	134.95	68.438	-0.96933	287.45	515.23	2.9304	0.0016925	0.99831	0.003385	0.018156	FALSE
CTCF_5UTR.exon_5_085	CTCF_5UTR.exon_5	112.46/139.31/123.04	98.012/126.06/69.56	123.04	98.012	-0.3251	188.37	466.95	1.1581	0.12341	0.87659	0.24682	0.47541	FALSE
CTCF_5UTR.exon_5_086	CTCF_5UTR.exon_5	151.82/166.97/148.02	145.44/179.24/175.02	151.82	175.02	0.20388	121.98	584.04	0.95988	0.83144	0.16856	0.33711	0.57632	TRUE
CTCF_5UTR.exon_5_087	CTCF_5UTR.exon_5	88.095/77.852/52.731	63.234/79.773/77.413	77.852	77.413	-0.0080449	368	286.95	0.025887	0.48967	0.51033	0.97935	0.98703	FALSE
CTCF_5UTR.exon_5_088	CTCF_5UTR.exon_5	114.34/138.29/97.135	170.73/149.7/158.19	114.34	158.19	0.46492	434.8	431.89	2.1103	0.98258	0.017417	0.034834	0.11905	TRUE
CTCF_5UTR.exon_5_089	CTCF_5UTR.exon_5	325.2/286.82/352.46	321.44/239.32/361.26	325.2	321.44	-0.016742	1108.1	1314.5	0.10381	0.45866	0.54134	0.91732	0.9562	FALSE
CTCF_5UTR.exon_5_090	CTCF_5UTR.exon_5	106.84/104.48/161.89	132.79/195.99/144.73	106.84	144.73	0.43441	1518.2	401.82	1.8902	0.97064	0.029365	0.05873	0.17584	TRUE
CTCF_5UTR.exon_5_091	CTCF_5UTR.exon_5	158.38/153.65/192.42	16.862/33.485/67.316	158.38	33.485	-2.2085	590.42	610.94	5.0532	2.17e-07	1	4.35e-07	6.61e-06	FALSE
CTCF_5UTR.exon_5_092	CTCF_5UTR.exon_5	150.89/131.12/117.49	73.773/87.652/80.779	131.12	80.779	-0.69203	288.29	499.65	2.252	0.01216	0.98784	0.02432	0.089987	FALSE
CTCF_5UTR.exon_5_093	CTCF_5UTR.exon_5	26.241/15.365/20.352	9.4851/29.546/2.2439	20.352	9.4851	-1.026	29.773	68.984	1.3478	0.088868	0.91113	0.17774	0.38649	FALSE
CTCF_5UTR.exon_5_094	CTCF_5UTR.exon_5	138.7/162.87/191.5	40.048/54.167/51.609	162.87	51.609	-1.6392	701.71	629.4	4.435	4.6e-06	1	9.21e-06	0.00010822	FALSE
CTCF_5UTR.exon_5_095	CTCF_5UTR.exon_5	76.849/147.51/123.04	47.425/28.561/40.389	123.04	40.389	-1.5834	1366.1	466.95	3.8247	6.55e-05	0.99993	0.00013091	0.0011147	FALSE
CTCF_5UTR.exon_7_000	CTCF_5UTR.exon_7	172.44/169.02/234.05	204.46/196.97/277.12	172.44	204.46	0.24438	1903.6	668.83	1.2379	0.89212	0.10788	0.21575	0.43821	TRUE
CTCF_5UTR.exon_7_001	CTCF_5UTR.exon_7	68.414/65.559/80.483	88.527/66.97/96.486	68.414	88.527	0.3671	76.908	250.11	1.2718	0.89827	0.10173	0.20345	0.42036	TRUE
CTCF_5UTR.exon_7_002	CTCF_5UTR.exon_7	161.2/152.63/126.74	166.52/175.3/143.61	152.63	166.52	0.12484	371.87	587.35	0.57295	0.71666	0.28334	0.56668	0.77993	TRUE
CTCF_5UTR.exon_7_003	CTCF_5UTR.exon_7	88.095/101.41/80.483	114.87/142.8/106.58	88.095	114.87	0.37915	117.64	327.27	1.4803	0.9306	0.069396	0.13879	0.32896	TRUE
CTCF_5UTR.exon_7_004	CTCF_5UTR.exon_7	129.33/135.22/86.959	67.449/80.758/123.41	129.33	80.758	-0.67275	915.01	492.41	2.1889	0.014301	0.9857	0.028601	0.1024	FALSE
CTCF_5UTR.exon_7_005	CTCF_5UTR.exon_7	57.168/59.413/49.03	67.449/48.258/53.853	57.168	53.853	-0.084668	35.633	206.64	0.2307	0.40877	0.59123	0.81755	0.90322	FALSE
CTCF_5UTR.exon_7_006	CTCF_5UTR.exon_7	125.58/126/143.39	83.258/205.83/198.58	126	198.58	0.65219	151.35	478.91	3.3168	0.99954	0.00045527	0.00091055	0.0060881	TRUE
CTCF_5UTR.exon_7_007	CTCF_5UTR.exon_7	621.35/599.25/698.45	772.51/688.41/792.08	621.35	772.51	0.31368	3216.2	2621.4	2.9523	0.99842	0.0015772	0.0031545	0.017173	TRUE
CTCF_5UTR.exon_7_008	CTCF_5UTR.exon_7	0/0/0	0/0/0	0.9251	0	-0.94493	0	2.6136	0.46028	0.32266	0.67734	0.64532	0.79297	FALSE
CTCF_5UTR.exon_7_009	CTCF_5UTR.exon_7	96.53/114.73/65.682	135.95/126.06/108.83	96.53	126.06	0.38161	641.39	360.7	1.5549	0.94002	0.059982	0.11996	0.29804	TRUE
CTCF_5UTR.exon_7_010	CTCF_5UTR.exon_7	88.095/115.75/77.708	68.503/111.29/66.194	88.095	68.503	-0.35827	436.42	327.27	1.083	0.13941	0.86059	0.27881	0.51344	FALSE
CTCF_5UTR.exon_7_011	CTCF_5UTR.exon_7	149.01/95.266/147.09	108.55/146.74/120.05	147.09	120.05	-0.29092	1344.7	564.68	1.1381	0.12754	0.87246	0.25509	0.48545	FALSE
CTCF_5UTR.exon_7_012	CTCF_5UTR.exon_7	328.01/309.36/330.26	394.16/411.67/399.41	328.01	399.41	0.28332	176.55	1326.7	1.9601	0.97501	0.024993	0.049986	0.15562	TRUE
CTCF_5UTR.exon_7_013	CTCF_5UTR.exon_7	56.231/70.681/39.779	56.91/61.061/49.365	56.231	56.91	0.017028	239.73	203.04	0.047687	0.519	0.481	0.962	0.97842	TRUE
CTCF_5UTR.exon_7_014	CTCF_5UTR.exon_7	104.03/110.63/85.109	130.68/89.622/79.657	104.03	89.622	-0.21284	200.76	390.58	0.72892	0.23303	0.76697	0.46605	0.69794	FALSE
CTCF_5UTR.exon_7_015	CTCF_5UTR.exon_7	0/0/0	0/0/0	0.9251	0	-0.94493	0	2.6136	0.46028	0.32266	0.67734	0.64532	0.79297	FALSE
CTCF_5UTR.exon_7_016	CTCF_5UTR.exon_7	277.41/221.26/240.53	337.25/374.24/420.72	240.53	374.24	0.63565	865.62	953.28	4.3309	0.99999	7.42e-06	1.48e-05	0.0001681	TRUE
CTCF_5UTR.exon_7_017	CTCF_5UTR.exon_7	14.058/29.707/29.603	25.294/38.409/32.536	29.603	32.536	0.13203	120.83	102.69	0.28942	0.6132	0.3868	0.77361	0.87382	TRUE
CTCF_5UTR.exon_7_018	CTCF_5UTR.exon_7	127.46/118.83/118.41	169.68/114.24/148.09	118.83	148.09	0.31529	37.33	449.96	1.3798	0.91618	0.083825	0.16765	0.37258	TRUE
CTCF_5UTR.exon_7_019	CTCF_5UTR.exon_7	249.29/237.65/229.42	415.24/300.38/339.94	237.65	339.94	0.51463	101.57	941.16	3.3344	0.99957	0.00042748	0.00085497	0.0057845	TRUE
CTCF_5UTR.exon_7_020	CTCF_5UTR.exon_7	173.38/135.22/168.37	158.08/115.23/127.9	168.37	127.9	-0.39391	562.08	652.03	1.5848	0.056505	0.9435	0.11301	0.28557	FALSE
CTCF_5UTR.exon_7_021	CTCF_5UTR.exon_7	97.467/135.22/111.94	123.31/180.23/176.14	111.94	176.14	0.6494	375.65	422.25	3.1246	0.99911	0.00089032	0.0017806	0.010672	TRUE
CTCF_5UTR.exon_7_022	CTCF_5UTR.exon_7	182.75/153.65/151.72	219.21/129.02/246.82	153.65	219.21	0.50984	425.17	591.54	2.6954	0.99648	0.0035154	0.0070309	0.032962	TRUE
CTCF_5UTR.exon_7_023	CTCF_5UTR.exon_7	144.33/144.44/156.34	135.95/184.17/138	144.44	138	-0.06532	70.886	553.84	0.27356	0.39221	0.60779	0.78442	0.88246	FALSE
CTCF_5UTR.exon_7_024	CTCF_5UTR.exon_7	72.163/124.97/116.56	104.34/113.26/143.61	116.56	113.26	-0.04113	1021	440.84	0.15738	0.43747	0.56253	0.87495	0.93473	FALSE
CTCF_5UTR.exon_7_025	CTCF_5UTR.exon_7	183.69/148.53/172.99	176/194.02/172.78	172.99	176	0.024724	356.35	671.11	0.11609	0.54621	0.45379	0.90758	0.95108	TRUE
CTCF_5UTR.exon_7_026	CTCF_5UTR.exon_7	18.744/18.439/38.854	29.509/22.652/39.268	18.744	29.509	0.62785	202.26	63.211	1.3541	0.91132	0.088676	0.17735	0.38599	TRUE
CTCF_5UTR.exon_7_027	CTCF_5UTR.exon_7	76.849/76.827/134.14	106.44/93.561/136.88	76.849	106.44	0.46483	1641.1	283.02	1.7591	0.96072	0.039276	0.078552	0.21753	TRUE
CTCF_5UTR.exon_7_028	CTCF_5UTR.exon_7	8.4346/13.317/20.352	6.3234/3.9394/13.463	13.317	6.3234	-0.96712	36.666	43.982	1.1439	0.12632	0.87368	0.25265	0.48242	FALSE
CTCF_5UTR.exon_7_029	CTCF_5UTR.exon_7	122.77/128.05/123.96	189.7/214.7/274.87	123.96	214.7	0.78751	9.0433	470.69	4.1822	0.99999	1.44e-05	2.89e-05	0.00030924	TRUE
CTCF_5UTR.exon_7_030	CTCF_5UTR.exon_7	182.75/214.09/204.45	220.26/257.05/275.99	204.45	257.05	0.32887	281.87	801.77	1.8576	0.96839	0.031611	0.063221	0.18579	TRUE
CTCF_5UTR.exon_7_031	CTCF_5UTR.exon_7	109.65/112.68/86.034	173.89/101.44/135.75	109.65	135.75	0.30557	283.45	413.08	1.2843	0.90049	0.099514	0.19903	0.41416	TRUE
CTCF_5UTR.exon_7_032	CTCF_5UTR.exon_7	45.922/63.51/69.382	95.905/87.652/84.145	63.51	87.652	0.45862	171.92	231.09	1.5881	0.94386	0.056136	0.11227	0.28425	TRUE
CTCF_5UTR.exon_7_033	CTCF_5UTR.exon_7	266.16/315.5/266.43	321.44/329.93/415.11	266.43	329.93	0.30736	1204.2	1063	1.9475	0.97427	0.025735	0.05147	0.15876	TRUE
CTCF_5UTR.exon_7_034	CTCF_5UTR.exon_7	107.78/104.48/113.79	161.25/124.09/140.24	107.78	140.24	0.3768	23.481	405.57	1.6121	0.94653	0.053473	0.10695	0.27442	TRUE
CTCF_5UTR.exon_7_035	CTCF_5UTR.exon_7	96.53/85.022/70.307	137.01/92.576/155.95	85.022	137.01	0.68196	174.47	315.14	2.9283	0.9983	0.0017039	0.0034078	0.018204	TRUE
CTCF_5UTR.exon_7_036	CTCF_5UTR.exon_7	362.69/295.02/310.83	407.86/258.03/310.77	310.83	310.77	-0.00027016	1469.6	1252.7	0.0016495	0.49934	0.50066	0.99868	0.9988	FALSE
CTCF_5UTR.exon_7_037	CTCF_5UTR.exon_7	220.24/216.14/207.22	311.95/191.06/275.99	216.14	275.99	0.35123	48.166	850.7	2.0521	0.97992	0.020078	0.040157	0.13192	TRUE
CTCF_5UTR.exon_7_038	CTCF_5UTR.exon_7	63.728/40.975/67.532	72.719/40.379/39.268	63.728	40.379	-0.6455	266.1	231.93	1.5333	0.062602	0.9374	0.1252	0.30723	FALSE
CTCF_5UTR.exon_7_039	CTCF_5UTR.exon_7	154.63/123.95/187.79	210.78/214.7/216.53	154.63	214.7	0.47084	1020.6	595.56	2.4612	0.99308	0.0069243	0.013849	0.057366	TRUE
CTCF_5UTR.exon_7_040	CTCF_5UTR.exon_7	164.01/137.26/130.44	155.98/169.39/167.17	137.26	167.17	0.28247	380.87	524.62	1.3055	0.90415	0.095855	0.19171	0.4038	TRUE
CTCF_5UTR.exon_7_041	CTCF_5UTR.exon_7	268.03/288.87/291.41	365.7/390.99/427.45	288.87	390.99	0.4354	220.29	1158.7	3	0.99865	0.0013501	0.0027002	0.015109	TRUE
CTCF_5UTR.exon_7_042	CTCF_5UTR.exon_7	206.18/163.9/182.24	230.8/172.35/145.85	182.24	172.35	-0.080087	454.75	709.39	0.37152	0.35513	0.64487	0.71025	0.83507	FALSE
CTCF_5UTR.exon_7_043	CTCF_5UTR.exon_7	422.67/426.13/398.72	487.95/439.24/422.97	422.67	439.24	0.055365	292.86	1738.2	0.39755	0.65452	0.34548	0.69096	0.82341	TRUE
CTCF_5UTR.exon_7_044	CTCF_5UTR.exon_7	80.598/122.92/107.31	224.48/176.29/262.53	107.31	224.48	1.0578	478.68	403.71	5.8314	1	2.75e-09	5.49e-09	1.15e-07	TRUE
CTCF_5UTR.exon_7_045	CTCF_5UTR.exon_7	191.19/202.82/163.74	226.59/216.67/175.02	191.19	216.67	0.17963	444.29	746.51	0.93266	0.8245	0.1755	0.351	0.58943	TRUE
CTCF_5UTR.exon_7_046	CTCF_5UTR.exon_7	96.53/76.827/68.457	101.17/78.788/70.682	76.827	78.788	0.0359	229.12	282.94	0.11658	0.5464	0.4536	0.9072	0.95108	TRUE
CTCF_5UTR.exon_7_047	CTCF_5UTR.exon_7	147.14/194.63/172.07	199.19/138.86/192.97	172.07	192.97	0.16451	565.26	667.29	0.80922	0.7908	0.2092	0.41839	0.65425	TRUE
CTCF_5UTR.exon_7_048	CTCF_5UTR.exon_7	257.72/261.21/218.32	398.37/351.59/284.97	257.72	351.59	0.44658	782.34	1026.1	2.9304	0.99831	0.0016926	0.0033852	0.018156	TRUE
CTCF_5UTR.exon_7_049	CTCF_5UTR.exon_7	142.45/108.58/119.34	164.41/206.82/170.53	119.34	170.53	0.5114	324.97	452.02	2.408	0.99198	0.0080204	0.016041	0.064599	TRUE
CTCF_5UTR.exon_7_050	CTCF_5UTR.exon_7	71.226/87.071/86.034	90.635/48.258/56.096	86.034	56.096	-0.60818	110.18	319.13	1.6758	0.046884	0.95312	0.093769	0.24899	FALSE
CTCF_5UTR.exon_7_051	CTCF_5UTR.exon_7	31.864/15.365/25.903	29.509/13.788/20.195	25.903	20.195	-0.34405	73.287	89.112	0.61134	0.27049	0.72951	0.54097	0.76122	FALSE
CTCF_5UTR.exon_7_052	CTCF_5UTR.exon_7	28.115/5.1218/4.6255	8.4312/0/3.3658	5.1218	3.3658	-0.48772	264.48	15.974	0.65645	0.25577	0.74423	0.51154	0.73671	FALSE
CTCF_5UTR.exon_7_053	CTCF_5UTR.exon_7	147.14/131.12/116.56	122.25/233.41/189.61	131.12	189.61	0.52876	234.25	499.65	2.6165	0.99556	0.0044412	0.0088824	0.039906	TRUE
CTCF_5UTR.exon_7_054	CTCF_5UTR.exon_7	100.28/111.66/81.409	73.773/71.894/131.27	100.28	73.773	-0.43774	242.76	375.62	1.3676	0.085716	0.91428	0.17143	0.37806	FALSE
CTCF_5UTR.exon_7_055	CTCF_5UTR.exon_7	100.28/110.63/144.32	114.87/94.546/114.44	110.63	114.44	0.048363	620.9	417.01	0.18636	0.57392	0.42608	0.85217	0.92224	TRUE
CTCF_5UTR.exon_7_056	CTCF_5UTR.exon_7	221.17/161.85/288.63	256.1/324.02/300.68	221.17	300.68	0.44131	4034.9	871.81	2.6926	0.99645	0.0035453	0.0070905	0.033052	TRUE
CTCF_5UTR.exon_7_057	CTCF_5UTR.exon_7	105.9/68.632/125.81	145.44/123.11/117.8	105.9	123.11	0.2153	892.74	398.07	0.86233	0.80575	0.19425	0.38851	0.62604	TRUE
CTCF_5UTR.exon_7_058	CTCF_5UTR.exon_7	291.46/235.6/227.57	266.64/305.3/367.99	235.6	305.3	0.37249	1592.4	932.52	2.2825	0.98877	0.01123	0.022461	0.084519	TRUE
CTCF_5UTR.exon_7_059	CTCF_5UTR.exon_7	153.7/177.21/180.39	169.68/193.03/277.12	177.21	193.03	0.12267	281.58	688.56	0.60274	0.72666	0.27334	0.54668	0.76655	TRUE
CTCF_5UTR.exon_7_060	CTCF_5UTR.exon_7	14.058/40.975/41.629	37.94/24.621/19.073	40.975	24.621	-0.71217	362.47	145.04	1.3598	0.086947	0.91305	0.17389	0.38138	FALSE
CTCF_5UTR.exon_7_061	CTCF_5UTR.exon_7	94.655/69.657/156.34	112.77/117.2/95.364	94.655	112.77	0.25016	2215.1	353.25	0.96363	0.83239	0.16761	0.33523	0.57359	TRUE
CTCF_5UTR.exon_7_062	CTCF_5UTR.exon_7	123.71/112.68/114.71	196.02/84.697/79.657	114.71	84.697	-0.43322	42.528	433.4	1.4418	0.074686	0.92531	0.14937	0.34547	FALSE
CTCF_5UTR.exon_7_063	CTCF_5UTR.exon_7	85.284/126/96.21	92.743/96.515/116.68	96.21	96.515	0.0045248	503.31	359.43	0.016107	0.50643	0.49357	0.98715	0.99188	TRUE
CTCF_5UTR.exon_7_064	CTCF_5UTR.exon_7	107.78/123.95/84.184	153.87/116.21/150.34	107.78	150.34	0.47642	409.06	405.57	2.1135	0.98272	0.017281	0.034561	0.11842	TRUE
CTCF_5UTR.exon_7_065	CTCF_5UTR.exon_7	23.43/18.439/34.229	41.102/23.636/43.755	23.43	41.102	0.78526	70.765	80.106	1.9745	0.97573	0.024268	0.048536	0.15278	TRUE
CTCF_5UTR.exon_7_066	CTCF_5UTR.exon_7	221.17/204.87/176.69	169.68/189.09/187.36	204.87	187.36	-0.12824	529.91	803.55	0.61772	0.26838	0.73162	0.53676	0.75746	FALSE
CTCF_5UTR.exon_7_067	CTCF_5UTR.exon_7	259.6/196.68/225.72	377.29/386.06/293.95	225.72	377.29	0.73858	995.62	890.92	5.078	1	1.91e-07	3.81e-07	5.89e-06	TRUE
CTCF_5UTR.exon_7_068	CTCF_5UTR.exon_7	228.67/144.44/175.77	277.17/295.46/195.22	175.77	277.17	0.65413	1890.3	682.58	3.8814	0.99995	5.19e-05	0.00010386	0.00091568	TRUE
CTCF_5UTR.exon_7_069	CTCF_5UTR.exon_7	332.7/251.99/321.93	316.17/334.85/288.34	321.93	316.17	-0.025987	2503.8	1300.5	0.15986	0.4365	0.5635	0.87299	0.93342	FALSE
CTCF_5UTR.exon_7_070	CTCF_5UTR.exon_7	123.71/89.12/172.07	121.2/125.08/102.1	123.71	121.2	-0.029332	1767.5	469.66	0.11582	0.4539	0.5461	0.9078	0.95108	FALSE
CTCF_5UTR.exon_7_071	CTCF_5UTR.exon_7	47.796/51.218/63.832	42.156/37.424/38.146	51.218	38.146	-0.4157	85.406	183.85	0.96437	0.16743	0.83257	0.33486	0.57347	FALSE
CTCF_5UTR.exon_7_072	CTCF_5UTR.exon_7	258.66/303.21/281.23	287.71/340.76/262.53	281.23	287.71	0.032771	496.24	1126	0.19323	0.57661	0.42339	0.84678	0.91846	TRUE
CTCF_5UTR.exon_7_073	CTCF_5UTR.exon_7	135.89/137.26/138.76	152.81/150.68/152.58	137.26	152.58	0.15158	2.0679	524.62	0.66876	0.74818	0.25182	0.50365	0.72903	TRUE
CTCF_5UTR.exon_7_074	CTCF_5UTR.exon_7	19.681/13.317/22.202	15.808/9.8485/19.073	19.681	15.808	-0.29911	23.43	66.571	0.48997	0.31208	0.68792	0.62416	0.79297	FALSE
CTCF_5UTR.exon_7_075	CTCF_5UTR.exon_7	29.99/43.023/38.854	32.671/29.546/37.024	38.854	32.671	-0.24323	47.978	137.08	0.52904	0.29839	0.70161	0.59678	0.79297	FALSE
CTCF_5UTR.exon_7_076	CTCF_5UTR.exon_7	20.618/14.341/9.251	7.3773/24.621/17.951	14.341	17.951	0.30486	32.654	47.579	0.52333	0.69387	0.30613	0.61226	0.79297	TRUE
CTCF_5UTR.exon_7_077	CTCF_5UTR.exon_7	0/0/0	0/0/0	0.9251	0	-0.94493	0	2.6136	0.46028	0.32266	0.67734	0.64532	0.79297	FALSE
CTCF_5UTR.exon_7_078	CTCF_5UTR.exon_7	38.424/58.389/65.682	15.808/13.788/0	58.389	13.788	-2.0058	225.88	211.33	3.0763	0.0010478	0.99895	0.0020957	0.012121	FALSE
CTCF_5UTR.exon_7_079	CTCF_5UTR.exon_7	29.053/21.512/57.356	41.102/62.046/56.096	29.053	56.096	0.92591	428.97	100.66	2.6955	0.99648	0.0035209	0.0070419	0.032975	TRUE
CTCF_5UTR.exon_7_080	CTCF_5UTR.exon_7	54.357/71.705/45.33	28.455/45.303/34.78	54.357	34.78	-0.62961	191.23	195.85	1.3992	0.080879	0.91912	0.16176	0.3648	FALSE
CTCF_5UTR.exon_7_081	CTCF_5UTR.exon_7	44.985/87.071/102.69	0/0/0	87.071	0	-6.4606	1007.5	323.22	5.0673	2.02e-07	1	4.04e-07	6.19e-06	FALSE
CTCF_5UTR.exon_7_082	CTCF_5UTR.exon_7	315.83/278.63/344.14	153.87/222.58/169.41	315.83	169.41	-0.89469	1092.7	1274.2	4.1018	2.05e-05	0.99998	4.1e-05	0.00041673	FALSE
CTCF_5UTR.exon_7_083	CTCF_5UTR.exon_7	130.27/178.24/223.87	202.35/209.77/228.87	178.24	209.77	0.23381	2191.9	692.8	1.1981	0.88455	0.11545	0.23089	0.45754	TRUE
CTCF_5UTR.exon_7_084	CTCF_5UTR.exon_7	169.63/128.05/135.99	2.1078/6.894/3.3658	135.99	3.3658	-4.9717	597.4	519.43	5.9064	1.75e-09	1	3.5e-09	7.45e-08	FALSE
CTCF_5UTR.exon_7_085	CTCF_5UTR.exon_7	255.85/157.75/205.37	4.2156/1.9697/3.3658	205.37	3.3658	-5.5629	2407.9	805.63	7.117	3.2e-13	1	6.4e-13	2.43e-11	FALSE
CTCF_5UTR.exon_7_086	CTCF_5UTR.exon_7	27.178/57.364/59.206	0/6.894/8.9754	57.364	6.894	-2.8863	457.29	207.39	3.5472	0.00019466	0.99981	0.00038931	0.0029559	FALSE
CTCF_5UTR.exon_7_087	CTCF_5UTR.exon_7	144.33/104.48/111.01	13.701/8.8637/14.585	111.01	13.701	-2.9297	576.22	418.54	4.7626	9.56e-07	1	1.91e-06	2.52e-05	FALSE
CTCF_5UTR.exon_7_088	CTCF_5UTR.exon_7	143.39/136.24/97.135	167.57/243.26/129.02	136.24	167.57	0.29664	790.15	520.45	1.3733	0.91517	0.084832	0.16966	0.37535	TRUE
CTCF_5UTR.exon_7_089	CTCF_5UTR.exon_7	181.81/211.02/122.11	8.4312/3.9394/23.561	181.81	8.4312	-4.2768	2208.5	707.6	6.5179	3.15e-11	1	6.31e-11	1.8e-09	FALSE
CTCF_exon_10_000	CTCF_exon_10	36.55/83.998/86.959	33.725/61.061/62.828	83.998	61.061	-0.45374	1130	311.1	1.3004	0.096728	0.90327	0.19346	0.40631	FALSE
CTCF_exon_10_001	CTCF_exon_10	366.44/244.82/257.18	89.581/142.8/98.73	257.18	98.73	-1.3723	6045.3	1023.7	4.9521	3.67e-07	1	7.34e-07	1.06e-05	FALSE
CTCF_exon_10_002	CTCF_exon_10	74.037/79.9/60.131	94.851/137.88/152.58	74.037	137.88	0.88815	113.88	272.02	3.8708	0.99995	5.42e-05	0.00010847	0.00095422	TRUE
CTCF_exon_10_003	CTCF_exon_10	101.22/113.7/100.84	0/9.8485/5.6096	101.22	5.6096	-3.9509	78.055	379.36	4.9575	3.57e-07	1	7.14e-07	1.03e-05	FALSE
CTCF_exon_10_004	CTCF_exon_10	343.95/320.63/416.29	147.55/113.26/153.7	343.95	147.55	-1.2155	2889	1395.4	5.2576	7.3e-08	1	1.46e-07	2.36e-06	FALSE
CTCF_exon_10_005	CTCF_exon_10	122.77/120.87/123.04	174.95/176.29/140.24	122.77	174.95	0.50747	1.8331	465.87	2.4173	0.99218	0.0078172	0.015634	0.063316	TRUE
CTCF_exon_10_006	CTCF_exon_10	109.65/102.44/89.734	0/13.788/4.4877	102.44	4.4877	-4.2364	106.69	384.23	5.0647	2.05e-07	1	4.09e-07	6.25e-06	FALSE
CTCF_exon_10_007	CTCF_exon_10	89.969/88.095/94.36	8.4312/5.9091/10.097	89.969	8.4312	-3.2699	11.395	334.68	4.4808	3.72e-06	1	7.44e-06	8.9e-05	FALSE
CTCF_exon_10_008	CTCF_exon_10	41.236/51.218/34.229	0/0/4.4877	41.236	0	-5.4004	74.373	146.02	3.6928	0.00011088	0.99989	0.00022176	0.0017674	FALSE
CTCF_exon_10_009	CTCF_exon_10	129.33/198.73/197.97	206.56/237.35/227.75	197.97	227.75	0.20122	2356	774.75	1.0699	0.85767	0.14233	0.28465	0.51996	TRUE
CTCF_exon_10_010	CTCF_exon_10	333.64/276.58/324.71	311.95/340.76/332.09	324.71	332.09	0.032332	1198.2	1312.4	0.20376	0.58073	0.41927	0.83854	0.91364	TRUE
CTCF_exon_10_011	CTCF_exon_10	182.75/159.8/169.29	230.8/175.3/201.95	169.29	201.95	0.25309	135.61	655.84	1.2751	0.89886	0.10114	0.20228	0.41939	TRUE
CTCF_exon_10_012	CTCF_exon_10	99.341/65.559/75.858	157.03/78.788/131.27	75.858	131.27	0.78317	328.76	279.14	3.3163	0.99954	0.00045605	0.0009121	0.0060883	TRUE
CTCF_exon_10_013	CTCF_exon_10	2.8115/6.1462/20.352	4.2156/12.803/1.1219	6.1462	4.2156	-0.45434	106.46	19.377	0.60913	0.27122	0.72878	0.54244	0.76301	FALSE
CTCF_exon_10_014	CTCF_exon_10	30.927/61.462/49.955	45.318/38.409/33.658	49.955	38.409	-0.3707	247.24	179.04	0.86317	0.19402	0.80598	0.38804	0.62593	FALSE
CTCF_exon_10_015	CTCF_exon_10	0.93718/1.0244/0.9251	0/11.818/0	0.93718	0	-0.95396	0.0038733	2.6497	0.46905	0.31952	0.68048	0.63903	0.79297	FALSE
CTCF_exon_10_016	CTCF_exon_10	54.357/85.022/106.39	64.288/99.47/89.754	85.022	89.754	0.077259	698.4	315.14	0.26657	0.6051	0.3949	0.7898	0.88508	TRUE
CTCF_exon_10_017	CTCF_exon_10	97.467/71.705/98.06	141.22/162.5/95.364	97.467	141.22	0.53044	332	364.43	2.2921	0.98905	0.010951	0.021903	0.08299	TRUE
CTCF_exon_10_018	CTCF_exon_10	212.74/254.04/195.2	303.52/230.46/286.09	212.74	286.09	0.42565	1006.8	836.45	2.5362	0.9944	0.0056026	0.011205	0.047962	TRUE
CTCF_exon_10_019	CTCF_exon_10	206.18/147.51/219.25	157.03/241.29/175.02	206.18	175.02	-0.23514	1806.6	809.01	1.0955	0.13665	0.86335	0.2733	0.5068	FALSE
CTCF_exon_10_020	CTCF_exon_10	12.183/10.244/2.7753	23.186/34.47/6.7316	10.244	23.186	1.105	29.769	33.299	2.2428	0.98705	0.012946	0.025893	0.094231	TRUE
CTCF_exon_10_021	CTCF_exon_10	213.68/266.33/270.13	326.71/240.3/201.95	266.33	240.3	-0.14779	1393.6	1062.6	0.79854	0.21228	0.78772	0.42456	0.66021	FALSE
CTCF_exon_10_022	CTCF_exon_10	0/0/0	0/0/0	0.9251	0	-0.94493	0	2.6136	0.46028	0.32266	0.67734	0.64532	0.79297	FALSE
CTCF_exon_10_023	CTCF_exon_10	59.042/56.34/59.206	73.773/48.258/78.535	59.042	73.773	0.31653	3.6652	213.85	1.0073	0.8431	0.1569	0.3138	0.55282	TRUE
CTCF_exon_10_024	CTCF_exon_10	219.3/240.73/296.03	237.13/236.36/268.14	240.73	237.13	-0.021639	1758.9	954.12	0.1165	0.45363	0.54637	0.90726	0.95108	FALSE
CTCF_exon_10_025	CTCF_exon_10	82.472/85.022/95.285	70.611/67.955/71.803	85.022	70.611	-0.26452	55.915	315.14	0.81179	0.20846	0.79154	0.41691	0.65281	FALSE
CTCF_exon_10_026	CTCF_exon_10	118.08/121.9/96.21	158.08/164.47/115.56	118.08	158.08	0.4178	246.53	446.97	1.892	0.97075	0.029247	0.058495	0.17526	TRUE
CTCF_exon_10_027	CTCF_exon_10	59.98/72.73/66.607	81.15/67.955/57.218	66.607	67.955	0.028478	40.705	243.09	0.086444	0.53444	0.46556	0.93112	0.96252	TRUE
CTCF_exon_10_028	CTCF_exon_10	61.854/61.462/55.506	55.857/14.773/22.439	61.462	22.439	-1.4141	17.813	223.17	2.6136	0.0044792	0.99552	0.0089584	0.040111	FALSE
CTCF_exon_10_029	CTCF_exon_10	119.02/132.14/81.409	88.527/67.955/72.925	119.02	72.925	-0.69916	793.47	450.75	2.1712	0.014957	0.98504	0.029915	0.10597	FALSE
CTCF_exon_10_030	CTCF_exon_10	99.341/146.48/118.41	102.23/121.14/160.44	118.41	121.14	0.032544	575.86	448.29	0.12867	0.55119	0.44881	0.89762	0.94555	TRUE
CTCF_exon_10_031	CTCF_exon_10	133.08/133.17/156.34	74.827/118.18/102.1	133.17	102.1	-0.38005	268.53	507.97	1.3786	0.084005	0.91599	0.16801	0.37258	FALSE
CTCF_exon_10_032	CTCF_exon_10	31.864/24.585/13.876	12.647/20.682/24.682	24.585	20.682	-0.23879	83.829	84.305	0.43186	0.33292	0.66708	0.66585	0.80626	FALSE
CTCF_exon_10_033	CTCF_exon_10	134.95/154.68/150.79	133.84/168.41/125.66	150.79	133.84	-0.17078	132.96	579.81	0.70376	0.24079	0.75921	0.48158	0.7102	FALSE
CTCF_exon_10_034	CTCF_exon_10	185.56/155.7/145.24	133.84/100.45/179.51	155.7	133.84	-0.21673	500.51	599.94	0.8924	0.18609	0.81391	0.37218	0.60859	FALSE
CTCF_exon_10_035	CTCF_exon_10	152.76/106.53/116.56	132.79/174.32/164.92	116.56	164.92	0.49709	705.45	440.84	2.3033	0.98937	0.01063	0.02126	0.081307	TRUE
CTCF_exon_10_036	CTCF_exon_10	272.72/339.06/304.36	211.83/193.03/204.19	304.36	204.19	-0.57353	1102.7	1225	2.8619	0.0021053	0.99789	0.0042107	0.021517	FALSE
CTCF_exon_10_037	CTCF_exon_10	65.603/110.63/99.91	44.264/98.485/63.95	99.91	63.95	-0.63568	645.98	374.16	1.8591	0.031507	0.96849	0.063014	0.18532	FALSE
CTCF_exon_10_038	CTCF_exon_10	202.43/202.82/208.15	218.16/203.86/207.56	202.82	207.56	0.033118	14.245	794.99	0.16786	0.56665	0.43335	0.86669	0.92984	TRUE
CTCF_exon_10_039	CTCF_exon_10	69.351/32.78/61.056	33.725/65/50.487	61.056	50.487	-0.26938	434.19	221.61	0.71006	0.23883	0.76117	0.47767	0.70605	FALSE
CTCF_exon_10_040	CTCF_exon_10	53.419/35.853/42.554	43.21/30.53/35.902	42.554	35.902	-0.23913	81.48	150.99	0.54196	0.29392	0.70608	0.58785	0.79297	FALSE
CTCF_exon_10_041	CTCF_exon_10	71.226/95.266/66.607	88.527/57.121/78.535	71.226	78.535	0.13908	299.63	261.05	0.45238	0.6745	0.3255	0.651	0.79724	TRUE
CTCF_exon_10_042	CTCF_exon_10	251.16/232.53/261.8	260.31/308.26/346.68	251.16	308.26	0.29445	230.2	998.26	1.807	0.96462	0.035378	0.070756	0.20069	TRUE
CTCF_exon_10_043	CTCF_exon_10	284.9/246.87/226.65	377.29/360.46/360.14	246.87	360.46	0.54423	927.69	980.09	3.6281	0.99986	0.00014273	0.00028546	0.0022305	TRUE
CTCF_exon_11_000	CTCF_exon_11	71.226/55.316/75.858	74.827/65.985/45.999	71.226	65.985	-0.10868	137.3	261.05	0.32437	0.37283	0.62717	0.74566	0.85919	FALSE
CTCF_exon_11_001	CTCF_exon_11	321.45/269.41/420.92	113.82/124.09/185.12	321.45	124.09	-1.3661	6301.1	1298.4	5.4772	2.16e-08	1	4.32e-08	7.86e-07	FALSE
CTCF_exon_11_002	CTCF_exon_11	101.22/72.73/86.034	21.078/49.243/15.707	86.034	21.078	-1.979	203.74	319.13	3.6375	0.00013767	0.99986	0.00027534	0.0021642	FALSE
CTCF_exon_11_003	CTCF_exon_11	104.03/66.584/148.02	36.886/29.546/61.706	104.03	36.886	-1.471	1668.5	390.58	3.3973	0.00034022	0.99966	0.00068043	0.0047404	FALSE
CTCF_exon_11_004	CTCF_exon_11	87.158/78.876/80.483	55.857/25.606/11.219	80.483	25.606	-1.6147	23.566	297.28	3.1834	0.00072775	0.99927	0.0014555	0.0089508	FALSE
CTCF_exon_11_005	CTCF_exon_11	81.535/112.68/59.206	15.808/11.818/16.829	81.535	15.808	-2.2958	734.29	301.41	3.7902	7.53e-05	0.99992	0.00015055	0.0012684	FALSE
CTCF_exon_11_006	CTCF_exon_11	211.8/160.82/195.2	86.42/88.637/144.73	195.2	88.637	-1.1301	728.57	763.19	3.8572	5.73e-05	0.99994	0.00011469	0.00099357	FALSE
CTCF_exon_11_007	CTCF_exon_11	24.367/23.56/2.7753	11.593/0/11.219	23.56	11.219	-1.0072	216.33	80.58	1.401	0.08061	0.91939	0.16122	0.36441	FALSE
CTCF_exon_11_008	CTCF_exon_11	126.52/108.58/148.94	35.832/63.031/53.853	126.52	53.853	-1.2171	412.22	481.02	3.3132	0.0004611	0.99954	0.00092219	0.0061454	FALSE
CTCF_exon_11_009	CTCF_exon_11	6.5603/3.0731/1.8502	2.1078/11.818/1.1219	3.0731	2.1078	-0.39023	6.828	9.3008	0.6442	0.25972	0.74028	0.51945	0.743	FALSE
CTCF_exon_11_010	CTCF_exon_11	4.6859/27.658/24.053	5.2695/13.788/25.804	24.053	13.788	-0.76054	194.03	82.369	1.1479	0.12551	0.87449	0.25102	0.48093	FALSE
CTCF_exon_11_011	CTCF_exon_11	89.032/85.022/98.06	48.479/65/44.877	89.032	48.479	-0.86362	48.793	330.97	2.2291	0.012904	0.9871	0.025807	0.094092	FALSE
CTCF_exon_11_012	CTCF_exon_11	112.46/56.34/82.334	31.617/49.243/67.316	82.334	49.243	-0.72999	791.69	304.55	1.8962	0.028967	0.97103	0.057934	0.17409	FALSE
CTCF_exon_11_013	CTCF_exon_11	119.02/100.39/150.79	33.725/43.333/53.853	119.02	43.333	-1.4368	678.25	450.75	3.565	0.0001819	0.99982	0.00036379	0.0027772	FALSE
CTCF_exon_12_000	CTCF_exon_12	355.19/308.33/286.78	48.479/75.834/37.024	308.33	48.479	-2.6443	1330.1	1242	7.3734	8.32e-14	1	1.66e-13	7.13e-12	FALSE
CTCF_exon_12_001	CTCF_exon_12	176.19/141.36/169.29	80.096/65.985/102.1	169.29	80.096	-1.0703	413.85	655.84	3.483	0.00024794	0.99975	0.00049589	0.0036595	FALSE
CTCF_exon_12_002	CTCF_exon_12	37.487/33.804/79.558	65.342/74.849/84.145	37.487	74.849	0.97874	891.77	131.96	3.2524	0.99943	0.00057252	0.001145	0.007336	TRUE
CTCF_exon_12_003	CTCF_exon_12	65.603/53.267/73.083	45.318/45.303/29.17	65.603	45.303	-0.52447	104.06	239.19	1.3126	0.09466	0.90534	0.18932	0.40154	FALSE
CTCF_exon_12_004	CTCF_exon_12	214.61/212.04/262.73	162.3/161.52/169.41	214.61	162.3	-0.40093	1160.7	844.3	1.8004	0.035897	0.9641	0.071794	0.2032	FALSE
CTCF_exon_12_005	CTCF_exon_12	422.67/423.06/501.4	285.61/307.27/253.56	423.06	285.61	-0.56521	3068.7	1740	3.2953	0.00049162	0.99951	0.00098324	0.0064764	FALSE
CTCF_exon_12_006	CTCF_exon_12	204.31/208.97/238.68	123.31/145.76/84.145	208.97	123.31	-0.75629	452.07	820.67	2.9903	0.0013935	0.99861	0.0027871	0.015469	FALSE
CTCF_exon_12_007	CTCF_exon_12	268.97/251.99/276.6	283.5/419.55/308.53	268.97	308.53	0.19728	173.26	1073.8	1.2072	0.88632	0.11368	0.22735	0.45345	TRUE
CTCF_exon_12_008	CTCF_exon_12	0/0/0	0/0/0	0.9251	0	-0.94493	0	2.6136	0.46028	0.32266	0.67734	0.64532	0.79297	FALSE
CTCF_exon_12_009	CTCF_exon_12	9.3718/31.755/26.828	6.3234/2.9546/14.585	26.828	6.3234	-1.9259	164.5	92.495	2.2001	0.0139	0.9861	0.027801	0.099894	FALSE
CTCF_exon_6_000	CTCF_exon_6	75.912/107.56/52.731	4.2156/6.894/13.463	75.912	6.894	-3.2844	769.43	279.35	4.1675	1.54e-05	0.99998	3.08e-05	0.00032642	FALSE
CTCF_exon_6_001	CTCF_exon_6	138.7/118.83/106.39	23.186/38.409/52.731	118.83	38.409	-1.6043	274.92	449.96	3.7911	7.5e-05	0.99993	0.00014998	0.0012663	FALSE
CTCF_exon_6_002	CTCF_exon_6	45.922/72.73/98.06	88.527/71.894/59.462	72.73	71.894	-0.016443	680.15	266.92	0.051149	0.4796	0.5204	0.95921	0.97774	FALSE
CTCF_exon_6_003	CTCF_exon_6	155.57/213.07/166.52	70.611/122.12/59.462	166.52	70.611	-1.2261	1143.3	644.4	3.7781	7.9e-05	0.99992	0.00015805	0.0013149	FALSE
CTCF_exon_6_004	CTCF_exon_6	192.12/152.63/164.67	22.132/6.894/45.999	164.67	22.132	-2.8403	449.34	636.78	5.6492	8.06e-09	1	1.61e-08	3.15e-07	FALSE
CTCF_exon_6_005	CTCF_exon_6	131.21/138.29/123.96	15.808/23.636/29.17	131.21	23.636	-2.4239	51.314	500.01	4.8112	7.5e-07	1	1.5e-06	2.04e-05	FALSE
CTCF_exon_6_006	CTCF_exon_6	186.5/137.26/163.74	8.4312/7.8788/10.097	163.74	8.4312	-4.1266	609.47	632.97	6.1922	2.97e-10	1	5.93e-10	1.47e-08	FALSE
CTCF_exon_6_007	CTCF_exon_6	215.55/230.48/271.98	35.832/9.8485/47.121	230.48	35.832	-2.6518	972.45	910.94	6.4493	5.62e-11	1	1.12e-10	3.05e-09	FALSE
CTCF_exon_6_008	CTCF_exon_6	54.357/72.73/41.629	8.4312/11.818/2.2439	54.357	8.4312	-2.5532	249.78	195.85	3.3111	0.00046471	0.99954	0.00092942	0.0061832	FALSE
CTCF_exon_6_009	CTCF_exon_6	142.45/226.38/167.44	15.808/19.697/20.195	167.44	19.697	-3.0248	2049.3	648.21	5.8043	3.23e-09	1	6.46e-09	1.33e-07	FALSE
CTCF_exon_6_010	CTCF_exon_6	115.27/106.53/96.21	55.857/24.621/30.292	106.53	30.292	-1.7809	91.479	400.6	3.8094	6.96e-05	0.99993	0.0001393	0.0011811	FALSE
CTCF_exon_6_011	CTCF_exon_6	112.46/62.486/83.259	8.4312/4.9243/20.195	83.259	8.4312	-3.1593	642.16	308.19	4.2869	9.06e-06	0.99999	1.81e-05	0.00020112	FALSE
CTCF_exon_6_012	CTCF_exon_6	89.969/79.9/114.71	3.1617/2.9546/21.317	89.969	3.1617	-4.4501	356.79	334.68	4.8541	6.05e-07	1	1.21e-06	1.67e-05	FALSE
CTCF_exon_6_013	CTCF_exon_6	11.246/22.536/22.202	0/0/0	22.202	0	-4.5362	60.074	75.659	2.8748	0.0020214	0.99798	0.0040429	0.020735	FALSE
CTCF_exon_6_014	CTCF_exon_6	83.409/65.559/56.431	85.366/82.728/84.145	65.559	84.145	0.35528	200.97	239.03	1.2021	0.88534	0.11466	0.22932	0.45532	TRUE
CTCF_exon_6_015	CTCF_exon_6	283.03/306.28/355.24	237.13/296.44/209.8	306.28	237.13	-0.36785	1468.6	1233.2	1.9693	0.024457	0.97554	0.048915	0.15348	FALSE
CTCF_exon_6_016	CTCF_exon_6	20.618/25.609/22.202	42.156/50.227/21.317	22.202	42.156	0.89529	7.058	75.659	2.294	0.98905	0.010954	0.021909	0.08299	TRUE
CTCF_exon_6_017	CTCF_exon_6	33.739/46.096/27.753	67.449/64.015/49.365	33.739	64.015	0.90424	94.271	117.99	2.7874	0.99734	0.0026595	0.005319	0.026266	TRUE
CTCF_exon_6_018	CTCF_exon_6	111.52/122.92/109.16	165.46/89.622/152.58	111.52	152.58	0.44877	67.76	420.6	2.002	0.97736	0.022643	0.045286	0.1438	TRUE
CTCF_exon_6_019	CTCF_exon_6	98.404/87.071/61.056	130.68/123.11/144.73	87.071	130.68	0.58033	402.6	323.22	2.4258	0.99236	0.007637	0.015274	0.0623	TRUE
CTCF_exon_6_020	CTCF_exon_6	0/0/0	0/0/0	0.9251	0	-0.94493	0	2.6136	0.46028	0.32266	0.67734	0.64532	0.79297	FALSE
CTCF_exon_6_021	CTCF_exon_6	107.78/110.63/101.76	183.38/165.46/162.68	107.78	165.46	0.61377	22.168	405.57	2.8641	0.99791	0.0020911	0.0041822	0.021421	TRUE
CTCF_exon_6_022	CTCF_exon_6	159.32/158.78/120.26	142.28/104.39/160.44	158.78	142.28	-0.15726	741.8	612.56	0.66668	0.25249	0.74751	0.50498	0.72986	FALSE
CTCF_exon_6_023	CTCF_exon_6	57.168/62.486/57.356	68.503/83.712/99.852	57.356	83.712	0.53769	13.177	207.36	1.8303	0.9664	0.033603	0.067206	0.19443	TRUE
CTCF_exon_6_024	CTCF_exon_6	41.236/24.585/12.951	41.102/41.364/6.7316	24.585	41.102	0.71861	206.3	84.305	1.7989	0.96385	0.03615	0.0723	0.20384	TRUE
CTCF_exon_6_025	CTCF_exon_6	145.26/147.51/182.24	178.11/135.91/149.22	147.51	149.22	0.016501	605.81	566.39	0.071781	0.52861	0.47139	0.94278	0.96738	TRUE
CTCF_exon_8_000	CTCF_exon_8	36.55/50.194/52.731	29.509/24.621/19.073	50.194	24.621	-0.99862	96.293	179.95	1.9077	0.028215	0.97179	0.056429	0.17074	FALSE
CTCF_exon_8_001	CTCF_exon_8	48.733/73.754/72.158	67.449/64.015/56.096	72.158	64.015	-0.17023	275.62	264.68	0.50048	0.30837	0.69163	0.61674	0.79297	FALSE
CTCF_exon_8_002	CTCF_exon_8	200.56/203.85/255.33	134.9/133.94/175.02	203.85	134.9	-0.59202	1330.4	799.27	2.4388	0.0073672	0.99263	0.014734	0.060595	FALSE
CTCF_exon_8_003	CTCF_exon_8	58.105/41.999/83.259	56.91/36.44/31.414	58.105	36.44	-0.65872	446.06	210.24	1.4944	0.06753	0.93247	0.13506	0.32371	FALSE
CTCF_exon_8_004	CTCF_exon_8	320.52/324.72/333.03	176/132.95/188.48	324.72	176	-0.87989	43.393	1312.5	4.1051	2.02e-05	0.99998	4.04e-05	0.00041181	FALSE
CTCF_exon_8_005	CTCF_exon_8	229.61/245.85/181.32	32.671/19.697/26.926	229.61	26.926	-3.0458	1297.8	907.27	6.729	8.53e-12	1	1.71e-11	5.32e-10	FALSE
CTCF_exon_8_006	CTCF_exon_8	184.62/253.02/257.18	27.401/3.9394/22.439	253.02	22.439	-3.438	2347.4	1006.1	7.2694	1.8e-13	1	3.6e-13	1.45e-11	FALSE
CTCF_exon_8_007	CTCF_exon_8	152.76/166.97/114.71	42.156/76.818/42.633	152.76	42.633	-1.8172	824.82	587.88	4.542	2.79e-06	1	5.57e-06	6.94e-05	FALSE
CTCF_exon_8_008	CTCF_exon_8	220.24/267.36/277.53	98.012/63.031/69.56	267.36	69.56	-1.9272	1161.9	1067	6.0555	7e-10	1	1.4e-09	3.24e-08	FALSE
CTCF_exon_8_009	CTCF_exon_8	314.89/275.55/278.45	40.048/25.606/79.657	278.45	40.048	-2.7672	668.1	1114.2	7.1423	4.59e-13	1	9.18e-13	3.39e-11	FALSE
CTCF_exon_8_010	CTCF_exon_8	38.424/67.608/39.779	65.342/44.318/38.146	39.779	44.318	0.15226	388.14	140.55	0.38288	0.64896	0.35104	0.70209	0.83017	TRUE
CTCF_exon_8_011	CTCF_exon_8	6.5603/17.414/20.352	17.916/14.773/11.219	17.414	14.773	-0.22338	63.219	58.464	0.36497	0.35757	0.64243	0.71513	0.83835	FALSE
CTCF_exon_8_012	CTCF_exon_8	216.49/224.34/181.32	262.42/287.58/191.85	216.49	262.42	0.27642	649.25	852.16	1.5734	0.94219	0.057809	0.11562	0.29105	TRUE
CTCF_exon_8_013	CTCF_exon_8	309.27/337.02/261.8	268.74/266.89/176.14	309.27	266.89	-0.21186	1511.5	1246	1.2005	0.11498	0.88502	0.22996	0.45638	FALSE
CTCF_exon_8_014	CTCF_exon_8	432.04/410.77/347.84	341.46/315.15/242.34	410.77	315.15	-0.38122	2206.5	1686.1	2.3286	0.0099411	0.99006	0.019882	0.077373	FALSE
CTCF_exon_8_015	CTCF_exon_8	328.01/274.53/312.68	333.03/322.05/381.46	312.68	333.03	0.090677	845.37	1260.7	0.57309	0.71671	0.28329	0.56658	0.77993	TRUE
CTCF_exon_8_016	CTCF_exon_8	29.99/15.365/25.903	25.294/45.303/57.218	25.903	45.303	0.78336	63.869	89.112	2.0552	0.98001	0.019993	0.039986	0.13147	TRUE
CTCF_exon_8_017	CTCF_exon_8	79.66/73.754/92.51	123.31/101.44/125.66	79.66	123.31	0.62396	99.994	294.05	2.5453	0.99454	0.00546	0.01092	0.047044	TRUE
CTCF_exon_8_018	CTCF_exon_8	29.99/15.365/24.978	22.132/23.636/44.877	24.978	23.636	-0.076476	58.758	85.736	0.1498	0.44046	0.55954	0.88092	0.93788	FALSE
CTCF_exon_8_019	CTCF_exon_8	97.467/74.778/68.457	104.34/165.46/120.05	74.778	120.05	0.6757	277.36	274.92	2.7302	0.99683	0.0031652	0.0063305	0.030212	TRUE
CTCF_exon_8_020	CTCF_exon_8	133.08/113.7/111.01	92.743/90.606/94.242	113.7	92.743	-0.29114	191.33	429.35	1.0116	0.15586	0.84414	0.31172	0.55049	FALSE
CTCF_exon_8_021	CTCF_exon_8	54.357/90.144/61.982	48.479/55.152/51.609	61.982	51.609	-0.25963	425.63	225.18	0.69128	0.24469	0.75531	0.48939	0.7154	FALSE
CTCF_exon_8_022	CTCF_exon_8	171.5/188.48/169.29	232.91/248.18/304.04	171.5	248.18	0.53057	146.58	664.97	2.9735	0.99853	0.0014719	0.0029439	0.016159	TRUE
CTCF_exon_8_023	CTCF_exon_8	182.75/234.58/229.42	276.12/275.76/287.21	229.42	276.12	0.26622	1102.5	906.49	1.551	0.93955	0.060453	0.12091	0.29982	TRUE
CTCF_exon_8_024	CTCF_exon_8	120.9/68.632/216.47	116.98/161.52/135.75	120.9	135.75	0.16592	5933.2	458.31	0.69399	0.75615	0.24385	0.48769	0.71398	TRUE
CTCF_exon_8_025	CTCF_exon_8	45.922/29.707/39.779	40.048/37.424/41.511	39.779	40.048	0.0094815	69.596	140.55	0.022681	0.50885	0.49115	0.98229	0.98875	TRUE
CTCF_exon_8_026	CTCF_exon_8	0/0/0	0/0/0	0.9251	0	-0.94493	0	2.6136	0.46028	0.32266	0.67734	0.64532	0.79297	FALSE
CTCF_exon_8_027	CTCF_exon_8	140.58/148.53/149.87	161.25/192.05/182.87	148.53	182.87	0.29826	32.532	570.58	1.4377	0.92474	0.07526	0.15052	0.34773	TRUE
CTCF_exon_8_028	CTCF_exon_8	267.1/242.77/242.38	242.4/296.44/197.46	242.77	242.4	-0.0022374	295.88	962.78	0.012175	0.49514	0.50486	0.99029	0.99378	FALSE
CTCF_exon_8_029	CTCF_exon_8	464.84/437.4/422.77	476.36/514.09/400.53	437.4	476.36	0.12282	483.53	1802.9	0.91751	0.82056	0.17944	0.35887	0.59662	TRUE
CTCF_exon_8_030	CTCF_exon_8	239.92/232.53/218.32	269.8/253.11/235.61	232.53	253.11	0.12183	128.22	919.57	0.67855	0.75129	0.24871	0.49742	0.72291	TRUE
CTCF_exon_8_031	CTCF_exon_8	91.844/93.217/151.72	49.533/97.5/81.901	93.217	81.901	-0.1846	1712	347.55	0.60701	0.27192	0.72808	0.54385	0.76445	FALSE
CTCF_exon_8_032	CTCF_exon_8	108.71/61.462/100.84	75.881/90.606/58.34	100.84	75.881	-0.40555	806.18	377.84	1.2838	0.099603	0.9004	0.19921	0.41432	FALSE
CTCF_exon_8_033	CTCF_exon_8	271.78/274.53/252.55	296.14/160.53/210.92	271.78	210.92	-0.36421	188.69	1085.8	1.847	0.032375	0.96762	0.064751	0.18917	FALSE
CTCF_exon_8_034	CTCF_exon_8	24.367/44.048/33.303	50.587/42.349/66.194	33.303	50.587	0.58865	97.651	116.37	1.6022	0.94539	0.054614	0.10923	0.27938	TRUE
CTCF_exon_8_035	CTCF_exon_8	102.15/139.31/144.32	131.74/114.24/160.44	139.31	131.74	-0.080081	702.96	532.96	0.32818	0.37139	0.62861	0.74278	0.85697	FALSE
CTCF_exon_8_036	CTCF_exon_8	247.42/194.63/273.83	210.78/227.5/209.8	247.42	210.78	-0.2302	1742.1	982.4	1.1689	0.12122	0.87878	0.24245	0.47084	FALSE
CTCF_exon_8_037	CTCF_exon_8	196.81/190.53/184.09	201.29/267.88/231.12	190.53	231.12	0.27727	40.417	743.79	1.4882	0.93165	0.068354	0.13671	0.32524	TRUE
CTCF_exon_8_038	CTCF_exon_8	203.37/184.39/209.07	181.27/167.42/313.02	203.37	181.27	-0.16509	196.45	797.27	0.78263	0.21692	0.78308	0.43384	0.6688	FALSE
CTCF_exon_8_039	CTCF_exon_8	169.63/129.07/143.39	148.6/106.36/166.05	143.39	148.6	0.051133	446.8	549.57	0.22221	0.58793	0.41207	0.82415	0.90675	TRUE
CTCF_exon_8_040	CTCF_exon_8	40.299/33.804/18.502	24.24/49.243/19.073	33.804	24.24	-0.46356	138.17	118.23	0.88243	0.18877	0.81123	0.37755	0.61384	FALSE
CTCF_exon_8_041	CTCF_exon_8	179/169.02/197.05	173.89/227.5/253.56	179	227.5	0.34419	212.61	695.96	1.8384	0.967	0.033001	0.066003	0.19185	TRUE
CTCF_exon_8_042	CTCF_exon_8	42.173/30.731/41.629	36.886/35.455/7.8535	41.629	35.455	-0.22574	59.536	147.5	0.50901	0.30537	0.69463	0.61074	0.79297	FALSE
CTCF_exon_8_043	CTCF_exon_8	0/0/0	0/0/0	0.9251	0	-0.94493	0	2.6136	0.46028	0.32266	0.67734	0.64532	0.79297	FALSE
CTCF_exon_8_044	CTCF_exon_8	315.83/320.63/372.81	305.63/369.32/297.31	320.63	305.63	-0.068883	1373.3	1294.8	0.41673	0.33844	0.66156	0.67688	0.81639	FALSE
CTCF_exon_8_045	CTCF_exon_8	178.06/196.68/200.75	223.43/254.09/207.56	196.68	223.43	0.18309	181.5	769.36	0.96434	0.83256	0.16744	0.33487	0.57347	TRUE
CTCF_exon_8_046	CTCF_exon_8	58.105/68.632/63.832	84.312/87.652/69.56	63.832	84.312	0.39604	27.919	232.33	1.3436	0.91046	0.089538	0.17908	0.38721	TRUE
CTCF_exon_8_047	CTCF_exon_8	259.6/175.17/235.9	281.39/234.39/359.02	235.9	281.39	0.25341	2125.1	933.77	1.4887	0.93171	0.068285	0.13657	0.32511	TRUE
CTCF_exon_8_048	CTCF_exon_8	37.487/43.023/12.026	56.91/33.485/50.487	37.487	50.487	0.41982	339.45	131.96	1.1316	0.87103	0.12897	0.25793	0.48889	TRUE
CTCF_exon_8_049	CTCF_exon_8	54.357/41.999/76.783	47.425/75.834/70.682	54.357	70.682	0.37285	327.83	195.85	1.1665	0.87829	0.12171	0.24342	0.47216	TRUE
CTCF_exon_8_050	CTCF_exon_8	84.346/56.34/60.131	43.21/54.167/14.585	60.131	43.21	-0.46755	300.37	218.04	1.1461	0.12588	0.87412	0.25177	0.48136	FALSE
CTCF_exon_8_051	CTCF_exon_8	15.932/7.1705/4.6255	10.539/16.742/10.097	7.1705	10.539	0.49801	41.621	22.815	0.7052	0.74249	0.25751	0.51501	0.73958	TRUE
CTCF_exon_8_052	CTCF_exon_8	133.08/175.17/123.96	110.66/131.97/142.48	133.08	131.97	-0.01199	927.18	507.61	0.049253	0.48036	0.51964	0.96072	0.97774	FALSE
CTCF_exon_8_053	CTCF_exon_8	119.96/110.63/109.16	26.347/49.243/37.024	110.63	37.024	-1.5538	44.587	417.01	3.6046	0.00015633	0.99984	0.00031267	0.0024147	FALSE
CTCF_exon_8_054	CTCF_exon_8	152.76/205.9/187.79	10.539/14.773/15.707	187.79	14.773	-3.5813	777.54	732.42	6.397	7.92e-11	1	1.58e-10	4.18e-09	FALSE
CTCF_exon_8_055	CTCF_exon_8	218.36/256.09/263.65	286.66/267.88/350.04	256.09	286.66	0.16209	740.27	1019.1	0.95757	0.83086	0.16914	0.33828	0.57732	TRUE
CTCF_exon_8_056	CTCF_exon_8	97.467/70.681/74.933	57.964/95.531/68.438	74.933	68.438	-0.12901	262.93	275.52	0.39131	0.34778	0.65222	0.69557	0.82585	FALSE
CTCF_exon_8_057	CTCF_exon_8	70.289/102.44/67.532	112.77/67.955/76.291	70.289	76.291	0.11663	520.53	257.4	0.37414	0.64585	0.35415	0.70831	0.83375	TRUE
CTCF_exon_8_058	CTCF_exon_8	284.9/283.75/261.8	161.25/152.65/126.78	283.75	152.65	-0.89002	241.48	1136.8	3.8882	5.05e-05	0.99995	0.00010098	0.00089759	FALSE
CTCF_exon_8_059	CTCF_exon_8	10.309/16.39/4.6255	0/0/0	10.309	0	-3.4994	34.639	33.525	2.1251	0.016788	0.98321	0.033576	0.11606	FALSE
CTCF_exon_8_060	CTCF_exon_8	10.309/16.39/4.6255	0/0/0	10.309	0	-3.4994	34.639	33.525	2.1251	0.016788	0.98321	0.033576	0.11606	FALSE
CTCF_exon_8_061	CTCF_exon_8	85.284/45.072/107.31	0/0/15.707	85.284	0	-6.431	1051.1	316.17	5.022	2.56e-07	1	5.11e-07	7.75e-06	FALSE
CTCF_exon_8_062	CTCF_exon_8	38.424/44.048/43.48	52.695/76.818/34.78	43.48	52.695	0.27164	12.938	154.48	0.74143	0.77073	0.22927	0.45854	0.69192	TRUE
CTCFL_3UTR.exon_1_000	CTCFL_3UTR.exon_1	91.844/100.39/66.607	110.66/119.17/97.608	91.844	110.66	0.26622	354.95	342.1	1.0173	0.84549	0.15451	0.30903	0.54757	TRUE
CTCFL_3UTR.exon_1_001	CTCFL_3UTR.exon_1	0/0/0	0/0/0	0.9251	0	-0.94493	0	2.6136	0.46028	0.32266	0.67734	0.64532	0.79297	FALSE
CTCFL_3UTR.exon_1_002	CTCFL_3UTR.exon_1	94.655/59.413/74.008	57.964/82.728/67.316	74.008	67.316	-0.13482	319.66	271.91	0.40584	0.34243	0.65757	0.68486	0.81965	FALSE
CTCFL_3UTR.exon_1_003	CTCFL_3UTR.exon_1	49.671/75.803/76.783	53.749/65/49.365	75.803	53.749	-0.48833	341.93	278.93	1.3205	0.093328	0.90667	0.18666	0.39798	FALSE
CTCFL_3UTR.exon_1_004	CTCFL_3UTR.exon_1	24.367/30.731/16.652	21.078/17.727/8.9754	24.367	17.727	-0.43779	50.012	83.512	0.73619	0.23081	0.76919	0.46162	0.69416	FALSE
CTCFL_3UTR.exon_1_005	CTCFL_3UTR.exon_1	31.864/44.048/20.352	52.695/51.212/30.292	31.864	51.212	0.66787	140.48	111.04	1.8361	0.96679	0.03321	0.066421	0.19278	TRUE
CTCFL_3UTR.exon_10_000	CTCFL_3UTR.exon_10	4.6859/23.56/9.251	4.2156/12.803/15.707	9.251	12.803	0.42923	112.8	29.888	0.64973	0.72983	0.27017	0.54035	0.76061	TRUE
CTCFL_3UTR.exon_10_001	CTCFL_3UTR.exon_10	155.57/133.17/107.31	163.35/178.26/163.8	133.17	163.8	0.2967	585.26	507.97	1.3592	0.91296	0.087037	0.17407	0.38146	TRUE
CTCFL_3UTR.exon_10_002	CTCFL_3UTR.exon_10	210.87/232.53/266.43	296.14/220.61/286.09	232.53	286.09	0.2979	809.2	919.57	1.7663	0.96133	0.038674	0.077348	0.21524	TRUE
CTCFL_3UTR.exon_10_003	CTCFL_3UTR.exon_10	167.76/182.34/192.42	199.19/236.36/173.9	182.34	199.19	0.12685	157.14	709.77	0.63247	0.73646	0.26354	0.52708	0.74901	TRUE
CTCFL_3UTR.exon_10_004	CTCFL_3UTR.exon_10	128.39/136.24/148.94	194.97/204.85/134.63	136.24	194.97	0.51394	111.43	520.45	2.5744	0.99498	0.0050209	0.010042	0.043878	TRUE
CTCFL_3UTR.exon_10_005	CTCFL_3UTR.exon_10	79.66/47.121/49.03	86.42/86.667/83.023	49.03	86.42	0.80516	470.93	175.52	2.8222	0.99761	0.002385	0.0047701	0.023941	TRUE
CTCFL_3UTR.exon_10_006	CTCFL_3UTR.exon_10	100.28/97.314/75.858	83.258/64.015/95.364	97.314	83.258	-0.22259	234.58	363.82	0.73695	0.23058	0.76942	0.46115	0.69399	FALSE
CTCFL_3UTR.exon_10_007	CTCFL_3UTR.exon_10	100.28/170.04/176.69	121.2/117.2/123.41	170.04	121.2	-0.48515	2455.7	658.94	1.9029	0.028529	0.97147	0.057059	0.172	FALSE
CTCFL_3UTR.exon_10_008	CTCFL_3UTR.exon_10	141.51/146.48/191.5	148.6/169.39/100.97	146.48	148.6	0.020547	1025.4	562.2	0.089223	0.53555	0.46445	0.9289	0.96192	TRUE
CTCFL_3UTR.exon_10_009	CTCFL_3UTR.exon_10	63.728/40.975/82.334	86.42/34.47/75.169	63.728	75.169	0.23481	431.95	231.93	0.75124	0.77374	0.22626	0.45252	0.687	TRUE
CTCFL_3UTR.exon_10_010	CTCFL_3UTR.exon_10	138.7/115.75/120.26	102.23/118.18/89.754	120.26	102.23	-0.2323	180.19	455.75	0.84478	0.19912	0.80088	0.39823	0.63529	FALSE
CTCFL_3UTR.exon_10_011	CTCFL_3UTR.exon_10	110.59/121.9/72.158	150.71/210.76/167.17	110.59	167.17	0.59172	802.4	416.84	2.7713	0.99721	0.0027919	0.0055838	0.027336	TRUE
CTCFL_3UTR.exon_10_012	CTCFL_3UTR.exon_10	52.482/55.316/49.955	47.425/32.5/60.584	52.482	47.425	-0.1433	7.2068	188.68	0.36826	0.35634	0.64366	0.71268	0.83629	FALSE
CTCFL_3UTR.exon_10_013	CTCFL_3UTR.exon_10	193.06/188.48/150.79	105.39/119.17/157.07	188.48	119.17	-0.65702	720.81	735.28	2.5563	0.0052901	0.99471	0.01058	0.045928	FALSE
CTCFL_3UTR.exon_10_014	CTCFL_3UTR.exon_10	115.27/182.34/147.09	140.17/118.18/122.29	147.09	122.29	-0.26442	1127.3	564.68	1.0436	0.14832	0.85168	0.29665	0.53202	FALSE
CTCFL_3UTR.exon_10_015	CTCFL_3UTR.exon_10	162.13/141.36/209.07	181.27/226.52/204.19	162.13	204.19	0.33092	1317.4	626.35	1.6805	0.95357	0.046427	0.092854	0.24718	TRUE
CTCFL_3UTR.exon_10_016	CTCFL_3UTR.exon_10	84.346/80.925/74.933	80.096/40.379/71.803	80.925	71.803	-0.17029	23.805	299.01	0.52748	0.29893	0.70107	0.59786	0.79297	FALSE
CTCFL_3UTR.exon_10_017	CTCFL_3UTR.exon_10	75.912/57.364/114.71	86.42/48.258/83.023	75.912	83.023	0.12758	924.74	279.35	0.42546	0.66475	0.33525	0.67051	0.81018	TRUE
CTCFL_3UTR.exon_10_018	CTCFL_3UTR.exon_10	151.82/129.07/162.82	149.65/155.61/152.58	151.82	152.58	0.0071462	319.3	584.04	0.031401	0.51253	0.48747	0.97495	0.98549	TRUE
CTCFL_3UTR.exon_10_019	CTCFL_3UTR.exon_10	80.598/59.413/57.356	106.44/77.803/84.145	59.413	84.145	0.49506	226.51	215.27	1.6856	0.95406	0.045937	0.091873	0.24506	TRUE
CTCFL_3UTR.exon_2_000	CTCFL_3UTR.exon_2	378.62/441.5/432.95	481.63/431.37/600.23	432.95	481.63	0.15341	1512.1	1783.3	1.1529	0.87552	0.12448	0.24896	0.47833	TRUE
CTCFL_3UTR.exon_2_001	CTCFL_3UTR.exon_2	37.487/16.39/36.079	17.916/39.394/24.682	36.079	24.682	-0.52981	194.82	126.7	1.0148	0.15509	0.84491	0.31018	0.54887	FALSE
CTCFL_3UTR.exon_2_002	CTCFL_3UTR.exon_2	238.04/229.46/228.5	259.26/256.06/382.58	229.46	259.26	0.17545	37.327	906.63	0.98974	0.83885	0.16115	0.3223	0.55988	TRUE
CTCFL_3UTR.exon_2_003	CTCFL_3UTR.exon_2	93.718/82.973/54.581	122.25/80.758/116.68	82.973	116.68	0.48687	460.8	307.07	1.9236	0.97279	0.027205	0.054411	0.16552	TRUE
CTCFL_3UTR.exon_2_004	CTCFL_3UTR.exon_2	116.21/138.29/132.29	139.11/164.47/138	132.29	139.11	0.072048	147.26	504.4	0.30391	0.6194	0.3806	0.7612	0.8674	TRUE
CTCFL_3UTR.exon_2_005	CTCFL_3UTR.exon_2	21.555/11.268/32.378	11.593/12.803/10.097	21.555	11.593	-0.84085	111.48	73.32	1.1896	0.1171	0.8829	0.2342	0.46135	FALSE
CTCFL_3UTR.exon_2_006	CTCFL_3UTR.exon_2	114.34/148.53/130.44	168.62/179.24/115.56	130.44	168.62	0.36795	293.34	496.9	1.713	0.95664	0.043357	0.086713	0.23481	TRUE
CTCFL_3UTR.exon_2_007	CTCFL_3UTR.exon_2	234.3/223.31/254.4	244.5/258.03/225.51	234.3	244.5	0.061273	262.46	927	0.33529	0.6313	0.3687	0.73741	0.85447	TRUE
CTCFL_3UTR.exon_2_008	CTCFL_3UTR.exon_2	157.45/124.97/187.79	183.38/214.7/244.58	157.45	214.7	0.44501	987.8	607.1	2.3236	0.98993	0.010074	0.020149	0.078105	TRUE
CTCFL_3UTR.exon_2_009	CTCFL_3UTR.exon_2	55.294/80.925/49.03	81.15/78.788/41.511	55.294	78.788	0.5032	348.09	199.44	1.6636	0.9519	0.048096	0.096192	0.25453	TRUE
CTCFL_3UTR.exon_2_010	CTCFL_3UTR.exon_2	177.13/211.02/157.27	214.99/240.3/197.46	177.13	214.99	0.27809	771.54	688.2	1.4435	0.92556	0.074444	0.14889	0.34475	TRUE
CTCFL_3UTR.exon_2_011	CTCFL_3UTR.exon_2	231.48/258.14/197.05	319.33/295.46/293.95	231.48	295.46	0.35068	948.25	915.16	2.1147	0.98277	0.01723	0.03446	0.11828	TRUE
CTCFL_3UTR.exon_2_012	CTCFL_3UTR.exon_2	0/0/0	0/0/0	0.9251	0	-0.94493	0	2.6136	0.46028	0.32266	0.67734	0.64532	0.79297	FALSE
CTCFL_3UTR.exon_2_013	CTCFL_3UTR.exon_2	126.52/108.58/128.59	142.28/131.97/141.36	126.52	141.36	0.15886	163.01	481.02	0.67679	0.75073	0.24927	0.49854	0.72401	TRUE
CTCFL_3UTR.exon_2_014	CTCFL_3UTR.exon_2	60.917/76.827/113.79	80.096/121.14/150.34	76.827	121.14	0.65015	809.58	282.94	2.6342	0.99578	0.0042165	0.008433	0.038319	TRUE
CTCFL_3UTR.exon_2_015	CTCFL_3UTR.exon_2	179.94/158.78/163.74	165.46/149.7/177.26	163.74	165.46	0.01498	143.5	632.97	0.068347	0.52725	0.47275	0.94551	0.96835	TRUE
CTCFL_3UTR.exon_2_016	CTCFL_3UTR.exon_2	20.618/17.414/27.753	37.94/36.44/68.438	20.618	37.94	0.84903	30.586	69.94	2.0713	0.9807	0.019298	0.038596	0.1286	TRUE
CTCFL_3UTR.exon_2_017	CTCFL_3UTR.exon_2	115.27/131.12/101.76	160.19/139.85/222.14	115.27	160.19	0.47126	216.83	435.66	2.1521	0.9843	0.015696	0.031392	0.11012	TRUE
CTCFL_3UTR.exon_2_018	CTCFL_3UTR.exon_2	56.231/57.364/39.779	92.743/58.106/74.047	56.231	74.047	0.39101	135.97	203.04	1.2503	0.89441	0.10559	0.21118	0.43268	TRUE
CTCFL_3UTR.exon_2_019	CTCFL_3UTR.exon_2	44.985/59.413/58.281	76.934/25.606/54.975	58.281	54.975	-0.082803	89.038	210.92	0.22773	0.40993	0.59007	0.81986	0.90443	FALSE
CTCFL_3UTR.exon_2_020	CTCFL_3UTR.exon_2	161.2/146.48/200.75	187.59/207.8/200.83	161.2	200.83	0.31537	890.35	622.5	1.5884	0.9439	0.0561	0.1122	0.28424	TRUE
CTCFL_3UTR.exon_2_021	CTCFL_3UTR.exon_2	268.03/245.85/260.88	380.46/275.76/327.6	260.88	327.6	0.32745	138.56	1039.4	2.0696	0.98076	0.019243	0.038486	0.12845	TRUE
CTCFL_3UTR.exon_2_022	CTCFL_3UTR.exon_2	42.173/23.56/37.004	56.91/32.5/22.439	37.004	32.5	-0.18198	103.73	130.15	0.39582	0.34612	0.65388	0.69224	0.8237	FALSE
CTCFL_3UTR.exon_2_023	CTCFL_3UTR.exon_2	15.932/35.853/30.528	29.509/19.697/25.804	30.528	25.804	-0.23418	120.7	106.1	0.46148	0.32223	0.67777	0.64446	0.79297	FALSE
CTCFL_3UTR.exon_2_024	CTCFL_3UTR.exon_2	84.346/100.39/70.307	76.934/80.758/142.48	84.346	80.758	-0.061972	227.21	312.48	0.20301	0.41957	0.58043	0.83913	0.91364	FALSE
CTCFL_3UTR.exon_2_025	CTCFL_3UTR.exon_2	175.25/161.85/134.14	190.76/180.23/144.73	161.85	180.23	0.15427	473.76	625.19	0.73503	0.76884	0.23116	0.46232	0.69496	TRUE
CTCFL_3UTR.exon_2_026	CTCFL_3UTR.exon_2	194.93/234.58/175.77	217.1/262.96/241.21	194.93	241.21	0.30592	969.53	762.1	1.6765	0.95318	0.046823	0.093647	0.24895	TRUE
CTCFL_3UTR.exon_2_027	CTCFL_3UTR.exon_2	33.739/21.512/17.577	31.617/62.046/21.317	21.512	31.617	0.53495	82.49	73.162	1.1814	0.88057	0.11943	0.23886	0.46655	TRUE
CTCFL_3UTR.exon_2_028	CTCFL_3UTR.exon_2	0/0/0	0/0/0	0.9251	0	-0.94493	0	2.6136	0.46028	0.32266	0.67734	0.64532	0.79297	FALSE
CTCFL_3UTR.exon_2_029	CTCFL_3UTR.exon_2	297.09/269.41/306.21	441.58/368.33/380.33	297.09	380.33	0.35532	424.66	1193.8	2.4094	0.99201	0.0079901	0.01598	0.064454	TRUE
CTCFL_3UTR.exon_2_030	CTCFL_3UTR.exon_2	76.849/69.657/122.11	74.827/95.531/66.194	76.849	74.827	-0.037972	1050.3	283.02	0.12021	0.45216	0.54784	0.90432	0.95059	FALSE
CTCFL_3UTR.exon_2_031	CTCFL_3UTR.exon_2	0/0/0	0/0/0	0.9251	0	-0.94493	0	2.6136	0.46028	0.32266	0.67734	0.64532	0.79297	FALSE
CTCFL_3UTR.exon_2_032	CTCFL_3UTR.exon_2	107.78/115.75/98.06	132.79/75.834/124.53	107.78	124.53	0.20672	79.013	405.57	0.83214	0.79733	0.20267	0.40533	0.64234	TRUE
CTCFL_3UTR.exon_2_033	CTCFL_3UTR.exon_2	0/0/0	1.0539/0/0	0.9251	0	-0.94493	0	2.6136	0.46028	0.32266	0.67734	0.64532	0.79297	FALSE
CTCFL_3UTR.exon_2_034	CTCFL_3UTR.exon_2	110.59/123.95/98.06	213.94/128.03/125.66	110.59	128.03	0.20954	167.72	416.84	0.85437	0.80355	0.19645	0.3929	0.63131	TRUE
CTCFL_3UTR.exon_2_035	CTCFL_3UTR.exon_2	121.83/111.66/107.31	144.38/144.77/149.22	111.66	144.77	0.37181	61.233	421.12	1.6138	0.94672	0.053283	0.10657	0.27426	TRUE
CTCFL_3UTR.exon_2_036	CTCFL_3UTR.exon_2	54.357/92.193/102.69	69.557/111.29/62.828	92.193	69.557	-0.40142	770.84	343.49	1.2213	0.11098	0.88902	0.22196	0.44592	FALSE
CTCFL_3UTR.exon_2_037	CTCFL_3UTR.exon_2	35.613/30.731/42.554	52.695/67.955/68.438	35.613	67.955	0.9133	36.01	124.96	2.8932	0.99809	0.0019082	0.0038164	0.019828	TRUE
CTCFL_3UTR.exon_2_038	CTCFL_3UTR.exon_2	145.26/115.75/95.285	123.31/58.106/133.51	115.75	123.31	0.090435	644.89	437.59	0.36106	0.64097	0.35903	0.71805	0.84012	TRUE
CTCFL_3UTR.exon_2_039	CTCFL_3UTR.exon_2	55.294/59.413/38.854	71.665/57.121/71.803	55.294	71.665	0.36829	143.62	199.44	1.1592	0.87681	0.12319	0.24637	0.47541	TRUE
CTCFL_3UTR.exon_2_040	CTCFL_3UTR.exon_2	77.786/57.364/45.33	75.881/70.909/58.34	57.364	70.909	0.30109	280.94	207.39	0.94056	0.82653	0.17347	0.34694	0.58559	TRUE
CTCFL_3UTR.exon_2_041	CTCFL_3UTR.exon_2	54.357/36.877/37.929	59.018/47.273/47.121	37.929	47.273	0.31037	135.49	133.61	0.80836	0.79045	0.20955	0.4191	0.65469	TRUE
CTCFL_3UTR.exon_2_042	CTCFL_3UTR.exon_2	121.83/117.8/67.532	148.6/193.03/186.24	117.8	186.24	0.65633	1271.6	445.83	3.2413	0.99941	0.000595	0.00119	0.0075874	TRUE
CTCFL_3UTR.exon_2_043	CTCFL_3UTR.exon_2	74.037/155.7/119.34	114.87/104.39/152.58	119.34	114.87	-0.054521	1687.3	452.02	0.20991	0.41687	0.58313	0.83374	0.91126	FALSE
CTCFL_3UTR.exon_2_044	CTCFL_3UTR.exon_2	0.93718/0/4.6255	2.1078/45.303/5.6096	0.93718	5.6096	1.7706	7.2409	2.6497	2.8704	0.99714	0.002856	0.005712	0.027759	TRUE
CTCFL_3UTR.exon_2_045	CTCFL_3UTR.exon_2	119.96/231.51/149.87	197.08/195/179.51	149.87	195	0.37759	3779.8	576.03	1.8806	0.96999	0.030015	0.06003	0.17844	TRUE
CTCFL_3UTR.exon_2_046	CTCFL_3UTR.exon_2	32.801/22.536/22.202	40.048/26.591/39.268	22.536	39.268	0.77475	52.745	76.866	1.9084	0.97169	0.028314	0.056628	0.17122	TRUE
CTCFL_3UTR.exon_2_047	CTCFL_3UTR.exon_2	0/0/0	0/0/0	0.9251	0	-0.94493	0	2.6136	0.46028	0.32266	0.67734	0.64532	0.79297	FALSE
CTCFL_3UTR.exon_2_048	CTCFL_3UTR.exon_2	235.23/236.63/255.33	159.14/254.09/287.21	236.63	254.09	0.10231	175.8	936.84	0.57057	0.71586	0.28414	0.56829	0.78104	TRUE
CTCFL_3UTR.exon_2_049	CTCFL_3UTR.exon_2	114.34/81.949/113.79	120.14/68.94/72.925	113.79	72.925	-0.63482	506.98	429.68	1.9713	0.024348	0.97565	0.048695	0.15292	FALSE
CTCFL_3UTR.exon_2_050	CTCFL_3UTR.exon_2	222.11/183.36/176.69	311.95/221.59/246.82	183.36	246.82	0.42679	773.05	714.02	2.375	0.99123	0.0087738	0.017548	0.069788	TRUE
CTCFL_3UTR.exon_2_051	CTCFL_3UTR.exon_2	0/0/0	0/0/0	0.9251	0	-0.94493	0	2.6136	0.46028	0.32266	0.67734	0.64532	0.79297	FALSE
CTCFL_3UTR.exon_2_052	CTCFL_3UTR.exon_2	134.02/173.12/148.02	118.04/118.18/129.02	148.02	118.18	-0.32229	413.03	568.46	1.2513	0.10542	0.89458	0.21084	0.43241	FALSE
CTCFL_3UTR.exon_2_053	CTCFL_3UTR.exon_2	28.115/22.536/3.7004	27.401/29.546/23.561	22.536	27.401	0.27109	192.95	76.866	0.55494	0.70905	0.29095	0.58189	0.79033	TRUE
CTCFL_3UTR.exon_2_054	CTCFL_3UTR.exon_2	217.43/185.41/221.1	218.16/247.2/191.85	217.43	218.16	0.0048162	519.27	856.09	0.024963	0.50996	0.49004	0.98008	0.98728	TRUE
CTCFL_3UTR.exon_2_055	CTCFL_3UTR.exon_2	225.86/219.21/214.62	224.48/203.86/196.34	219.21	203.86	-0.10423	32.632	863.58	0.52232	0.30072	0.69928	0.60145	0.79297	FALSE
CTCFL_3UTR.exon_2_056	CTCFL_3UTR.exon_2	279.28/302.19/327.48	295.09/287.58/314.14	302.19	295.09	-0.034167	582.34	1215.7	0.20352	0.41936	0.58064	0.83873	0.91364	FALSE
CTCFL_3UTR.exon_2_057	CTCFL_3UTR.exon_2	47.796/33.804/37.929	42.156/22.652/5.6096	37.929	22.652	-0.71891	57.19	133.61	1.3245	0.092669	0.90733	0.18534	0.39617	FALSE
CTCFL_3UTR.exon_2_058	CTCFL_3UTR.exon_2	170.57/212.04/130.44	246.61/153.64/167.17	170.57	167.17	-0.028875	1665.3	661.1	0.13222	0.4474	0.5526	0.89481	0.94384	FALSE
CTCFL_3UTR.exon_2_059	CTCFL_3UTR.exon_2	384.24/441.5/409.82	323.55/296.44/307.41	409.82	307.41	-0.41366	828.88	1682	2.4971	0.0062612	0.99374	0.012522	0.05279	FALSE
CTCFL_3UTR.exon_2_060	CTCFL_3UTR.exon_2	271.78/302.19/317.31	281.39/290.53/236.73	302.19	281.39	-0.10252	576.54	1215.7	0.59647	0.27543	0.72457	0.55086	0.76835	FALSE
CTCFL_3UTR.exon_2_061	CTCFL_3UTR.exon_2	55.294/66.584/60.131	62.18/52.197/61.706	60.131	61.706	0.036694	32.517	218.04	0.10665	0.54245	0.45755	0.91509	0.9552	TRUE
CTCFL_3UTR.exon_3_000	CTCFL_3UTR.exon_3	126.52/149.56/184.09	131.74/140.83/116.68	149.56	131.74	-0.18174	861.78	574.77	0.74329	0.22865	0.77135	0.4573	0.69173	FALSE
CTCFL_3UTR.exon_3_001	CTCFL_3UTR.exon_3	120.9/147.51/160.04	185.49/226.52/206.43	147.51	206.43	0.48212	432.64	566.39	2.476	0.99336	0.0066427	0.013285	0.055644	TRUE
CTCFL_3UTR.exon_3_002	CTCFL_3UTR.exon_3	77.786/63.51/64.757	72.719/117.2/123.41	64.757	117.2	0.84599	85.658	235.92	3.4142	0.99968	0.00031985	0.00063971	0.0045199	TRUE
CTCFL_3UTR.exon_3_003	CTCFL_3UTR.exon_3	419.86/394.38/437.57	474.25/585.99/400.53	419.86	474.25	0.17537	481.44	1725.9	1.3093	0.90479	0.095208	0.19042	0.40212	TRUE
CTCFL_3UTR.exon_3_004	CTCFL_3UTR.exon_3	419.86/394.38/438.5	474.25/585.99/400.53	419.86	474.25	0.17537	498.26	1725.9	1.3093	0.90479	0.095208	0.19042	0.40212	TRUE
CTCFL_3UTR.exon_3_005	CTCFL_3UTR.exon_3	237.11/186.43/153.57	189.7/220.61/197.46	186.43	197.46	0.082462	1824	726.77	0.40898	0.65872	0.34128	0.68256	0.81861	TRUE
CTCFL_3UTR.exon_3_006	CTCFL_3UTR.exon_3	309.27/291.94/289.56	397.32/364.4/302.92	291.94	364.4	0.31884	152.96	1171.8	2.1165	0.98285	0.01715	0.0343	0.11783	TRUE
CTCFL_3UTR.exon_3_007	CTCFL_3UTR.exon_3	357.07/408.72/266.43	384.67/314.17/433.06	357.07	384.67	0.10715	5441.7	1452.2	0.72441	0.76559	0.23441	0.46881	0.70102	TRUE
CTCFL_3UTR.exon_3_008	CTCFL_3UTR.exon_3	4.6859/23.56/11.101	17.916/9.8485/26.926	11.101	17.916	0.64448	98.193	36.262	1.1317	0.86678	0.13322	0.26644	0.49989	TRUE
CTCFL_3UTR.exon_3_009	CTCFL_3UTR.exon_3	62.791/64.535/47.18	66.395/87.652/79.657	62.791	79.657	0.33844	123.38	228.31	1.1162	0.86783	0.13217	0.26434	0.49806	TRUE
CTCFL_3UTR.exon_3_010	CTCFL_3UTR.exon_3	115.27/82.973/132.29	106.44/90.606/158.19	115.27	106.44	-0.11394	666.41	435.66	0.42304	0.33613	0.66387	0.67227	0.81181	FALSE
CTCFL_3UTR.exon_3_011	CTCFL_3UTR.exon_3	170.57/150.58/161.89	144.38/152.65/129.02	161.89	144.38	-0.16405	101.59	625.36	0.70013	0.24192	0.75808	0.48385	0.71123	FALSE
CTCFL_3UTR.exon_3_012	CTCFL_3UTR.exon_3	170.57/150.58/161.89	144.38/150.68/130.14	161.89	144.38	-0.16405	101.59	625.36	0.70013	0.24192	0.75808	0.48385	0.71123	FALSE
CTCFL_3UTR.exon_3_013	CTCFL_3UTR.exon_3	165.88/168/163.74	210.78/186.14/138	165.88	186.14	0.16527	4.5227	641.78	0.79957	0.78802	0.21198	0.42396	0.65996	TRUE
CTCFL_3UTR.exon_3_014	CTCFL_3UTR.exon_3	115.27/180.29/92.51	208.67/160.53/190.73	115.27	190.73	0.72154	2372.5	435.66	3.615	0.99985	0.00015015	0.0003003	0.0023304	TRUE
CTCFL_3UTR.exon_3_015	CTCFL_3UTR.exon_3	228.67/231.51/227.57	300.36/299.39/295.07	228.67	299.39	0.38728	4.6179	903.33	2.3531	0.99069	0.0093094	0.018619	0.073316	TRUE
CTCFL_3UTR.exon_3_016	CTCFL_3UTR.exon_3	154.63/153.65/132.29	104.34/120.15/163.8	153.65	120.15	-0.35223	228.72	591.54	1.3775	0.084183	0.91582	0.16837	0.37316	FALSE
CTCFL_3UTR.exon_3_017	CTCFL_3UTR.exon_3	359.88/352.38/363.56	377.29/376.21/537.4	359.88	377.29	0.068001	34.894	1464.4	0.45514	0.67549	0.32451	0.64901	0.79603	TRUE
CTCFL_3UTR.exon_3_018	CTCFL_3UTR.exon_3	88.095/104.48/71.232	128.58/138.86/94.242	88.095	128.58	0.54037	276.49	327.27	2.2376	0.98738	0.012622	0.025244	0.092805	TRUE
CTCFL_3UTR.exon_3_019	CTCFL_3UTR.exon_3	176.19/122.92/201.67	103.28/135.91/103.22	176.19	103.28	-0.76481	1743.3	684.33	2.7871	0.0026595	0.99734	0.005319	0.026266	FALSE
CTCFL_3UTR.exon_3_020	CTCFL_3UTR.exon_3	250.23/264.29/255.33	249.77/265.91/227.75	255.33	249.77	-0.0316	53.131	1015.9	0.17423	0.43084	0.56916	0.86168	0.92683	FALSE
CTCFL_3UTR.exon_3_021	CTCFL_3UTR.exon_3	1.8744/7.1705/23.127	13.701/0/5.6096	7.1705	5.6096	-0.30586	141.34	22.815	0.44804	0.32706	0.67294	0.65413	0.7996	FALSE
CTCFL_3UTR.exon_3_022	CTCFL_3UTR.exon_3	266.16/331.89/281.23	345.68/492.43/314.14	281.23	345.68	0.29673	1397	1126	1.9206	0.97261	0.027391	0.054782	0.16627	TRUE
CTCFL_3UTR.exon_4_000	CTCFL_3UTR.exon_4	226.8/241.75/198.9	224.48/282.65/244.58	226.8	244.58	0.10844	501.04	895.44	0.59426	0.72383	0.27617	0.55234	0.76949	TRUE
CTCFL_3UTR.exon_4_001	CTCFL_3UTR.exon_4	392.68/416.92/336.74	437.37/467.8/490.28	392.68	467.8	0.25197	1858.6	1607.1	1.874	0.96953	0.030466	0.060933	0.18067	TRUE
CTCFL_3UTR.exon_4_002	CTCFL_3UTR.exon_4	130.27/143.41/123.04	135.95/189.09/167.17	130.27	167.17	0.35738	112.5	496.21	1.6565	0.95119	0.048813	0.097626	0.25781	TRUE
CTCFL_3UTR.exon_4_003	CTCFL_3UTR.exon_4	20.618/23.56/8.3259	12.647/9.8485/74.047	20.618	12.647	-0.66367	79.877	69.94	0.97597	0.16454	0.83546	0.32908	0.56696	FALSE
CTCFL_3UTR.exon_4_004	CTCFL_3UTR.exon_4	66.54/97.314/70.307	104.34/55.152/132.39	70.307	104.34	0.56287	371.79	257.47	2.1207	0.98303	0.016975	0.033949	0.11693	TRUE
CTCFL_3UTR.exon_4_005	CTCFL_3UTR.exon_4	201.49/183.36/174.84	185.49/205.83/223.26	183.36	205.83	0.16594	200.68	714.02	0.84102	0.79983	0.20017	0.40033	0.63711	TRUE
CTCFL_3UTR.exon_4_006	CTCFL_3UTR.exon_4	21.555/38.926/26.828	44.264/35.455/48.243	26.828	44.264	0.70183	87.081	92.495	1.8129	0.96499	0.035013	0.070026	0.19918	TRUE
CTCFL_3UTR.exon_4_007	CTCFL_3UTR.exon_4	104.03/149.56/121.19	162.3/147.73/120.05	121.19	147.73	0.28357	549.65	459.48	1.2381	0.89217	0.10783	0.21567	0.43821	TRUE
CTCFL_3UTR.exon_4_008	CTCFL_3UTR.exon_4	308.33/427.16/259.95	431.04/444.17/426.33	308.33	431.04	0.48202	8230.2	1242	3.4819	0.99975	0.00024891	0.00049782	0.0036669	TRUE
CTCFL_3UTR.exon_4_009	CTCFL_3UTR.exon_4	334.57/311.41/304.36	285.61/446.14/327.6	311.41	327.6	0.072923	293.22	1255.2	0.45717	0.67622	0.32378	0.64755	0.79473	TRUE
CTCFL_3UTR.exon_4_010	CTCFL_3UTR.exon_4	21.555/25.609/29.603	44.264/14.773/40.389	25.609	40.389	0.63734	16.193	88.04	1.5752	0.94222	0.057784	0.11557	0.29105	TRUE
CTCFL_3UTR.exon_4_011	CTCFL_3UTR.exon_4	179.94/211.02/224.8	122.25/196.97/139.12	211.02	139.12	-0.59754	577.92	829.24	2.4968	0.0062659	0.99373	0.012532	0.05279	FALSE
CTCFL_3UTR.exon_4_012	CTCFL_3UTR.exon_4	216.49/139.31/166.52	245.56/213.71/230	166.52	230	0.46355	1618.6	644.4	2.5006	0.9938	0.0061991	0.012398	0.052449	TRUE
CTCFL_3UTR.exon_4_013	CTCFL_3UTR.exon_4	59.042/60.437/55.506	68.503/81.743/43.755	59.042	68.503	0.2111	7.2268	213.85	0.64696	0.74116	0.25884	0.51767	0.74179	TRUE
CTCFL_3UTR.exon_4_014	CTCFL_3UTR.exon_4	422.67/368.77/321.93	464.77/366.36/376.97	368.77	376.97	0.031634	2549.4	1503	0.21145	0.58373	0.41627	0.83254	0.9107	TRUE
CTCFL_3UTR.exon_4_015	CTCFL_3UTR.exon_4	420.79/368.77/321.93	464.77/367.35/379.21	368.77	379.21	0.040173	2450.1	1503	0.26932	0.60616	0.39384	0.78768	0.88445	TRUE
CTCFL_3UTR.exon_4_016	CTCFL_3UTR.exon_4	435.79/392.33/336.74	485.85/378.18/433.06	392.33	433.06	0.14217	2489.8	1605.6	1.0166	0.84532	0.15468	0.30936	0.54791	TRUE
CTCFL_3UTR.exon_4_017	CTCFL_3UTR.exon_4	118.08/159.8/77.708	129.63/99.47/118.92	118.08	118.92	0.010135	1685.2	446.97	0.03971	0.51584	0.48416	0.96832	0.98113	TRUE
CTCFL_3UTR.exon_4_018	CTCFL_3UTR.exon_4	77.786/109.61/107.31	130.68/154.62/65.072	107.31	130.68	0.28189	438.5	403.71	1.1632	0.87763	0.12237	0.24474	0.47345	TRUE
CTCFL_3UTR.exon_5_000	CTCFL_3UTR.exon_5	138.7/140.34/153.57	262.42/163.49/154.83	140.34	163.49	0.21881	88.832	537.13	0.99878	0.84105	0.15895	0.3179	0.55636	TRUE
CTCFL_3UTR.exon_5_001	CTCFL_3UTR.exon_5	109.65/116.78/86.034	114.87/118.18/130.14	109.65	118.18	0.10716	304.26	413.08	0.41979	0.66268	0.33732	0.67464	0.81394	TRUE
CTCFL_3UTR.exon_5_002	CTCFL_3UTR.exon_5	265.22/319.6/255.33	323.55/318.11/307.41	265.22	318.11	0.26141	1527.5	1057.9	1.626	0.94802	0.051979	0.10396	0.26953	TRUE
CTCFL_3UTR.exon_5_003	CTCFL_3UTR.exon_5	122.77/190.53/125.81	120.14/167.42/108.83	125.81	120.14	-0.06598	2098.9	478.17	0.25925	0.39772	0.60228	0.79544	0.88741	FALSE
CTCFL_3UTR.exon_5_004	CTCFL_3UTR.exon_5	289.59/353.41/297.88	331.98/308.26/317.51	297.88	317.51	0.091747	1575.8	1197.2	0.56717	0.7147	0.2853	0.5706	0.78327	TRUE
CTCFL_3UTR.exon_5_005	CTCFL_3UTR.exon_5	116.21/127.02/167.44	135.95/176.29/126.78	127.02	135.95	0.097297	875.39	483.05	0.40638	0.65777	0.34223	0.68446	0.81958	TRUE
CTCFL_3UTR.exon_5_006	CTCFL_3UTR.exon_5	89.969/81.949/145.24	86.42/144.77/105.46	89.969	105.46	0.22688	1559.6	334.68	0.84681	0.80145	0.19855	0.3971	0.63439	TRUE
CTCFL_3UTR.exon_5_007	CTCFL_3UTR.exon_5	0/0/0	0/0/0	0.9251	0	-0.94493	0	2.6136	0.46028	0.32266	0.67734	0.64532	0.79297	FALSE
CTCFL_3UTR.exon_5_008	CTCFL_3UTR.exon_5	128.39/112.68/166.52	223.43/227.5/138	128.39	223.43	0.79447	850.17	488.61	4.2992	0.99999	8.57e-06	1.71e-05	0.0001908	TRUE
CTCFL_3UTR.exon_5_009	CTCFL_3UTR.exon_5	358.94/343.16/282.15	308.79/260.99/367.99	343.16	308.79	-0.15179	1985.4	1392	0.92119	0.17848	0.82152	0.35695	0.59607	FALSE
CTCFL_3UTR.exon_5_010	CTCFL_3UTR.exon_5	215.55/183.36/145.24	179.16/162.5/221.02	183.36	179.16	-0.033235	1244.7	714.02	0.15712	0.43757	0.56243	0.87515	0.93473	FALSE
CTCFL_3UTR.exon_5_011	CTCFL_3UTR.exon_5	98.404/124.97/149.87	120.14/120.15/145.85	124.97	120.15	-0.056289	662.78	474.77	0.22123	0.41246	0.58754	0.82492	0.90732	FALSE
CTCFL_3UTR.exon_5_012	CTCFL_3UTR.exon_5	279.28/254.04/403.34	302.47/291.52/259.17	279.28	291.52	0.061646	8014.2	1117.7	0.36599	0.64281	0.35719	0.71437	0.83778	TRUE
CTCFL_3UTR.exon_5_013	CTCFL_3UTR.exon_5	172.44/190.53/345.99	189.7/134.92/178.39	190.53	178.39	-0.094509	12247	743.79	0.44531	0.32805	0.67195	0.65609	0.80102	FALSE
CTCFL_3UTR.exon_5_014	CTCFL_3UTR.exon_5	169.63/114.73/117.49	142.28/175.3/150.34	117.49	150.34	0.35305	1363.2	444.57	1.5581	0.94039	0.05961	0.11922	0.29693	TRUE
CTCFL_3UTR.exon_5_015	CTCFL_3UTR.exon_5	120.9/74.778/84.184	95.905/84.697/107.71	84.184	95.905	0.18598	718.14	311.84	0.66373	0.74657	0.25343	0.50686	0.7313	TRUE
CTCFL_3UTR.exon_5_016	CTCFL_3UTR.exon_5	94.655/88.095/127.66	113.82/100.45/114.44	94.655	113.82	0.26347	566.28	353.25	1.0197	0.84607	0.15393	0.30787	0.54575	TRUE
CTCFL_3UTR.exon_5_017	CTCFL_3UTR.exon_5	58.105/64.535/68.457	61.126/97.5/56.096	64.535	61.126	-0.077065	28.362	235.06	0.22236	0.41202	0.58798	0.82403	0.90675	FALSE
CTCFL_3UTR.exon_5_018	CTCFL_3UTR.exon_5	46.859/83.998/47.18	48.479/52.197/42.633	47.18	48.479	0.03839	677.83	168.49	0.1001	0.5398	0.4602	0.9204	0.95814	TRUE
CTCFL_3UTR.exon_5_019	CTCFL_3UTR.exon_5	136.83/117.8/132.29	190.76/167.42/161.56	132.29	167.42	0.33755	115.24	504.4	1.5645	0.94114	0.058856	0.11771	0.29393	TRUE
CTCFL_3UTR.exon_5_020	CTCFL_3UTR.exon_5	126.52/102.44/177.62	105.39/138.86/246.82	126.52	138.86	0.13331	1595.6	481.02	0.56285	0.71323	0.28677	0.57354	0.78514	TRUE
CTCFL_3UTR.exon_5_021	CTCFL_3UTR.exon_5	142.45/148.53/137.84	190.76/142.8/144.73	142.45	144.73	0.022722	29.125	545.74	0.097477	0.53883	0.46117	0.92235	0.95917	TRUE
CTCFL_3UTR.exon_5_022	CTCFL_3UTR.exon_5	42.173/45.072/82.334	71.665/43.333/49.365	45.072	49.365	0.12853	698.42	160.5	0.33886	0.63257	0.36743	0.73486	0.85326	TRUE
CTCFL_3UTR.exon_5_023	CTCFL_3UTR.exon_5	180.88/170.04/201.67	180.22/259.02/194.09	180.88	194.09	0.10121	274.88	703.72	0.49826	0.69085	0.30915	0.6183	0.79297	TRUE
CTCFL_3UTR.exon_5_024	CTCFL_3UTR.exon_5	178.06/168/180.39	205.51/135.91/142.48	178.06	142.48	-0.31958	53.406	692.08	1.3525	0.088115	0.91188	0.17623	0.38502	FALSE
CTCFL_3UTR.exon_5_025	CTCFL_3UTR.exon_5	756.31/658.67/658.67	651.31/746.52/767.4	658.67	746.52	0.18036	4766.4	2789.6	1.6633	0.95187	0.04813	0.09626	0.25454	TRUE
CTCFL_3UTR.exon_5_026	CTCFL_3UTR.exon_5	245.54/281.7/268.28	160.19/185.15/240.09	268.28	185.15	-0.53262	348.54	1070.9	2.5402	0.0055395	0.99446	0.011079	0.047524	FALSE
CTCFL_3UTR.exon_5_027	CTCFL_3UTR.exon_5	149.95/107.56/111.01	124.36/88.637/93.12	111.01	93.12	-0.25107	764.02	418.54	0.87454	0.19091	0.80909	0.38182	0.61835	FALSE
CTCFL_3UTR.exon_5_028	CTCFL_3UTR.exon_5	60.917/69.657/60.131	40.048/88.637/74.047	60.917	74.047	0.27747	38.501	221.07	0.88311	0.81141	0.18859	0.37718	0.61384	TRUE
CTCFL_3UTR.exon_5_029	CTCFL_3UTR.exon_5	166.82/187.46/138.76	199.19/159.55/232.24	166.82	199.19	0.25444	606.51	645.64	1.2739	0.89864	0.10136	0.20271	0.41979	TRUE
CTCFL_3UTR.exon_5_030	CTCFL_3UTR.exon_5	44.985/49.169/44.405	26.347/52.197/49.365	44.985	49.365	0.13126	8.924	160.17	0.3461	0.6353	0.3647	0.72941	0.84942	TRUE
CTCFL_3UTR.exon_5_031	CTCFL_3UTR.exon_5	75.912/76.827/59.206	140.17/101.44/71.803	75.912	101.44	0.4135	139.96	279.35	1.5274	0.93666	0.063336	0.12667	0.30891	TRUE
CTCFL_3UTR.exon_5_032	CTCFL_3UTR.exon_5	123.71/143.41/182.24	209.73/149.7/192.97	143.41	192.97	0.42567	948.12	549.66	2.1139	0.98274	0.01726	0.03452	0.11838	TRUE
CTCFL_3UTR.exon_5_033	CTCFL_3UTR.exon_5	269.91/205.9/248.85	382.56/355.53/243.46	248.85	355.53	0.51296	1144.2	988.47	3.3931	0.99965	0.00034547	0.00069094	0.0047968	TRUE
CTCFL_3UTR.exon_5_034	CTCFL_3UTR.exon_5	94.655/107.56/101.76	112.77/67.955/91.998	101.76	91.998	-0.14401	42.048	381.53	0.4998	0.30861	0.69139	0.61721	0.79297	FALSE
CTCFL_3UTR.exon_5_035	CTCFL_3UTR.exon_5	33.739/66.584/27.753	42.156/33.485/37.024	33.739	37.024	0.13036	557.31	117.99	0.30243	0.61848	0.38152	0.76304	0.86828	TRUE
CTCFL_3UTR.exon_5_036	CTCFL_3UTR.exon_5	208.05/205.9/200.75	301.41/315.15/297.31	205.9	301.41	0.54761	15.593	807.83	3.3607	0.99961	0.00038879	0.00077758	0.005329	TRUE
CTCFL_3UTR.exon_5_037	CTCFL_3UTR.exon_5	84.346/70.681/64.757	36.886/29.546/80.779	70.681	36.886	-0.91991	110.92	258.93	2.1003	0.017851	0.98215	0.035702	0.121	FALSE
CTCFL_3UTR.exon_5_038	CTCFL_3UTR.exon_5	182.75/160.82/176.69	187.59/174.32/118.92	176.69	174.32	-0.019411	144.25	686.41	0.090643	0.46389	0.53611	0.92778	0.96192	FALSE
CTCFL_3UTR.exon_5_039	CTCFL_3UTR.exon_5	161.2/183.36/182.24	205.51/175.3/180.63	182.24	180.63	-0.01276	222.15	709.39	0.060584	0.47585	0.52415	0.95169	0.97343	FALSE
CTCFL_3UTR.exon_5_040	CTCFL_3UTR.exon_5	0/0/0	0/0/0	0.9251	0	-0.94493	0	2.6136	0.46028	0.32266	0.67734	0.64532	0.79297	FALSE
CTCFL_3UTR.exon_6_000	CTCFL_3UTR.exon_6	286.78/389.26/278.45	468.98/333.86/493.65	286.78	468.98	0.70766	5285.7	1149.7	5.3736	1	3.86e-08	7.72e-08	1.34e-06	TRUE
CTCFL_3UTR.exon_6_001	CTCFL_3UTR.exon_6	41.236/40.975/46.255	54.803/51.212/45.999	41.236	51.212	0.30592	12.629	146.02	0.82558	0.79541	0.20459	0.40918	0.64628	TRUE
CTCFL_3UTR.exon_6_002	CTCFL_3UTR.exon_6	0/0/0	0/0/0	0.9251	0	-0.94493	0	2.6136	0.46028	0.32266	0.67734	0.64532	0.79297	FALSE
CTCFL_3UTR.exon_6_003	CTCFL_3UTR.exon_6	97.467/114.73/80.483	149.65/95.531/86.389	97.467	95.531	-0.028652	293.2	364.43	0.10143	0.4596	0.5404	0.91921	0.95766	FALSE
CTCFL_3UTR.exon_6_004	CTCFL_3UTR.exon_6	85.284/86.046/99.91	131.74/113.26/120.05	86.046	120.05	0.4757	96.397	319.18	1.9031	0.97149	0.028514	0.057029	0.172	TRUE
CTCFL_3UTR.exon_6_005	CTCFL_3UTR.exon_6	190.25/176.19/218.32	233.96/162.5/215.41	190.25	215.41	0.17833	492.91	742.61	0.92336	0.82209	0.17791	0.35582	0.59502	TRUE
CTCFL_3UTR.exon_6_006	CTCFL_3UTR.exon_6	20.618/13.317/26.828	21.078/17.727/41.511	20.618	21.078	0.030372	45.935	69.94	0.054996	0.51863	0.48137	0.96273	0.97851	TRUE
CTCFL_3UTR.exon_6_007	CTCFL_3UTR.exon_6	98.404/128.05/93.435	91.689/108.33/54.975	98.404	91.689	-0.10091	451.65	368.16	0.34997	0.36318	0.63682	0.72636	0.8471	FALSE
CTCFL_3UTR.exon_6_008	CTCFL_3UTR.exon_6	110.59/94.241/106.39	129.63/91.591/114.44	106.39	114.44	0.10429	82.574	400.01	0.40252	0.65635	0.34365	0.6873	0.82136	TRUE
CTCFL_3UTR.exon_6_009	CTCFL_3UTR.exon_6	70.289/35.853/63.832	31.617/40.379/40.389	63.832	40.379	-0.6478	412.26	232.33	1.5388	0.061933	0.93807	0.12387	0.30488	FALSE
CTCFL_3UTR.exon_6_010	CTCFL_3UTR.exon_6	24.367/31.755/14.802	12.647/4.9243/14.585	24.367	12.647	-0.89438	73.041	83.512	1.3025	0.096372	0.90363	0.19274	0.40513	FALSE
CTCFL_3UTR.exon_6_011	CTCFL_3UTR.exon_6	41.236/45.072/24.978	37.94/32.5/50.487	41.236	37.94	-0.11721	139.52	146.02	0.27324	0.39233	0.60767	0.78467	0.88246	FALSE
CTCFL_3UTR.exon_7_000	CTCFL_3UTR.exon_7	4.6859/13.317/5.5506	12.647/2.9546/8.9754	5.5506	8.9754	0.60676	30.53	17.394	0.82119	0.77348	0.22652	0.45304	0.68724	TRUE
CTCFL_3UTR.exon_7_001	CTCFL_3UTR.exon_7	38.424/58.389/58.281	45.318/75.834/56.096	58.281	56.096	-0.054172	197.15	210.92	0.15047	0.4402	0.5598	0.88039	0.93781	FALSE
CTCFL_3UTR.exon_8_000	CTCFL_3UTR.exon_8	129.33/98.339/116.56	180.22/180.23/149.22	116.56	180.22	0.62429	247.57	440.84	3.0317	0.99878	0.0012159	0.0024319	0.013785	TRUE
CTCFL_3UTR.exon_8_001	CTCFL_3UTR.exon_8	113.4/127.02/88.809	129.63/112.27/249.07	113.4	129.63	0.1914	395.1	428.12	0.78441	0.7836	0.2164	0.4328	0.66823	TRUE
CTCFL_3UTR.exon_8_002	CTCFL_3UTR.exon_8	191.19/197.7/179.47	185.49/195.99/136.88	191.19	185.49	-0.043431	89.87	746.51	0.2086	0.41738	0.58262	0.83476	0.91154	FALSE
CTCFL_3UTR.exon_8_003	CTCFL_3UTR.exon_8	1.8744/9.2193/0.9251	11.593/0/15.707	1.8744	11.593	2.1313	27.424	5.5126	4.1392	0.99998	2.21e-05	4.42e-05	0.00044633	TRUE
CTCFL_3UTR.exon_8_004	CTCFL_3UTR.exon_8	124.65/196.68/142.46	243.45/286.59/290.58	142.46	286.59	1.0033	1628.3	545.8	6.1692	1	3.43e-10	6.86e-10	1.67e-08	TRUE
CTCFL_3UTR.exon_8_005	CTCFL_3UTR.exon_8	46.859/51.218/26.828	34.779/21.667/84.145	46.859	34.779	-0.4197	210.13	167.27	0.93453	0.17502	0.82498	0.35003	0.58908	FALSE
CTCFL_3UTR.exon_8_006	CTCFL_3UTR.exon_8	404.86/497.84/467.17	663.95/585/540.77	467.17	585	0.32386	2411.6	1934	2.6793	0.99631	0.0036891	0.0073782	0.034228	TRUE
CTCFL_3UTR.exon_8_007	CTCFL_3UTR.exon_8	78.723/56.34/88.809	38.994/85.682/42.633	78.723	42.633	-0.86957	301.37	290.37	2.118	0.017089	0.98291	0.034177	0.11761	FALSE
CTCFL_3UTR.exon_8_008	CTCFL_3UTR.exon_8	17.806/41.999/56.431	53.749/33.485/42.633	41.999	42.633	0.021131	396.78	148.9	0.051992	0.52059	0.47941	0.95881	0.97774	TRUE
CTCFL_3UTR.exon_8_009	CTCFL_3UTR.exon_8	14.058/15.365/39.779	25.294/20.682/25.804	15.365	25.294	0.68405	298.87	51.193	1.3876	0.91604	0.083964	0.16793	0.37258	TRUE
CTCFL_3UTR.exon_8_010	CTCFL_3UTR.exon_8	191.19/175.17/182.24	204.46/341.74/203.07	182.24	204.46	0.16506	65.02	709.39	0.83395	0.79785	0.20215	0.40431	0.64152	TRUE
CTCFL_3UTR.exon_8_011	CTCFL_3UTR.exon_8	0/0/0	0/0/0	0.9251	0	-0.94493	0	2.6136	0.46028	0.32266	0.67734	0.64532	0.79297	FALSE
CTCFL_3UTR.exon_8_012	CTCFL_3UTR.exon_8	87.158/91.168/87.884	139.11/94.546/159.31	87.884	139.11	0.65661	5.6562	326.44	2.8355	0.99771	0.0022879	0.0045758	0.023094	TRUE
CTCFL_3UTR.exon_8_013	CTCFL_3UTR.exon_8	191.19/193.6/234.97	193.92/254.09/172.78	193.6	193.92	0.0023142	858.67	756.57	0.011358	0.50453	0.49547	0.99094	0.99418	TRUE
CTCFL_3UTR.exon_8_014	CTCFL_3UTR.exon_8	42.173/57.364/26.828	62.18/35.455/51.609	42.173	51.609	0.28517	233.13	149.55	0.77156	0.77975	0.22025	0.4405	0.67386	TRUE
CTCFL_3UTR.exon_8_015	CTCFL_3UTR.exon_8	288.65/253.02/273.83	416.29/380.15/327.6	273.83	380.15	0.47184	326.42	1094.5	3.2138	0.99935	0.00065486	0.0013097	0.0082674	TRUE
CTCFL_3UTR.exon_8_016	CTCFL_3UTR.exon_8	296.15/286.82/236.82	415.24/411.67/499.26	286.82	415.24	0.53222	1293.3	1149.9	3.7869	0.99992	7.63e-05	0.00015256	0.0012799	TRUE
CTCFL_3UTR.exon_8_017	CTCFL_3UTR.exon_8	85.284/104.48/74.008	135.95/140.83/191.85	85.284	140.83	0.71704	247.92	316.17	3.1241	0.99911	0.00089175	0.0017835	0.010672	TRUE
CTCFL_3UTR.exon_8_018	CTCFL_3UTR.exon_8	74.975/65.559/71.232	86.42/107.35/112.19	71.232	107.35	0.58496	23.095	261.08	2.2352	0.9873	0.012702	0.025404	0.093131	TRUE
CTCFL_3UTR.exon_8_019	CTCFL_3UTR.exon_8	110.59/93.217/98.985	137.01/161.52/121.17	98.985	137.01	0.46495	83.941	370.47	1.9754	0.97589	0.024113	0.048226	0.15216	TRUE
CTCFL_3UTR.exon_8_020	CTCFL_3UTR.exon_8	124.65/145.46/153.57	171.79/169.39/163.8	145.46	169.39	0.21838	249.48	558.02	1.0132	0.84453	0.15547	0.31095	0.54999	TRUE
CTCFL_3UTR.exon_8_021	CTCFL_3UTR.exon_8	170.57/124.97/170.22	200.24/146.74/146.97	170.22	146.97	-0.2105	1023.6	659.66	0.90505	0.18272	0.81728	0.36544	0.60274	FALSE
CTCFL_3UTR.exon_8_022	CTCFL_3UTR.exon_8	95.593/89.12/118.41	165.46/122.12/116.68	95.593	122.12	0.3501	281.32	356.98	1.4041	0.91986	0.080143	0.16029	0.36271	TRUE
CTCFL_3UTR.exon_8_023	CTCFL_3UTR.exon_8	4.6859/18.439/18.502	4.2156/0/7.8535	18.439	4.2156	-1.898	94.569	62.12	1.9404	0.026167	0.97383	0.052334	0.16104	FALSE
CTCFL_3UTR.exon_8_024	CTCFL_3UTR.exon_8	132.14/165.95/164.67	135.95/178.26/196.34	164.67	178.26	0.11375	529.75	636.78	0.53858	0.70491	0.29509	0.59017	0.79297	TRUE
CTCFL_3UTR.exon_8_025	CTCFL_3UTR.exon_8	264.29/276.58/271.05	241.34/260/236.73	271.05	241.34	-0.16684	38.164	1082.7	0.90296	0.18327	0.81673	0.36655	0.60309	FALSE
CTCFL_3UTR.exon_8_026	CTCFL_3UTR.exon_8	387.06/369.79/353.39	322.49/316.14/326.48	369.79	322.49	-0.19689	283.58	1507.5	1.2183	0.11155	0.88845	0.2231	0.44742	FALSE
CTCFL_3UTR.exon_8_027	CTCFL_3UTR.exon_8	31.864/45.072/53.656	50.587/29.546/78.535	45.072	50.587	0.16312	124.06	160.5	0.43533	0.66828	0.33172	0.66345	0.80536	TRUE
CTCFL_3UTR.exon_8_028	CTCFL_3UTR.exon_8	53.419/56.34/57.356	43.21/61.061/61.706	56.34	61.061	0.11414	4.7811	203.46	0.33097	0.62965	0.37035	0.7407	0.85593	TRUE
CTCFL_3UTR.exon_8_029	CTCFL_3UTR.exon_8	150.89/109.61/159.12	155.98/133.94/103.22	150.89	133.94	-0.17068	885.87	580.21	0.70354	0.24086	0.75914	0.48172	0.7102	FALSE
CTCFL_3UTR.exon_8_030	CTCFL_3UTR.exon_8	122.77/144.44/89.734	125.41/158.56/121.17	122.77	125.41	0.030481	780.37	465.87	0.12245	0.54873	0.45127	0.90255	0.94923	TRUE
CTCFL_3UTR.exon_8_031	CTCFL_3UTR.exon_8	178.06/197.7/134.14	209.73/234.39/213.17	178.06	213.17	0.25825	1157.5	692.08	1.3343	0.90895	0.091053	0.18211	0.39079	TRUE
CTCFL_3UTR.exon_8_032	CTCFL_3UTR.exon_8	114.34/147.51/128.59	209.73/107.35/132.39	128.59	132.39	0.041687	280.54	489.4	0.17173	0.56818	0.43182	0.86365	0.92815	TRUE
CTCFL_3UTR.exon_8_033	CTCFL_3UTR.exon_8	876.26/857.39/640.17	936.91/850.91/923.35	857.39	923.35	0.1068	23771	3695.7	1.0849	0.86102	0.13898	0.27795	0.51256	TRUE
CTCFL_3UTR.exon_8_034	CTCFL_3UTR.exon_8	378.62/479.4/335.81	465.82/443.18/398.28	378.62	443.18	0.22659	5994.7	1545.9	1.6421	0.94971	0.050288	0.10058	0.26333	TRUE
CTCFL_3UTR.exon_8_035	CTCFL_3UTR.exon_8	607.29/674.03/543.03	676.6/687.43/670.91	607.29	676.6	0.15567	4291.7	2558.2	1.3703	0.9147	0.085297	0.17059	0.37705	TRUE
CTCFL_3UTR.exon_8_036	CTCFL_3UTR.exon_8	291.46/238.68/267.35	307.74/337.8/249.07	267.35	307.74	0.20225	701.83	1066.9	1.2364	0.89184	0.10816	0.21632	0.43893	TRUE
CTCFL_3UTR.exon_8_037	CTCFL_3UTR.exon_8	134.02/112.68/115.64	137.01/141.82/160.44	115.64	141.82	0.29216	173.28	437.12	1.2523	0.89476	0.10524	0.21048	0.4319	TRUE
CTCFL_3UTR.exon_8_038	CTCFL_3UTR.exon_8	163.07/138.29/135.99	197.08/146.74/154.83	138.29	154.83	0.16186	309.69	528.79	0.71915	0.76398	0.23602	0.47205	0.70348	TRUE
CTCFL_3UTR.exon_8_039	CTCFL_3UTR.exon_8	94.655/56.34/32.378	96.958/77.803/89.754	56.34	89.754	0.66243	1021.1	203.46	2.3426	0.99042	0.0095754	0.019151	0.075114	TRUE
CTCFL_3UTR.exon_8_040	CTCFL_3UTR.exon_8	61.854/49.169/37.929	79.042/68.94/70.682	49.169	70.682	0.51479	143.62	176.05	1.6213	0.94752	0.05248	0.10496	0.27104	TRUE
CTCFL_3UTR.exon_8_041	CTCFL_3UTR.exon_8	126.52/146.48/118.41	171.79/125.08/179.51	126.52	171.79	0.43826	232.15	481.02	2.0639	0.98049	0.019514	0.039029	0.1295	TRUE
CTCFL_3UTR.exon_8_042	CTCFL_3UTR.exon_8	0/0/0	0/0/0	0.9251	0	-0.94493	0	2.6136	0.46028	0.32266	0.67734	0.64532	0.79297	FALSE
CTCFL_3UTR.exon_9_000	CTCFL_3UTR.exon_9	373/321.65/323.78	548.03/477.65/411.75	323.78	477.65	0.5595	1213.3	1308.4	4.2538	0.99999	1.05e-05	2.1e-05	0.00023076	TRUE
CTCFL_3UTR.exon_9_001	CTCFL_3UTR.exon_9	0/0/0	0/0/0	0.9251	0	-0.94493	0	2.6136	0.46028	0.32266	0.67734	0.64532	0.79297	FALSE
CTCFL_3UTR.exon_9_002	CTCFL_3UTR.exon_9	214.61/216.14/176.69	250.83/241.29/217.65	214.61	241.29	0.16827	720.17	844.3	0.918	0.82069	0.17931	0.35862	0.59647	TRUE
CTCFL_3UTR.exon_9_003	CTCFL_3UTR.exon_9	303.65/293.99/263.65	358.32/318.11/318.63	293.99	318.63	0.11572	506.85	1180.6	0.717	0.76331	0.23669	0.47337	0.70439	TRUE
CTCFL_3UTR.exon_9_004	CTCFL_3UTR.exon_9	147.14/122.92/127.66	111.71/164.47/151.46	127.66	151.46	0.24483	200.85	485.65	1.0798	0.85989	0.14011	0.28021	0.51483	TRUE
CTCFL_3UTR.exon_9_005	CTCFL_3UTR.exon_9	371.12/279.65/312.68	372.03/344.7/357.9	312.68	357.9	0.19426	2253.2	1260.7	1.2734	0.89856	0.10144	0.20289	0.41979	TRUE
CTCFL_3UTR.exon_9_006	CTCFL_3UTR.exon_9	371.12/279.65/312.68	372.03/343.71/357.9	312.68	357.9	0.19426	2253.2	1260.7	1.2734	0.89856	0.10144	0.20289	0.41979	TRUE
CTCFL_3UTR.exon_9_007	CTCFL_3UTR.exon_9	220.24/222.29/269.2	298.25/327.96/320.87	222.29	320.87	0.52759	1102.7	876.48	3.33	0.99957	0.0004343	0.00086859	0.0058492	TRUE
CTCFL_3UTR.exon_9_008	CTCFL_3UTR.exon_9	246.48/227.41/262.73	251.88/324.02/295.07	246.48	295.07	0.25862	313.85	978.43	1.5533	0.93983	0.060171	0.12034	0.2986	TRUE
CTCFL_3UTR.exon_9_009	CTCFL_3UTR.exon_9	86.221/66.584/147.09	42.156/19.697/63.95	86.221	42.156	-1.0151	2045.4	319.87	2.4638	0.0068728	0.99313	0.013746	0.056999	FALSE
CTCFL_3UTR.exon_9_010	CTCFL_3UTR.exon_9	333.64/299.11/460.7	339.35/330.91/376.97	333.64	339.35	0.024443	8668.2	1350.9	0.15557	0.56181	0.43819	0.87637	0.93534	TRUE
CTCFL_3UTR.exon_9_011	CTCFL_3UTR.exon_9	144.33/190.53/139.69	180.22/182.2/157.07	144.33	180.22	0.31842	1078.2	553.39	1.5257	0.93645	0.063546	0.12709	0.30943	TRUE
CTCFL_3UTR.exon_9_012	CTCFL_3UTR.exon_9	49.671/94.241/67.532	18.97/36.44/50.487	67.532	36.44	-0.87222	516.21	246.68	1.9798	0.023863	0.97614	0.047726	0.15079	FALSE
CTCFL_3UTR.exon_9_013	CTCFL_3UTR.exon_9	312.08/229.46/278.45	398.37/312.2/306.29	278.45	312.2	0.16446	1765.8	1114.2	1.0109	0.84397	0.15603	0.31206	0.55049	TRUE
CTCFL_3UTR.exon_9_014	CTCFL_3UTR.exon_9	200.56/207.95/233.12	368.86/256.06/264.78	207.95	264.78	0.34708	344.28	816.39	1.989	0.97665	0.023353	0.046706	0.14783	TRUE
CTCFL_3UTR.exon_9_015	CTCFL_3UTR.exon_9	186.5/106.53/104.54	143.33/118.18/139.12	106.53	139.12	0.38187	3199.2	400.6	1.6281	0.94824	0.051757	0.10351	0.26873	TRUE
CTCFL_3UTR.exon_9_016	CTCFL_3UTR.exon_9	236.17/274.53/251.63	339.35/274.77/278.24	251.63	278.24	0.14449	381.72	1000.2	0.84145	0.79995	0.20005	0.4001	0.63704	TRUE
CTCFL_3UTR.exon_9_017	CTCFL_3UTR.exon_9	19.681/41.999/49.03	34.779/33.485/40.389	41.999	34.779	-0.2652	273.77	148.9	0.59234	0.27681	0.72319	0.55362	0.76978	FALSE
CTCFL_3UTR.exon_9_018	CTCFL_3UTR.exon_9	195.87/193.6/166.52	204.46/145.76/190.73	193.6	190.73	-0.021485	369.42	756.57	0.10458	0.45835	0.54165	0.91671	0.95605	FALSE
CTCFL_3UTR.exon_9_019	CTCFL_3UTR.exon_9	130.27/110.63/107.31	102.23/131.97/136.88	110.63	131.97	0.25236	198.32	417.01	1.045	0.85198	0.14802	0.29604	0.53165	TRUE
CTCFL_3UTR.exon_9_020	CTCFL_3UTR.exon_9	108.71/73.754/85.109	88.527/67.955/83.023	85.109	83.023	-0.035383	343.04	315.48	0.11746	0.45325	0.54675	0.9065	0.95108	FALSE
CTCFL_3UTR.exon_9_021	CTCFL_3UTR.exon_9	200.56/190.53/148.94	166.52/233.41/214.29	190.53	214.29	0.16869	915.15	743.79	0.8711	0.80815	0.19185	0.3837	0.62056	TRUE
CTCFL_3UTR.exon_9_022	CTCFL_3UTR.exon_9	51.545/56.34/49.955	64.288/61.061/114.44	51.545	64.288	0.31326	12.759	185.1	0.9366	0.82551	0.17449	0.34899	0.58854	TRUE
CTCFL_3UTR.exon_9_023	CTCFL_3UTR.exon_9	253.04/218.19/209.07	247.67/275.76/319.75	218.19	275.76	0.33645	648.82	859.29	1.9639	0.97523	0.02477	0.049541	0.15472	TRUE
CTCFL_3UTR.exon_9_024	CTCFL_3UTR.exon_9	82.472/78.876/82.334	90.635/105.38/93.12	82.334	93.12	0.1756	5.9875	304.55	0.61808	0.73174	0.26826	0.53652	0.75746	TRUE
CTCFL_3UTR.exon_9_025	CTCFL_3UTR.exon_9	11.246/12.292/6.4757	6.3234/2.9546/0	11.246	2.9546	-1.6307	11.926	36.765	1.592	0.055693	0.94431	0.11139	0.28327	FALSE
CTCFL_3UTR.exon_9_026	CTCFL_3UTR.exon_9	67.477/67.608/46.255	50.587/50.227/104.34	67.477	50.587	-0.40861	225.2	246.47	1.0759	0.14099	0.85901	0.28198	0.51711	FALSE
CTCFL_3UTR.exon_9_027	CTCFL_3UTR.exon_9	155.57/128.05/127.66	225.53/238.33/233.36	128.05	233.36	0.86086	378.94	487.2	4.7713	1	9.15e-07	1.83e-06	2.44e-05	TRUE
CTCFL_3UTR.exon_9_028	CTCFL_3UTR.exon_9	195.87/179.26/154.49	167.57/132.95/129.02	179.26	132.95	-0.42836	444.74	697.04	1.754	0.039715	0.96029	0.07943	0.21951	FALSE
CTCFL_3UTR.exon_9_029	CTCFL_3UTR.exon_9	40.299/78.876/33.303	37.94/72.879/43.755	40.299	43.755	0.11596	768.56	142.5	0.28955	0.61378	0.38622	0.77245	0.87325	TRUE
CTCFL_3UTR.exon_9_030	CTCFL_3UTR.exon_9	40.299/74.778/33.303	35.832/68.94/42.633	40.299	42.633	0.079329	618.89	142.5	0.19556	0.57737	0.42263	0.84526	0.91756	TRUE
CTCFL_3UTR.exon_9_031	CTCFL_3UTR.exon_9	70.289/119.85/86.034	111.71/123.11/146.97	86.034	123.11	0.51193	695.73	319.13	2.0752	0.98102	0.018983	0.037965	0.12692	TRUE
CTCFL_3UTR.exon_9_032	CTCFL_3UTR.exon_9	0/0/0	0/0/0	0.9251	0	-0.94493	0	2.6136	0.46028	0.32266	0.67734	0.64532	0.79297	FALSE
CTCFL_3UTR.exon_9_033	CTCFL_3UTR.exon_9	411.42/427.16/407.97	306.68/358.49/396.04	411.42	358.49	-0.19819	129.79	1689	1.2881	0.098859	0.90114	0.19772	0.4123	FALSE
CTCFL_3UTR.exon_9_034	CTCFL_3UTR.exon_9	497.64/600.28/530.08	522.73/519.02/548.62	530.08	522.73	-0.020101	2989.8	2212.9	0.1562	0.43794	0.56206	0.87587	0.93525	FALSE
CTCFL_3UTR.exon_9_035	CTCFL_3UTR.exon_9	186.5/278.63/214.62	302.47/264.93/236.73	214.62	264.93	0.30251	2443.7	844.33	1.7311	0.95829	0.041713	0.083426	0.22881	TRUE
CTCFL_3UTR.exon_9_036	CTCFL_3UTR.exon_9	95.593/90.144/111.94	129.63/181.21/185.12	95.593	181.21	0.91564	148.41	356.98	4.5316	1	2.93e-06	5.85e-06	7.2e-05	TRUE
CTCFL_3UTR.exon_9_037	CTCFL_3UTR.exon_9	136.83/150.58/172.99	198.13/165.46/131.27	150.58	165.46	0.13504	345.72	578.96	0.61816	0.73176	0.26824	0.53647	0.75746	TRUE
CTCFL_3UTR.exon_9_038	CTCFL_3UTR.exon_9	303.65/326.77/315.46	453.18/524.93/458.87	315.46	458.87	0.53921	133.75	1272.6	4.0201	0.99997	2.91e-05	5.82e-05	0.00056141	TRUE
CTCFL_3UTR.exon_9_039	CTCFL_3UTR.exon_9	462.03/488.62/431.1	463.71/470.76/505.99	462.03	470.76	0.026943	832.02	1911.3	0.19965	0.57912	0.42088	0.84175	0.9155	TRUE
CTCFL_3UTR.exon_9_040	CTCFL_3UTR.exon_9	58.105/24.585/37.004	35.832/97.5/45.999	37.004	45.999	0.30649	299.75	130.15	0.78846	0.78466	0.21534	0.43068	0.66625	TRUE
CTCFL_3UTR.exon_9_041	CTCFL_3UTR.exon_9	161.2/177.21/189.64	93.797/161.52/224.39	177.21	161.52	-0.13304	205.57	688.56	0.59828	0.27483	0.72517	0.54966	0.76802	FALSE
CTCFL_3UTR.exon_9_042	CTCFL_3UTR.exon_9	96.53/98.339/92.51	147.55/146.74/114.44	96.53	146.74	0.59918	9.7166	360.7	2.6439	0.9959	0.0040979	0.0081958	0.037454	TRUE
CTCFL_3UTR.exon_9_043	CTCFL_3UTR.exon_9	27.178/25.609/26.828	75.881/57.121/21.317	26.828	57.121	1.0625	0.80409	92.495	3.1499	0.99918	0.0008189	0.0016378	0.0099038	TRUE
CTCFL_3UTR.exon_9_044	CTCFL_3UTR.exon_9	187.44/219.21/278.45	225.53/223.56/164.92	219.21	223.56	0.028206	2259.6	863.58	0.14795	0.55881	0.44119	0.88238	0.93901	TRUE
CTCFL_3UTR.exon_9_045	CTCFL_3UTR.exon_9	160.26/162.87/180.39	252.94/169.39/188.48	162.87	188.48	0.20949	156.9	629.4	1.0208	0.84633	0.15367	0.30734	0.54554	TRUE
CTCFL_3UTR.exon_9_046	CTCFL_3UTR.exon_9	304.58/295.02/370.04	411.02/356.52/367.99	304.58	367.99	0.27202	2187.9	1225.9	1.811	0.96493	0.035072	0.070143	0.19923	TRUE
CTCFL_3UTR.exon_9_047	CTCFL_3UTR.exon_9	310.21/295.02/370.04	409.97/356.52/367.99	310.21	367.99	0.24572	1905.3	1250.1	1.6344	0.94891	0.05109	0.10218	0.26631	TRUE
CTCFL_3UTR.exon_9_048	CTCFL_3UTR.exon_9	159.32/127.02/117.49	172.84/171.36/131.27	127.02	171.36	0.42908	567.09	483.05	2.0176	0.97818	0.021818	0.043635	0.13978	TRUE
CTCFL_3UTR.exon_9_049	CTCFL_3UTR.exon_9	44.048/18.439/19.427	1.0539/16.742/23.561	19.427	16.742	-0.20327	303.57	65.66	0.34521	0.36497	0.63503	0.72993	0.84957	FALSE
CTCFL_3UTR.exon_9_050	CTCFL_3UTR.exon_9	0/0/0	0/0/0	0.9251	0	-0.94493	0	2.6136	0.46028	0.32266	0.67734	0.64532	0.79297	FALSE
CTCFL_3UTR.exon_9_051	CTCFL_3UTR.exon_9	223.05/159.8/133.21	224.48/194.02/321.99	159.8	224.48	0.48773	2353.6	616.76	2.6044	0.9954	0.0046019	0.0092038	0.040888	TRUE
CTCFL_3UTR.exon_9_052	CTCFL_3UTR.exon_9	150.89/112.68/143.39	126.47/109.32/161.56	143.39	126.47	-0.17984	499.65	549.57	0.72186	0.23519	0.76481	0.47038	0.70221	FALSE
CTCFL_3UTR.exon_9_053	CTCFL_3UTR.exon_9	159.32/121.9/184.09	144.38/113.26/186.24	159.32	144.38	-0.1411	1007.1	614.79	0.60242	0.27345	0.72655	0.54689	0.76657	FALSE
CTCFL_3UTR.exon_9_054	CTCFL_3UTR.exon_9	83.409/104.48/98.06	81.15/94.546/43.755	98.06	81.15	-0.27005	127.97	366.79	0.88296	0.18863	0.81137	0.37726	0.61384	FALSE
CTCFL_3UTR.exon_9_055	CTCFL_3UTR.exon_9	52.482/43.023/49.03	49.533/38.409/15.707	49.03	38.409	-0.34426	24	175.52	0.80197	0.21128	0.78872	0.42257	0.65878	FALSE
CTCFL_3UTR.exon_9_056	CTCFL_3UTR.exon_9	159.32/155.7/159.12	196.02/205.83/179.51	159.12	196.02	0.29925	5.8472	613.95	1.4895	0.93183	0.068172	0.13634	0.32496	TRUE
CTCFL_3UTR.exon_9_057	CTCFL_3UTR.exon_9	151.82/202.82/174.84	198.13/152.65/164.92	174.84	164.92	-0.083772	656.41	678.76	0.38076	0.35169	0.64831	0.70338	0.8302	FALSE
CTCFL_3UTR.exon_9_058	CTCFL_3UTR.exon_9	38.424/13.317/61.056	45.318/30.53/34.78	38.424	34.78	-0.13995	571.3	135.47	0.31393	0.37679	0.62321	0.75357	0.86144	FALSE
CTCFL_3UTR.exon_9_059	CTCFL_3UTR.exon_9	62.791/104.48/45.33	89.581/98.485/63.95	62.791	89.581	0.50585	1021.6	228.31	1.773	0.96189	0.038114	0.076229	0.21272	TRUE
CTCFL_3UTR.exon_9_060	CTCFL_3UTR.exon_9	66.54/28.682/38.854	48.479/25.606/61.706	38.854	48.479	0.3121	434.99	137.08	0.8221	0.7944	0.2056	0.41121	0.64774	TRUE
CTCFL_3UTR.exon_9_061	CTCFL_3UTR.exon_9	247.42/261.21/332.11	296.14/309.24/396.04	261.21	309.24	0.24266	2608.4	1040.9	1.4888	0.93173	0.068275	0.13655	0.32511	TRUE
CTCFL_3UTR.exon_9_062	CTCFL_3UTR.exon_9	263.35/296.04/235.9	256.1/364.4/275.99	263.35	275.99	0.067418	911.11	1049.9	0.39029	0.65184	0.34816	0.69632	0.82585	TRUE
CTCFL_3UTR.exon_9_063	CTCFL_3UTR.exon_9	355.19/358.53/332.11	511.14/310.23/408.38	355.19	408.38	0.20079	271.95	1444.1	1.3997	0.9192	0.080804	0.16161	0.36473	TRUE
CTCFL_3UTR.exon_9_064	CTCFL_3UTR.exon_9	114.34/146.48/159.12	119.09/155.61/144.73	146.48	144.73	-0.017271	596.53	562.2	0.074019	0.4705	0.5295	0.941	0.96721	FALSE
CTCFL_3UTR.exon_9_065	CTCFL_3UTR.exon_9	302.71/383.11/348.76	376.24/338.79/354.53	348.76	354.53	0.023597	1650.4	1416.3	0.15326	0.56091	0.43909	0.87819	0.93669	TRUE
CTCFL_3UTR.exon_9_066	CTCFL_3UTR.exon_9	163.07/140.34/148.94	108.55/155.61/151.46	148.94	151.46	0.024043	136.82	572.24	0.10533	0.54194	0.45806	0.91611	0.95568	TRUE
CTCFL_3UTR.exon_9_067	CTCFL_3UTR.exon_9	288.65/242.77/249.78	348.84/317.12/225.51	249.78	317.12	0.34318	780.18	992.38	2.1378	0.98373	0.016265	0.032531	0.11358	TRUE
CTCFL_3UTR.exon_9_068	CTCFL_3UTR.exon_9	274.59/278.63/168.37	271.91/329.93/232.24	274.59	271.91	-0.014146	5650.2	1097.8	0.081159	0.46766	0.53234	0.93532	0.96461	FALSE
CTCFL_3UTR.exon_9_069	CTCFL_3UTR.exon_9	93.718/94.241/86.959	90.635/126.06/134.63	93.718	126.06	0.42381	22.979	349.54	1.7299	0.95818	0.04182	0.08364	0.22908	TRUE
CTCFL_3UTR.exon_9_070	CTCFL_3UTR.exon_9	119.02/177.21/185.02	238.18/150.68/148.09	177.21	150.68	-0.23256	1723.6	688.56	1.0111	0.15598	0.84402	0.31196	0.55049	FALSE
CTCFL_3UTR.exon_9_071	CTCFL_3UTR.exon_9	253.04/280.68/350.61	416.29/345.68/240.09	280.68	345.68	0.29958	2827.4	1123.7	1.9393	0.97377	0.026233	0.052465	0.1612	TRUE
CTCFL_3UTR.exon_9_072	CTCFL_3UTR.exon_9	284.9/269.41/335.81	345.68/293.49/313.02	284.9	313.02	0.13532	1415.8	1141.7	0.83206	0.79731	0.20269	0.40537	0.64234	TRUE
CTCFL_3UTR.exon_9_073	CTCFL_3UTR.exon_9	281.15/269.41/335.81	344.62/294.47/313.02	281.15	313.02	0.15436	1562.6	1125.7	0.94969	0.82886	0.17114	0.34227	0.58185	TRUE
CTCFL_3UTR.exon_9_074	CTCFL_3UTR.exon_9	233.36/188.48/185.94	128.58/205.83/198.58	188.48	198.58	0.074911	1010.1	735.28	0.37243	0.64521	0.35479	0.70958	0.83461	TRUE
CTCFL_3UTR.exon_9_075	CTCFL_3UTR.exon_9	535.13/437.4/420.92	505.87/615.53/535.16	437.4	535.16	0.29041	4911.2	1802.9	2.3023	0.98934	0.010659	0.021319	0.081374	TRUE
CTCFL_3UTR.exon_9_076	CTCFL_3UTR.exon_9	122.77/92.193/145.24	98.012/109.32/103.22	122.77	103.22	-0.24807	719.95	465.87	0.90592	0.18249	0.81751	0.36498	0.60269	FALSE
CTCFL_3UTR.exon_9_077	CTCFL_3UTR.exon_9	678.52/603.35/790.03	514.3/689.4/659.69	678.52	659.69	-0.040533	9042.9	2879.4	0.35083	0.36286	0.63714	0.72572	0.84685	FALSE
CTCFL_3UTR.exon_9_078	CTCFL_3UTR.exon_9	269.91/246.87/302.51	348.84/358.49/306.29	269.91	348.84	0.36889	796.68	1077.8	2.4042	0.9919	0.008103	0.016206	0.065101	TRUE
CTCFL_3UTR.exon_9_079	CTCFL_3UTR.exon_9	194.93/164.92/191.5	142.28/167.42/155.95	191.5	155.95	-0.29453	358.97	747.79	1.2999	0.096817	0.90318	0.19363	0.40633	FALSE
CTCFL_3UTR.exon_9_080	CTCFL_3UTR.exon_9	842.53/738.57/884.39	841.01/832.2/795.45	842.53	832.2	-0.017771	6280.3	3627.4	0.17146	0.43193	0.56807	0.86386	0.92815	FALSE
CTCFL_5UTR.exon_11_000	CTCFL_5UTR.exon_11	256.79/321.65/273.83	243.45/352.58/238.97	273.83	243.45	-0.16899	1288.6	1094.5	0.91825	0.17924	0.82076	0.35849	0.59647	FALSE
CTCFL_5UTR.exon_11_001	CTCFL_5UTR.exon_11	373.94/351.36/336.74	421.56/410.68/408.38	351.36	410.68	0.2245	361.8	1427.5	1.5702	0.94182	0.058181	0.11636	0.29219	TRUE
CTCFL_5UTR.exon_11_002	CTCFL_5UTR.exon_11	217.43/165.95/152.64	300.36/185.15/143.61	165.95	185.15	0.15709	1413.6	642.05	0.75795	0.77576	0.22424	0.44848	0.68219	TRUE
CTCFL_5UTR.exon_11_003	CTCFL_5UTR.exon_11	143.39/181.31/163.74	159.14/151.67/213.17	163.74	159.14	-0.040891	361.48	632.97	0.18299	0.4274	0.5726	0.85481	0.92364	FALSE
CTCFL_5UTR.exon_11_004	CTCFL_5UTR.exon_11	143.39/133.17/165.59	124.36/182.2/139.12	143.39	139.12	-0.043305	298.74	549.57	0.18213	0.42774	0.57226	0.85548	0.92387	FALSE
CTCFL_5UTR.exon_11_005	CTCFL_5UTR.exon_11	17.806/26.633/29.603	13.701/13.788/7.8535	26.633	13.701	-0.91053	43.367	91.783	1.3656	0.086036	0.91396	0.17207	0.37905	FALSE
CTCFL_5UTR.exon_11_006	CTCFL_5UTR.exon_11	95.593/74.778/80.483	102.23/75.834/43.755	80.483	75.834	-0.08477	130.42	297.28	0.26969	0.3937	0.6063	0.7874	0.88445	FALSE
CTCFL_5UTR.exon_12_000	CTCFL_5UTR.exon_12	203.37/274.53/281.23	204.46/263.94/316.38	274.53	263.94	-0.056538	2554.4	1097.5	0.31963	0.37462	0.62538	0.74925	0.85945	FALSE
CTCFL_5UTR.exon_12_001	CTCFL_5UTR.exon_12	124.65/128.05/160.97	154.92/195.99/140.24	128.05	154.92	0.27295	547.7	487.2	1.2177	0.88833	0.11167	0.22334	0.44747	TRUE
CTCFL_5UTR.exon_12_002	CTCFL_5UTR.exon_12	129.33/85.022/85.109	101.17/130/84.145	85.109	101.17	0.24679	977.8	315.48	0.90447	0.81713	0.18287	0.36574	0.60277	TRUE
CTCFL_5UTR.exon_12_003	CTCFL_5UTR.exon_12	3.7487/0/0	0/0/0	0.9251	0	-0.94493	7.0265	2.6136	0.46028	0.32266	0.67734	0.64532	0.79297	FALSE
CTCFL_5UTR.exon_12_004	CTCFL_5UTR.exon_12	0/0/0	0/0/0	0.9251	0	-0.94493	0	2.6136	0.46028	0.32266	0.67734	0.64532	0.79297	FALSE
CTCFL_5UTR.exon_12_005	CTCFL_5UTR.exon_12	0/0/0	0/0/0	0.9251	0	-0.94493	0	2.6136	0.46028	0.32266	0.67734	0.64532	0.79297	FALSE
CTCFL_5UTR.exon_12_006	CTCFL_5UTR.exon_12	38.424/27.658/51.805	42.156/38.409/61.706	38.424	42.156	0.13047	147.49	135.47	0.32059	0.62556	0.37444	0.74888	0.85945	TRUE
CTCFL_5UTR.exon_13_000	CTCFL_5UTR.exon_13	175.25/132.14/116.56	170.73/257.05/155.95	132.14	170.73	0.36718	1050.6	503.81	1.7192	0.95721	0.04279	0.08558	0.23263	TRUE
CTCFL_5UTR.exon_13_001	CTCFL_5UTR.exon_13	67.477/47.121/69.382	67.449/46.288/34.78	67.477	46.288	-0.53415	209.01	246.47	1.3497	0.088551	0.91145	0.1771	0.38587	FALSE
CTCFL_5UTR.exon_13_002	CTCFL_5UTR.exon_13	94.655/111.66/54.581	96.958/92.576/108.83	94.655	96.958	0.034324	947.49	353.25	0.12254	0.54876	0.45124	0.90247	0.94923	TRUE
CTCFL_5UTR.exon_13_003	CTCFL_5UTR.exon_13	205.24/207.95/161.89	245.56/165.46/221.02	205.24	221.02	0.10635	943.3	805.09	0.55604	0.71091	0.28909	0.57818	0.78798	TRUE
CTCFL_5UTR.exon_13_004	CTCFL_5UTR.exon_13	47.796/25.609/15.727	47.425/42.349/42.633	25.609	42.633	0.71351	294.97	88.04	1.8144	0.96508	0.03492	0.069841	0.19888	TRUE
CTCFL_5UTR.exon_13_005	CTCFL_5UTR.exon_13	50.608/77.852/84.184	115.93/89.622/77.413	77.852	89.622	0.20071	391.16	286.95	0.69482	0.75641	0.24359	0.48717	0.71376	TRUE
CTCFL_5UTR.exon_13_006	CTCFL_5UTR.exon_13	41.236/28.682/19.427	20.024/78.788/66.194	28.682	66.194	1.1787	121.63	99.298	3.7644	0.99992	8.36e-05	0.00016729	0.0013831	TRUE
CTCFL_5UTR.exon_13_007	CTCFL_5UTR.exon_13	56.231/63.51/85.109	63.234/120.15/47.121	63.51	63.234	-0.0062013	259.74	231.09	0.01822	0.49273	0.50727	0.98546	0.99068	FALSE
CTCFL_5UTR.exon_13_008	CTCFL_5UTR.exon_13	24.367/21.512/44.405	27.401/27.576/24.682	24.367	27.401	0.16302	204.84	83.512	0.33207	0.62866	0.37134	0.74269	0.85697	TRUE
CTCFL_5UTR.exon_13_009	CTCFL_5UTR.exon_13	53.419/82.973/64.757	28.455/46.288/107.71	64.757	46.288	-0.47567	230.19	235.92	1.2025	0.11459	0.88541	0.22918	0.45527	FALSE
CTCFL_5UTR.exon_13_010	CTCFL_5UTR.exon_13	245.54/242.77/206.3	284.55/202.88/277.12	242.77	277.12	0.19014	669.13	962.78	1.1068	0.86581	0.13419	0.26838	0.50167	TRUE
CTCFL_5UTR.exon_13_011	CTCFL_5UTR.exon_13	596.98/710.91/594.84	712.43/669.7/727.01	596.98	712.43	0.25467	6491.5	2511.9	2.3035	0.98937	0.010625	0.02125	0.081307	TRUE
CTCFL_5UTR.exon_13_012	CTCFL_5UTR.exon_13	126.52/74.778/71.232	89.581/111.29/107.71	74.778	107.71	0.52056	1344.9	274.92	1.9858	0.97647	0.023525	0.047051	0.14881	TRUE
CTCFL_5UTR.exon_13_013	CTCFL_5UTR.exon_13	33.739/14.341/24.978	24.24/16.742/37.024	24.978	24.24	-0.041579	94.945	85.736	0.084391	0.46637	0.53363	0.93275	0.96345	FALSE
CTCFL_5UTR.exon_13_014	CTCFL_5UTR.exon_13	0/0/0	0/0/0	0.9251	0	-0.94493	0	2.6136	0.46028	0.32266	0.67734	0.64532	0.79297	FALSE
CTCFL_5UTR.exon_13_015	CTCFL_5UTR.exon_13	8.4346/18.439/9.251	16.862/17.727/4.4877	9.251	16.862	0.80116	42.539	29.888	1.3922	0.91419	0.085814	0.17163	0.37828	TRUE
CTCFL_5UTR.exon_13_016	CTCFL_5UTR.exon_13	251.16/162.87/175.77	203.4/215.68/254.68	175.77	215.68	0.29372	2925.4	682.58	1.5277	0.93671	0.063289	0.12658	0.30891	TRUE
CTCFL_5UTR.exon_13_017	CTCFL_5UTR.exon_13	89.969/105.51/129.51	94.851/84.697/159.31	105.51	94.851	-0.15212	408.85	396.5	0.53528	0.29623	0.70377	0.59246	0.79297	FALSE
CTCFL_5UTR.exon_13_018	CTCFL_5UTR.exon_13	41.236/47.121/47.18	30.563/23.636/56.096	47.121	30.563	-0.60842	17.317	168.26	1.2772	0.10077	0.89923	0.20154	0.4183	FALSE
CTCFL_5UTR.exon_13_019	CTCFL_5UTR.exon_13	391.74/415.89/481.05	546.97/510.15/462.23	415.89	510.15	0.29408	2414.5	1708.6	2.2805	0.98871	0.01129	0.02258	0.08473	TRUE
CTCFL_5UTR.exon_13_020	CTCFL_5UTR.exon_13	119.02/98.339/107.31	100.12/148.71/141.36	107.31	141.36	0.39439	108.82	403.71	1.6947	0.95494	0.045062	0.090124	0.24168	TRUE
CTCFL_5UTR.exon_13_021	CTCFL_5UTR.exon_13	339.26/245.85/268.28	250.83/226.52/296.19	268.28	250.83	-0.096662	2770.8	1070.9	0.53327	0.29692	0.70308	0.59385	0.79297	FALSE
CTCFL_5UTR.exon_13_022	CTCFL_5UTR.exon_13	92.781/66.584/62.907	89.581/79.773/143.61	66.584	89.581	0.42254	349.91	243	1.4753	0.92993	0.070066	0.14013	0.33082	TRUE
CTCFL_5UTR.exon_13_023	CTCFL_5UTR.exon_13	24.367/15.365/7.4008	36.886/12.803/11.219	15.365	12.803	-0.24566	72.229	51.193	0.38585	0.3498	0.6502	0.6996	0.82851	FALSE
CTCFL_5UTR.exon_13_024	CTCFL_5UTR.exon_13	349.57/366.72/446.82	327.76/344.7/287.21	366.72	327.76	-0.16157	3355.1	1494.1	1.0079	0.15675	0.84325	0.31349	0.55253	FALSE
CTCFL_5UTR.exon_13_025	CTCFL_5UTR.exon_13	227.74/163.9/247.93	150.71/229.47/176.14	227.74	176.14	-0.36877	2241.4	899.38	1.7203	0.042686	0.95731	0.085372	0.23222	FALSE
CTCFL_5UTR.exon_13_026	CTCFL_5UTR.exon_13	373/354.43/471.8	361.49/464.85/372.48	373	372.48	-0.0019995	5053.2	1521.4	0.01328	0.4947	0.5053	0.9894	0.99339	FALSE
CTCFL_5UTR.exon_13_027	CTCFL_5UTR.exon_13	254.91/315.5/321.01	419.45/451.06/328.73	315.5	419.45	0.40971	1850.7	1272.8	2.9136	0.99821	0.0017865	0.0035729	0.018784	TRUE
CTCFL_5UTR.exon_13_028	CTCFL_5UTR.exon_13	46.859/67.608/61.982	76.934/80.758/54.975	61.982	76.934	0.30733	130.17	225.18	0.99646	0.84048	0.15952	0.31903	0.55687	TRUE
CTCFL_5UTR.exon_13_029	CTCFL_5UTR.exon_13	52.482/53.267/60.131	52.695/18.712/63.95	53.267	52.695	-0.015288	23.868	191.68	0.041395	0.48349	0.51651	0.96698	0.98015	FALSE
CTCFL_5UTR.exon_13_030	CTCFL_5UTR.exon_13	303.65/393.36/321.93	407.86/359.47/387.07	321.93	387.07	0.26506	2717.7	1300.5	1.8061	0.96455	0.035452	0.070904	0.20096	TRUE
CTCFL_5UTR.exon_13_031	CTCFL_5UTR.exon_13	410.49/389.26/441.27	446.85/476.67/509.36	410.49	476.67	0.21517	699.19	1684.9	1.6123	0.94656	0.053443	0.10689	0.27442	TRUE
CTCFL_5UTR.exon_13_032	CTCFL_5UTR.exon_13	40.299/28.682/34.229	38.994/39.394/31.414	34.229	38.994	0.18304	33.805	119.81	0.43538	0.66806	0.33194	0.66387	0.80547	TRUE
CTCFL_5UTR.exon_13_033	CTCFL_5UTR.exon_13	82.472/68.632/99.91	171.79/82.728/50.487	82.472	82.728	0.0044101	247.82	305.1	0.014631	0.50584	0.49416	0.98833	0.99281	TRUE
CTCFL_5UTR.exon_13_034	CTCFL_5UTR.exon_13	88.095/26.633/64.757	62.18/57.121/43.755	64.757	57.121	-0.17807	999.03	235.92	0.49714	0.30955	0.69045	0.61909	0.79297	FALSE
CTCFL_5UTR.exon_13_035	CTCFL_5UTR.exon_13	308.33/183.36/237.75	197.08/199.92/180.63	237.75	197.08	-0.26943	3970.1	941.57	1.3254	0.092511	0.90749	0.18502	0.39598	FALSE
CTCFL_5UTR.exon_13_036	CTCFL_5UTR.exon_13	308.33/207.95/208.15	169.68/236.36/206.43	208.15	206.43	-0.011858	5018.6	817.23	0.059886	0.47612	0.52388	0.95225	0.9735	FALSE
CTCFL_5UTR.exon_13_037	CTCFL_5UTR.exon_13	206.18/177.21/162.82	252.94/200.91/240.09	177.21	240.09	0.43597	523.14	688.56	2.3962	0.99172	0.0082826	0.016565	0.066211	TRUE
CTCFL_5UTR.exon_13_038	CTCFL_5UTR.exon_13	0/0/0	0/0/0	0.9251	0	-0.94493	0	2.6136	0.46028	0.32266	0.67734	0.64532	0.79297	FALSE
CTCFL_5UTR.exon_13_039	CTCFL_5UTR.exon_13	25.304/17.414/13.876	25.294/11.818/3.3658	17.414	11.818	-0.52262	37.382	58.464	0.76113	0.22329	0.77671	0.44658	0.68028	FALSE
CTCFL_5UTR.exon_13_040	CTCFL_5UTR.exon_13	33.739/45.072/43.48	45.318/26.591/61.706	43.48	45.318	0.058416	48.712	154.48	0.14788	0.55868	0.44132	0.88265	0.93901	TRUE
CTCFL_5UTR.exon_13_041	CTCFL_5UTR.exon_13	11.246/18.439/21.277	9.4851/40.379/25.804	18.439	25.804	0.46355	29.894	62.12	0.93456	0.82329	0.17671	0.35343	0.59202	TRUE
CTCFL_5UTR.exon_13_042	CTCFL_5UTR.exon_13	60.917/109.61/53.656	66.395/66.97/38.146	60.917	66.395	0.12232	1211.7	221.07	0.36848	0.64373	0.35627	0.71253	0.83629	TRUE
CTCFL_5UTR.exon_13_043	CTCFL_5UTR.exon_13	449.85/400.53/323.78	494.28/451.06/380.33	400.53	451.06	0.17103	4161	1641.4	1.2474	0.89387	0.10613	0.21225	0.43388	TRUE
CTCFL_5UTR.exon_13_044	CTCFL_5UTR.exon_13	194/219.21/115.64	228.7/200.91/161.56	194	200.91	0.050261	3388.1	758.2	0.25106	0.59912	0.40088	0.80177	0.89168	TRUE
CTCFL_5UTR.exon_13_045	CTCFL_5UTR.exon_13	67.477/96.29/75.858	132.79/123.11/157.07	75.858	132.79	0.79971	243.86	279.14	3.4076	0.99967	0.00032766	0.00065533	0.004599	TRUE
CTCFL_5UTR.exon_13_046	CTCFL_5UTR.exon_13	434.85/482.47/474.57	485.85/521.97/539.65	474.57	521.97	0.13706	820.14	1966.7	1.0688	0.85741	0.14259	0.28518	0.52011	TRUE
CTCFL_5UTR.exon_13_047	CTCFL_5UTR.exon_13	216.49/272.48/240.53	250.83/252.12/279.36	240.53	252.12	0.067659	799.44	953.28	0.3756	0.64639	0.35361	0.70721	0.83331	TRUE
CTCFL_5UTR.exon_13_048	CTCFL_5UTR.exon_13	97.467/107.56/121.19	114.87/174.32/124.53	107.56	124.53	0.20961	143.8	404.7	0.84386	0.80063	0.19937	0.39875	0.63586	TRUE
CTCFL_5UTR.exon_13_049	CTCFL_5UTR.exon_13	295.21/333.94/305.28	340.41/409.7/413.99	305.28	409.7	0.42322	461.4	1228.9	2.9786	0.99855	0.0014481	0.0028961	0.015963	TRUE
CTCFL_5UTR.exon_13_050	CTCFL_5UTR.exon_13	207.12/153.65/165.59	191.81/237.35/222.14	165.59	222.14	0.42164	933.41	640.59	2.2343	0.98727	0.012732	0.025464	0.093263	TRUE
CTCFL_5UTR.exon_13_051	CTCFL_5UTR.exon_13	132.14/145.46/121.19	135.95/116.21/139.12	132.14	135.95	0.040705	148.67	503.81	0.16974	0.56739	0.43261	0.86521	0.92884	TRUE
CTCFL_5UTR.exon_13_052	CTCFL_5UTR.exon_13	1.8744/1.0244/0	0/0/0	1.0244	0	-1.0175	0.88591	2.9107	0.52884	0.29846	0.70154	0.59692	0.79297	FALSE
CTCFL_5UTR.exon_13_053	CTCFL_5UTR.exon_13	162.13/204.87/274.75	197.08/195/194.09	204.87	195	-0.070893	3355.1	803.55	0.34825	0.36383	0.63617	0.72765	0.84811	FALSE
CTCFL_5UTR.exon_13_054	CTCFL_5UTR.exon_13	95.593/68.632/77.708	125.41/88.637/94.242	77.708	94.242	0.27508	201.11	286.39	0.977	0.83572	0.16428	0.32857	0.56657	TRUE
CTCFL_5UTR.exon_13_055	CTCFL_5UTR.exon_13	74.037/46.096/52.731	66.395/60.076/49.365	52.731	60.076	0.18486	249	189.63	0.53341	0.70311	0.29689	0.59379	0.79297	TRUE
CTCFL_5UTR.exon_13_056	CTCFL_5UTR.exon_13	11.246/12.292/4.6255	3.1617/4.9243/13.463	11.246	4.9243	-1.0476	22.464	36.765	1.1721	0.12058	0.87942	0.24116	0.46925	FALSE
CTCFL_5UTR.exon_13_057	CTCFL_5UTR.exon_13	236.17/241.75/222.02	341.46/357.5/313.02	236.17	341.46	0.53003	115.63	934.9	3.4436	0.99971	0.000287	0.00057399	0.0041513	TRUE
CTCFL_5UTR.exon_13_058	CTCFL_5UTR.exon_13	266.16/322.67/290.48	302.47/254.09/261.41	290.48	261.41	-0.15158	813.97	1165.5	0.85153	0.19724	0.80276	0.39448	0.63259	FALSE
CTCFL_5UTR.exon_13_059	CTCFL_5UTR.exon_13	157.45/139.31/178.54	191.81/178.26/289.46	157.45	191.81	0.28318	386.95	607.1	1.3946	0.91844	0.081565	0.16313	0.36727	TRUE
CTCFL_5UTR.exon_13_060	CTCFL_5UTR.exon_13	103.09/107.56/119.34	134.9/96.515/145.85	107.56	134.9	0.32407	79.36	404.7	1.3591	0.91294	0.087062	0.17412	0.38146	TRUE
CTCFL_5UTR.exon_13_061	CTCFL_5UTR.exon_13	292.4/230.48/201.67	250.83/237.35/209.8	230.48	237.35	0.04218	2332	910.94	0.22754	0.59	0.41	0.82	0.90443	TRUE
CTCFL_5UTR.exon_13_062	CTCFL_5UTR.exon_13	333.64/272.48/221.1	302.47/254.09/236.73	272.48	254.09	-0.10042	3190.1	1088.8	0.5573	0.28866	0.71134	0.57733	0.78798	FALSE
CTCFL_5UTR.exon_13_063	CTCFL_5UTR.exon_13	106.84/86.046/85.109	119.09/105.38/87.51	86.046	105.38	0.28936	216.6	319.18	1.0821	0.8604	0.1396	0.2792	0.51361	TRUE
CTCFL_5UTR.exon_13_064	CTCFL_5UTR.exon_13	220.24/196.68/289.56	226.59/251.14/215.41	220.24	226.59	0.040825	2680	867.88	0.21555	0.58533	0.41467	0.82934	0.90951	TRUE
CTCFL_5UTR.exon_13_065	CTCFL_5UTR.exon_13	161.2/173.12/164.67	134.9/222.58/216.53	164.67	216.53	0.39294	41.729	636.78	2.0553	0.98008	0.019924	0.039848	0.13134	TRUE
CTCFL_5UTR.exon_13_066	CTCFL_5UTR.exon_13	90.907/113.7/102.69	86.42/139.85/124.53	102.69	124.53	0.27586	130.08	385.22	1.1132	0.86718	0.13282	0.26563	0.49932	TRUE
CTCFL_5UTR.exon_13_067	CTCFL_5UTR.exon_13	167.76/178.24/172.99	162.3/243.26/246.82	172.99	243.26	0.48938	27.476	671.11	2.7123	0.99666	0.0033406	0.0066812	0.031696	TRUE
CTCFL_5UTR.exon_13_068	CTCFL_5UTR.exon_13	113.4/109.61/110.09	112.77/191.06/185.12	110.09	185.12	0.74454	5.6012	414.83	3.6839	0.99989	0.00011484	0.00022967	0.0018268	TRUE
CTCFL_5UTR.exon_13_069	CTCFL_5UTR.exon_13	51.545/69.657/71.232	88.527/97.5/66.194	69.657	88.527	0.3415	165.26	254.94	1.1819	0.88137	0.11863	0.23726	0.4654	TRUE
CTCFL_5UTR.exon_13_070	CTCFL_5UTR.exon_13	86.221/86.046/116.56	100.12/58.106/98.73	86.221	98.73	0.19335	460.32	319.87	0.69942	0.75785	0.24215	0.48429	0.71161	TRUE
CTCFL_5UTR.exon_13_071	CTCFL_5UTR.exon_13	176.19/175.17/188.72	167.57/119.17/134.63	176.19	134.63	-0.38561	79.021	684.33	1.5887	0.056069	0.94393	0.11214	0.28424	FALSE
CTCFL_5UTR.exon_13_072	CTCFL_5UTR.exon_13	2.8115/3.0731/1.8502	12.647/4.9243/16.829	2.8115	12.647	1.8401	0.4963	8.4652	3.3804	0.99957	0.00043447	0.00086894	0.0058492	TRUE
CTCFL_5UTR.exon_13_073	CTCFL_5UTR.exon_13	32.801/52.242/58.281	69.557/37.424/78.535	52.242	69.557	0.40621	207.21	187.76	1.2636	0.8968	0.1032	0.20639	0.42461	TRUE
CTCFL_5UTR.exon_13_074	CTCFL_5UTR.exon_13	31.864/26.633/44.405	20.024/35.455/44.877	31.864	35.455	0.14959	92.312	111.04	0.34074	0.63289	0.36711	0.73422	0.85277	TRUE
CTCFL_5UTR.exon_13_075	CTCFL_5UTR.exon_13	18.744/63.51/35.154	40.048/77.803/72.925	35.154	72.925	1.0319	536.7	123.25	3.4023	0.99967	0.00033438	0.00066876	0.0046673	TRUE
CTCFL_5UTR.exon_13_076	CTCFL_5UTR.exon_13	49.671/70.681/57.356	139.11/95.531/136.88	57.356	136.88	1.2404	118.31	207.36	5.5222	1	1.67e-08	3.35e-08	6.15e-07	TRUE
CTCFL_5UTR.exon_13_077	CTCFL_5UTR.exon_13	44.985/58.389/32.378	54.803/68.94/66.194	44.985	66.194	0.54717	169.29	160.17	1.6758	0.95311	0.046893	0.093787	0.24899	TRUE
CTCFL_5UTR.exon_13_078	CTCFL_5UTR.exon_13	102.15/119.85/82.334	152.81/151.67/178.39	102.15	152.81	0.57641	353	383.1	2.5884	0.99518	0.0048212	0.0096425	0.042412	TRUE
CTCFL_5UTR.exon_13_079	CTCFL_5UTR.exon_13	209.93/272.48/161.89	346.73/267.88/242.34	209.93	267.88	0.35021	3110.1	824.68	2.018	0.9782	0.021797	0.043593	0.13978	TRUE
CTCFL_5UTR.exon_13_080	CTCFL_5UTR.exon_13	52.482/106.53/124.89	118.04/69.924/69.56	106.53	69.924	-0.60043	1629.2	400.6	1.8291	0.033693	0.96631	0.067386	0.19443	FALSE
CTCFL_5UTR.exon_13_081	CTCFL_5UTR.exon_13	91.844/57.364/33.303	68.503/115.23/85.267	57.364	85.267	0.56372	883.88	207.39	1.9375	0.97366	0.026342	0.052684	0.16162	TRUE
CTCFL_5UTR.exon_13_082	CTCFL_5UTR.exon_13	197.75/204.87/158.19	246.61/183.18/236.73	197.75	236.73	0.25838	807.65	773.81	1.4013	0.91944	0.080557	0.16111	0.36438	TRUE
CTCFL_5UTR.exon_13_083	CTCFL_5UTR.exon_13	59.042/93.217/91.585	57.964/36.44/113.31	91.585	57.964	-0.65093	530.83	341.08	1.8204	0.034346	0.96565	0.068692	0.19642	FALSE
CTCFL_5UTR.exon_13_084	CTCFL_5UTR.exon_13	59.042/93.217/91.585	57.964/34.47/113.31	91.585	57.964	-0.65093	530.83	341.08	1.8204	0.034346	0.96565	0.068692	0.19642	FALSE
CTCFL_5UTR.exon_13_085	CTCFL_5UTR.exon_13	72.163/52.242/43.48	118.04/71.894/69.56	52.242	71.894	0.45323	236.81	187.76	1.4341	0.92423	0.075771	0.15154	0.34948	TRUE
CTCFL_5UTR.exon_13_086	CTCFL_5UTR.exon_13	218.36/259.16/269.2	250.83/294.47/333.21	259.16	294.47	0.1836	882.73	1032.2	1.099	0.86411	0.13589	0.27178	0.50492	TRUE
CTCFL_5UTR.exon_13_087	CTCFL_5UTR.exon_13	48.733/41.999/63.832	52.695/51.212/52.731	48.733	52.695	0.11057	136.66	174.39	0.29998	0.61786	0.38214	0.76428	0.8692	TRUE
CTCFL_5UTR.exon_13_088	CTCFL_5UTR.exon_13	105.9/117.8/88.809	85.366/148.71/133.51	105.9	133.51	0.33143	216.88	398.07	1.3837	0.91678	0.083219	0.16644	0.37143	TRUE
CTCFL_5UTR.exon_13_089	CTCFL_5UTR.exon_13	91.844/73.754/115.64	127.52/100.45/151.46	91.844	127.52	0.46913	446.68	342.1	1.9289	0.97313	0.026869	0.053739	0.16423	TRUE
CTCFL_5UTR.exon_13_090	CTCFL_5UTR.exon_13	245.54/287.85/269.2	207.62/287.58/237.85	269.2	237.85	-0.17795	453.71	1074.8	0.95638	0.16944	0.83056	0.33888	0.57809	FALSE
CTCFL_5UTR.exon_13_091	CTCFL_5UTR.exon_13	200.56/168/197.05	198.13/180.23/157.07	197.05	180.23	-0.12803	428.12	770.9	0.60572	0.27235	0.72765	0.5447	0.76479	FALSE
CTCFL_5UTR.exon_13_092	CTCFL_5UTR.exon_13	500.46/531.64/376.51	452.12/582.05/491.4	500.46	491.4	-0.026276	8167	2081.3	0.19838	0.42137	0.57863	0.84275	0.91583	FALSE
CTCFL_5UTR.exon_13_093	CTCFL_5UTR.exon_13	161.2/226.38/163.74	228.7/197.96/214.29	163.74	214.29	0.38606	1965.2	632.97	2.0091	0.97774	0.022265	0.044529	0.14196	TRUE
CTCFL_5UTR.exon_13_094	CTCFL_5UTR.exon_13	170.57/133.17/149.87	152.81/179.24/149.22	149.87	152.81	0.027931	353.69	576.03	0.12288	0.5489	0.4511	0.9022	0.94923	TRUE
CTCFL_5UTR.exon_13_095	CTCFL_5UTR.exon_13	33.739/37.901/34.229	32.671/60.076/59.462	34.229	59.462	0.77929	6.8649	119.81	2.3053	0.98942	0.010583	0.021166	0.081102	TRUE
CTCFL_5UTR.exon_13_096	CTCFL_5UTR.exon_13	108.71/112.68/109.16	222.37/175.3/161.56	109.16	175.3	0.67844	6.2902	411.12	3.2621	0.99945	0.000553	0.001106	0.0071666	TRUE
CTCFL_5UTR.exon_13_097	CTCFL_5UTR.exon_13	164.01/145.46/110.09	165.46/97.5/87.51	145.46	97.5	-0.5723	797.62	558.02	2.0302	0.021166	0.97883	0.042332	0.13693	FALSE
CTCFL_5UTR.exon_13_098	CTCFL_5UTR.exon_13	571.68/487.6/591.14	533.27/607.65/646.23	571.68	607.65	0.08789	3724.4	2398.5	0.73452	0.76868	0.23132	0.46263	0.69517	TRUE
CTCFL_5UTR.exon_13_099	CTCFL_5UTR.exon_13	291.46/287.85/322.86	283.5/333.86/218.78	291.46	283.5	-0.039837	499.38	1169.7	0.2329	0.40792	0.59208	0.81584	0.90234	FALSE
CTCFL_5UTR.exon_13_100	CTCFL_5UTR.exon_13	95.593/57.364/77.708	85.366/130.99/88.632	77.708	88.632	0.18751	366.86	286.39	0.64552	0.74071	0.25929	0.51859	0.74257	TRUE
CTCFL_5UTR.exon_13_101	CTCFL_5UTR.exon_13	131.21/163.9/135.06	165.46/178.26/102.1	135.06	165.46	0.2909	423.14	515.67	1.3386	0.90965	0.09035	0.1807	0.38903	TRUE
CTCFL_5UTR.exon_13_102	CTCFL_5UTR.exon_13	247.42/280.68/271.98	340.41/289.55/367.99	271.98	340.41	0.32271	339.48	1086.6	2.0759	0.98105	0.018951	0.037903	0.12682	TRUE
CTCFL_5UTR.exon_13_103	CTCFL_5UTR.exon_13	110.59/106.53/145.24	125.41/200.91/209.8	110.59	200.91	0.85554	608.62	416.84	4.424	1	4.85e-06	9.69e-06	0.00011259	TRUE
CTCFL_5UTR.exon_13_104	CTCFL_5UTR.exon_13	111.52/98.339/68.457	95.905/79.773/91.998	98.339	91.998	-0.095155	533.39	367.9	0.33058	0.37048	0.62952	0.74096	0.85593	FALSE
CTCFL_5UTR.exon_13_105	CTCFL_5UTR.exon_13	164.94/97.314/146.17	83.258/135.91/142.48	146.17	135.91	-0.10422	1369.5	560.9	0.43304	0.33249	0.66751	0.66499	0.80617	FALSE
CTCFL_5UTR.exon_13_106	CTCFL_5UTR.exon_13	442.35/473.26/507.88	580.7/526.9/687.74	473.26	580.7	0.2946	1077	1960.9	2.4263	0.99237	0.0076266	0.015253	0.062278	TRUE
CTCFL_5UTR.exon_13_107	CTCFL_5UTR.exon_13	146.2/105.51/119.34	196.02/145.76/187.36	119.34	187.36	0.64642	456.41	452.02	3.1995	0.99931	0.00068824	0.0013765	0.0085574	TRUE
CTCFL_5UTR.exon_13_108	CTCFL_5UTR.exon_13	224.92/175.17/133.21	235.02/187.12/313.02	175.17	235.02	0.42197	2117.9	680.09	2.2951	0.98914	0.010864	0.021727	0.08254	TRUE
CTCFL_5UTR.exon_13_109	CTCFL_5UTR.exon_13	111.52/90.144/104.54	99.066/117.2/87.51	104.54	99.066	-0.076779	127.99	392.61	0.27605	0.39126	0.60874	0.78251	0.88113	FALSE
CTCFL_5UTR.exon_13_110	CTCFL_5UTR.exon_13	192.12/195.65/107.31	199.19/188.11/210.92	192.12	199.19	0.05183	3602.7	750.4	0.25788	0.60175	0.39825	0.7965	0.8876	TRUE
CTCFL_5UTR.exon_13_111	CTCFL_5UTR.exon_13	128.39/103.46/110.09	140.17/183.18/170.53	110.09	170.53	0.6268	189.53	414.83	2.9678	0.9985	0.0014996	0.0029992	0.016417	TRUE
CTCFL_5UTR.exon_13_112	CTCFL_5UTR.exon_13	233.36/205.9/245.15	358.32/309.24/344.43	233.36	344.43	0.55969	446.59	923.05	3.6559	0.99987	0.00012812	0.00025625	0.0020261	TRUE
CTCFL_5UTR.exon_13_113	CTCFL_5UTR.exon_13	21.555/16.39/24.978	47.425/37.424/32.536	21.555	37.424	0.76856	19.197	73.32	1.8533	0.96789	0.03211	0.06422	0.18804	TRUE
CTCFL_5UTR.exon_13_114	CTCFL_5UTR.exon_13	302.71/267.36/272.9	375.19/346.67/382.58	272.9	375.19	0.45778	459.57	1090.6	3.0973	0.99902	0.00097651	0.001953	0.011445	TRUE
CTCFL_5UTR.exon_13_115	CTCFL_5UTR.exon_13	87.158/72.73/54.581	88.527/49.243/80.779	72.73	80.779	0.14948	268.78	266.92	0.49267	0.68888	0.31112	0.62225	0.79297	TRUE
CTCFL_5UTR.exon_13_116	CTCFL_5UTR.exon_13	118.08/106.53/149.87	106.44/135.91/122.29	118.08	122.29	0.050068	571.73	446.97	0.19891	0.57883	0.42117	0.84233	0.91563	TRUE
CTCFL_5UTR.exon_13_117	CTCFL_5UTR.exon_13	53.419/21.512/34.229	24.24/34.47/8.9754	34.229	24.24	-0.48106	265	119.81	0.91535	0.18	0.82	0.36001	0.59752	FALSE
CTCFL_5UTR.exon_13_118	CTCFL_5UTR.exon_13	96.53/128.05/164.67	164.41/136.89/210.92	128.05	164.41	0.35815	1167.2	487.2	1.6474	0.95026	0.049737	0.099475	0.26174	TRUE
CTCFL_5UTR.exon_13_119	CTCFL_5UTR.exon_13	8.4346/24.585/13.876	7.3773/2.9546/21.317	13.876	7.3773	-0.82848	72.14	45.946	1.0297	0.15159	0.84841	0.30317	0.5405	FALSE
CTCFL_5UTR.exon_13_120	CTCFL_5UTR.exon_13	134.02/104.48/149.87	151.76/187.12/169.41	134.02	169.41	0.33588	561.66	511.42	1.5651	0.94122	0.058779	0.11756	0.29393	TRUE
CTCFL_5UTR.exon_13_121	CTCFL_5UTR.exon_13	200.56/187.46/172.07	196.02/256.06/175.02	187.46	196.02	0.064131	204.22	731.02	0.31683	0.62432	0.37568	0.75137	0.86022	TRUE
CTCFL_5UTR.exon_13_122	CTCFL_5UTR.exon_13	14.995/3.0731/13.876	14.755/11.818/38.146	13.876	14.755	0.082738	58.982	45.946	0.12954	0.54223	0.45777	0.91553	0.95533	TRUE
CTCFL_5UTR.exon_13_123	CTCFL_5UTR.exon_13	48.733/64.535/45.33	35.832/52.197/51.609	48.733	51.609	0.081085	130.63	174.39	0.21773	0.58613	0.41387	0.82773	0.90843	TRUE
CTCFL_5UTR.exon_13_124	CTCFL_5UTR.exon_13	178.06/182.34/176.69	161.25/161.52/221.02	178.06	161.52	-0.1399	10.065	692.08	0.62906	0.26466	0.73534	0.52931	0.75145	FALSE
CTCFL_5UTR.exon_13_125	CTCFL_5UTR.exon_13	127.46/109.61/90.66	101.17/128.03/146.97	109.61	128.03	0.22227	338.81	412.91	0.90669	0.81771	0.18229	0.36457	0.60269	TRUE
CTCFL_5UTR.exon_13_126	CTCFL_5UTR.exon_13	209.93/183.36/198.9	223.43/293.49/216.53	198.9	223.43	0.16699	181.53	778.61	0.87911	0.81033	0.18967	0.37934	0.61601	TRUE
CTCFL_5UTR.exon_13_127	CTCFL_5UTR.exon_13	846.28/769.3/964.88	1192/1171/1147.7	846.28	1171	0.46806	9996	3644.6	5.3786	1	3.75e-08	7.5e-08	1.31e-06	TRUE
CTCFL_5UTR.exon_13_128	CTCFL_5UTR.exon_13	426.42/376.97/467.17	576.48/592.88/603.6	426.42	592.88	0.47453	2053.3	1754.7	3.9739	0.99996	3.54e-05	7.07e-05	0.00066219	TRUE
CTCFL_5UTR.exon_13_129	CTCFL_5UTR.exon_13	117.15/141.36/176.69	164.41/115.23/213.17	141.36	164.41	0.21646	917.32	541.3	0.99054	0.83904	0.16096	0.32191	0.55988	TRUE
CTCFL_5UTR.exon_13_130	CTCFL_5UTR.exon_13	38.424/54.291/19.427	54.803/30.53/28.048	38.424	30.53	-0.32235	306.33	135.47	0.67938	0.24845	0.75155	0.4969	0.72291	FALSE
CTCFL_5UTR.exon_13_131	CTCFL_5UTR.exon_13	48.733/67.608/50.88	47.425/61.061/39.268	50.88	47.425	-0.099426	142.21	182.57	0.25583	0.39904	0.60096	0.79808	0.88911	FALSE
CTCFL_5UTR.exon_13_132	CTCFL_5UTR.exon_13	122.77/153.65/145.24	166.52/142.8/172.78	145.24	166.52	0.19596	287.84	557.12	0.90137	0.8163	0.1837	0.36739	0.6037	TRUE
CTCFL_5UTR.exon_13_133	CTCFL_5UTR.exon_13	60.917/66.584/78.633	21.078/73.864/93.12	66.584	73.864	0.1476	88.654	243	0.46703	0.67976	0.32024	0.64048	0.79297	TRUE
CTCFL_5UTR.exon_13_134	CTCFL_5UTR.exon_13	125.58/157.75/141.54	228.7/161.52/172.78	141.54	172.78	0.28587	258.74	542.03	1.3417	0.91016	0.089844	0.17969	0.38811	TRUE
CTCFL_5UTR.exon_13_135	CTCFL_5UTR.exon_13	155.57/162.87/122.11	179.16/158.56/177.26	155.57	177.26	0.18719	586.42	599.41	0.88603	0.8122	0.1878	0.3756	0.61292	TRUE
CTCFL_5UTR.exon_13_136	CTCFL_5UTR.exon_13	103.09/100.39/76.783	103.28/54.167/89.754	100.39	89.754	-0.15984	282.24	376.06	0.54833	0.29173	0.70827	0.58347	0.79099	FALSE
CTCFL_5UTR.exon_13_137	CTCFL_5UTR.exon_13	81.535/53.267/31.453	50.587/65.985/48.243	53.267	50.587	-0.073063	637.45	191.68	0.19365	0.42323	0.57677	0.84645	0.91835	FALSE
CTCFL_5UTR.exon_13_138	CTCFL_5UTR.exon_13	31.864/38.926/30.528	25.294/27.576/34.78	31.864	27.576	-0.20172	25.826	111.04	0.4092	0.3412	0.6588	0.68239	0.81861	FALSE
CTCFL_5UTR.exon_13_139	CTCFL_5UTR.exon_13	158.38/166.97/117.49	214.99/201.89/150.34	158.38	201.89	0.34823	873.13	610.94	1.7603	0.96083	0.039175	0.07835	0.21727	TRUE
CTCFL_5UTR.exon_13_140	CTCFL_5UTR.exon_13	39.362/53.267/59.206	62.18/45.303/40.389	53.267	45.303	-0.22896	114.32	191.68	0.57533	0.28253	0.71747	0.56507	0.77943	FALSE
CTCFL_5UTR.exon_13_141	CTCFL_5UTR.exon_13	15.932/45.072/36.079	33.725/43.333/35.902	36.079	35.902	-0.0069061	243.38	126.7	0.016588	0.49338	0.50662	0.98677	0.99174	FALSE
CTCFL_5UTR.exon_13_142	CTCFL_5UTR.exon_13	81.535/72.73/103.61	102.23/119.17/77.413	81.535	102.23	0.32276	282.44	301.41	1.1919	0.88335	0.11665	0.23329	0.46023	TRUE
CTCFL_5UTR.exon_13_143	CTCFL_5UTR.exon_13	29.053/31.755/38.854	66.395/43.333/28.048	31.755	43.333	0.43667	28.849	110.63	1.1008	0.86433	0.13567	0.27134	0.5048	TRUE
CTCFL_5UTR.exon_13_144	CTCFL_5UTR.exon_13	14.995/21.512/16.652	6.3234/16.742/15.707	16.652	15.707	-0.079358	13.182	55.751	0.14468	0.44248	0.55752	0.88496	0.9392	FALSE
CTCFL_5UTR.exon_13_145	CTCFL_5UTR.exon_13	131.21/170.04/120.26	256.1/189.09/170.53	131.21	189.09	0.52391	814.1	500.01	2.5887	0.99518	0.0048166	0.0096331	0.042412	TRUE
CTCFL_5UTR.exon_13_146	CTCFL_5UTR.exon_13	61.854/69.657/35.154	45.318/69.924/60.584	61.854	60.584	-0.029445	386.89	224.69	0.08474	0.46623	0.53377	0.93247	0.96345	FALSE
CTCFL_5UTR.exon_13_147	CTCFL_5UTR.exon_13	217.43/217.16/236.82	310.9/253.11/221.02	217.43	253.11	0.21829	188.19	856.09	1.2195	0.88867	0.11133	0.22266	0.44701	TRUE
CTCFL_5UTR.exon_13_148	CTCFL_5UTR.exon_13	0/0/0	0/0/0	0.9251	0	-0.94493	0	2.6136	0.46028	0.32266	0.67734	0.64532	0.79297	FALSE
CTCFL_5UTR.exon_13_149	CTCFL_5UTR.exon_13	49.671/50.194/32.378	60.072/73.864/52.731	49.671	60.072	0.26936	149.65	177.96	0.77972	0.7822	0.2178	0.4356	0.66923	TRUE
CTCFL_5UTR.exon_13_150	CTCFL_5UTR.exon_13	203.37/180.29/228.5	172.84/129.02/95.364	203.37	129.02	-0.65249	582.13	797.27	2.6333	0.0042283	0.99577	0.0084566	0.038339	FALSE
CTCFL_5UTR.exon_13_151	CTCFL_5UTR.exon_13	149.01/158.78/135.06	182.32/144.77/148.09	149.01	148.09	-0.008849	144.94	572.54	0.038336	0.48471	0.51529	0.96942	0.98174	FALSE
CTCFL_5UTR.exon_13_152	CTCFL_5UTR.exon_13	60.917/67.608/61.982	72.719/92.576/84.145	61.982	84.145	0.43499	16.395	225.18	1.4769	0.93015	0.069846	0.13969	0.33017	TRUE
CTCFL_5UTR.exon_13_153	CTCFL_5UTR.exon_13	502.33/521.4/653.12	651.31/658.87/707.94	521.4	658.87	0.33702	8856.7	2174.3	2.9481	0.9984	0.0015988	0.0031976	0.017313	TRUE
CTCFL_5UTR.exon_13_154	CTCFL_5UTR.exon_13	283.97/279.65/266.43	397.32/392.96/378.09	279.65	392.96	0.48926	96.734	1119.3	3.3867	0.99965	0.00035372	0.00070743	0.0049028	TRUE
CTCFL_5UTR.exon_13_155	CTCFL_5UTR.exon_13	119.02/129.07/105.46	204.46/161.52/141.36	119.02	161.52	0.43728	142.43	450.75	2.0015	0.97733	0.022669	0.045338	0.14385	TRUE
CTCFL_5UTR.exon_13_156	CTCFL_5UTR.exon_13	89.969/105.51/87.884	154.92/113.26/127.9	89.969	127.9	0.5028	122.92	334.68	2.0733	0.98093	0.01907	0.03814	0.1274	TRUE
CTCFL_5UTR.exon_13_157	CTCFL_5UTR.exon_13	92.781/79.9/123.04	37.94/54.167/62.828	92.781	54.167	-0.76549	540.7	345.82	2.0765	0.018926	0.98107	0.037851	0.12677	FALSE
CTCFL_5UTR.exon_13_158	CTCFL_5UTR.exon_13	108.71/97.314/125.81	114.87/97.5/86.389	108.71	97.5	-0.15554	211.17	409.32	0.55422	0.28972	0.71028	0.57943	0.7886	FALSE
CTCFL_5UTR.exon_13_159	CTCFL_5UTR.exon_13	139.64/179.26/99.91	159.14/203.86/167.17	139.64	167.17	0.25789	1574.2	534.29	1.1909	0.88315	0.11685	0.23369	0.46079	TRUE
CTCFL_5UTR.exon_13_160	CTCFL_5UTR.exon_13	196.81/187.46/161.89	180.22/240.3/216.53	187.46	216.53	0.20698	370.53	731.02	1.0753	0.85888	0.14112	0.28223	0.51715	TRUE
CTCFL_5UTR.exon_13_161	CTCFL_5UTR.exon_13	441.41/449.7/475.5	398.37/488.49/482.43	449.7	482.43	0.10115	367.24	1857	0.75962	0.77626	0.22374	0.44748	0.68139	TRUE
CTCFL_5UTR.exon_13_162	CTCFL_5UTR.exon_13	351.44/341.11/382.99	306.68/367.35/380.33	351.44	367.35	0.063685	550.97	1427.9	0.42095	0.6631	0.3369	0.67379	0.81341	TRUE
CTCFL_5UTR.exon_14_000	CTCFL_5UTR.exon_14	125.58/117.8/112.86	147.55/179.24/167.17	117.8	167.17	0.50134	42.47	445.83	2.338	0.99031	0.0096943	0.019389	0.075972	TRUE
CTCFL_5UTR.exon_14_001	CTCFL_5UTR.exon_14	231.48/206.92/336.74	275.07/349.62/413.99	231.48	349.62	0.59279	5840.6	915.16	3.9052	0.99995	4.71e-05	9.41e-05	0.00085569	TRUE
CTCFL_5UTR.exon_14_002	CTCFL_5UTR.exon_14	537.01/510.13/426.47	643.93/792.81/627.16	510.13	643.93	0.33545	3860.8	2124.2	2.903	0.99815	0.0018478	0.0036956	0.019301	TRUE
CTCFL_5UTR.exon_14_003	CTCFL_5UTR.exon_14	289.59/292.97/303.43	229.75/271.82/216.53	292.97	229.75	-0.34933	60.457	1176.2	1.8433	0.032639	0.96736	0.065279	0.1903	FALSE
CTCFL_5UTR.exon_14_004	CTCFL_5UTR.exon_14	317.7/312.43/327.48	427.88/455/431.94	317.7	431.94	0.44196	61.73	1282.3	3.1902	0.99929	0.00071085	0.0014217	0.0087827	TRUE
CTCFL_5UTR.exon_14_005	CTCFL_5UTR.exon_14	148.07/146.48/160.97	217.1/231.44/237.85	148.07	231.44	0.64082	84.37	568.7	3.4958	0.99976	0.00023635	0.00047269	0.0035013	TRUE
CTCFL_5UTR.exon_14_006	CTCFL_5UTR.exon_14	372.06/333.94/380.21	289.82/328.94/305.16	372.06	305.16	-0.2851	759.77	1517.3	1.7174	0.042955	0.95704	0.085911	0.23306	FALSE
CTCFL_5UTR.exon_14_007	CTCFL_5UTR.exon_14	20.618/11.268/12.026	43.21/15.758/14.585	12.026	15.758	0.36339	37.196	39.475	0.59389	0.71581	0.28419	0.56839	0.78104	TRUE
CTCFL_5UTR.exon_14_008	CTCFL_5UTR.exon_14	290.53/333.94/271.98	358.32/274.77/268.14	290.53	274.77	-0.080142	1114.5	1165.7	0.46138	0.32226	0.67774	0.64453	0.79297	FALSE
CTCFL_5UTR.exon_14_009	CTCFL_5UTR.exon_14	140.58/75.803/97.135	107.5/93.561/135.75	97.135	107.5	0.14482	1171.1	363.11	0.54379	0.70671	0.29329	0.58658	0.79297	TRUE
CTCFL_5UTR.exon_14_010	CTCFL_5UTR.exon_14	45.922/27.658/60.131	32.671/45.303/38.146	45.922	38.146	-0.26141	267.74	163.72	0.60812	0.27155	0.72845	0.54311	0.76369	FALSE
CTCFL_5UTR.exon_14_011	CTCFL_5UTR.exon_14	70.289/59.413/37.004	79.042/75.834/56.096	59.413	75.834	0.34688	310.22	215.27	1.1192	0.86846	0.13154	0.26308	0.49639	TRUE
CTCFL_5UTR.exon_14_012	CTCFL_5UTR.exon_14	70.289/59.413/37.004	79.042/75.834/56.096	59.413	75.834	0.34688	310.22	215.27	1.1192	0.86846	0.13154	0.26308	0.49639	TRUE
CTCFL_5UTR.exon_14_013	CTCFL_5UTR.exon_14	49.671/38.926/24.053	32.671/30.53/28.048	38.926	30.53	-0.34058	168.33	137.35	0.71747	0.23654	0.76346	0.47309	0.70429	FALSE
CTCFL_5UTR.exon_14_014	CTCFL_5UTR.exon_14	84.346/80.925/60.131	140.17/115.23/121.17	80.925	121.17	0.5765	222.04	299.01	2.3273	0.99003	0.0099746	0.019949	0.077483	TRUE
CTCFL_5UTR.exon_14_015	CTCFL_5UTR.exon_14	15.932/8.1949/8.3259	16.862/16.742/37.024	8.3259	16.862	0.93761	28.936	26.73	1.6511	0.94785	0.052154	0.10431	0.27009	TRUE
CTCFL_5UTR.exon_14_016	CTCFL_5UTR.exon_14	2.8115/2.0487/3.7004	10.539/5.9091/7.8535	2.8115	7.8535	1.2159	0.68597	8.4652	1.7329	0.95012	0.049882	0.099764	0.2619	TRUE
CTCFL_5UTR.exon_14_017	CTCFL_5UTR.exon_14	222.11/296.04/283.08	161.25/235.38/223.26	283.08	223.26	-0.3411	1942.5	1133.9	1.7763	0.037839	0.96216	0.075679	0.21149	FALSE
CTCFL_5UTR.exon_14_018	CTCFL_5UTR.exon_14	226.8/236.63/217.4	231.86/233.41/245.7	226.8	233.41	0.041278	92.494	895.44	0.22096	0.58744	0.41256	0.82513	0.90732	TRUE
CTCFL_5UTR.exon_14_019	CTCFL_5UTR.exon_14	313.96/372.87/403.34	188.65/223.56/194.09	372.87	194.09	-0.93836	2199.7	1520.8	4.5842	2.28e-06	1	4.56e-06	5.73e-05	FALSE
CTCFL_5UTR.exon_14_020	CTCFL_5UTR.exon_14	39.362/39.95/43.48	60.072/40.379/48.243	39.95	48.243	0.26605	6.4016	141.19	0.69791	0.75729	0.24271	0.48542	0.7125	TRUE
CTCFL_5UTR.exon_14_021	CTCFL_5UTR.exon_14	201.49/165.95/194.27	283.5/247.2/244.58	194.27	247.2	0.34602	427.21	759.34	1.9207	0.97262	0.027384	0.054768	0.16627	TRUE
CTCFL_5UTR.exon_14_022	CTCFL_5UTR.exon_14	542.63/456.87/497.7	433.15/405.76/342.19	497.7	405.76	-0.294	1843	2069	2.0213	0.021623	0.97838	0.043247	0.13943	FALSE
CTCFL_5UTR.exon_14_023	CTCFL_5UTR.exon_14	49.671/71.705/65.682	20.024/34.47/30.292	65.682	30.292	-1.0915	146.32	239.5	2.2872	0.011093	0.98891	0.022187	0.083885	FALSE
CTCFL_5UTR.exon_14_024	CTCFL_5UTR.exon_14	105.9/79.9/87.884	75.881/71.894/63.95	87.884	71.894	-0.28612	194.18	326.44	0.88502	0.18807	0.81193	0.37615	0.61336	FALSE
CTCFL_5UTR.exon_14_025	CTCFL_5UTR.exon_14	44.048/25.609/63.832	34.779/46.288/22.439	44.048	34.779	-0.33235	365.7	156.62	0.74118	0.22929	0.77071	0.45859	0.69192	FALSE
CTCFL_5UTR.exon_14_026	CTCFL_5UTR.exon_14	0/0/0	0/0/0	0.9251	0	-0.94493	0	2.6136	0.46028	0.32266	0.67734	0.64532	0.79297	FALSE
CTCFL_5UTR.exon_14_027	CTCFL_5UTR.exon_14	1067.4/1008/1157.3	946.4/1026.2/949.15	1067.4	949.15	-0.16929	5805	4669.3	1.7312	0.041707	0.95829	0.083413	0.22881	FALSE
CTCFL_5UTR.exon_14_028	CTCFL_5UTR.exon_14	438.6/341.11/464.4	574.37/638.18/558.72	438.6	574.37	0.3883	5084.7	1808.2	3.1929	0.9993	0.00070416	0.0014083	0.0087281	TRUE
CTCFL_5UTR.exon_14_029	CTCFL_5UTR.exon_14	244.6/285.8/259.95	200.24/173.33/286.09	259.95	200.24	-0.37487	451.76	1035.5	1.8556	0.031755	0.96824	0.06351	0.18651	FALSE
CTCFL_5UTR.exon_14_030	CTCFL_5UTR.exon_14	134.95/157.75/131.36	148.6/149.7/175.02	134.95	149.7	0.14853	266.31	515.23	0.64953	0.742	0.258	0.516	0.7407	TRUE
CTCFL_5UTR.exon_14_031	CTCFL_5UTR.exon_14	76.849/78.876/80.483	92.743/74.849/138	78.876	92.743	0.23095	3.3465	290.97	0.81294	0.79187	0.20813	0.41625	0.65229	TRUE
CTCFL_5UTR.exon_14_032	CTCFL_5UTR.exon_14	98.404/113.7/101.76	112.77/107.35/161.56	101.76	112.77	0.14679	76.958	381.53	0.56347	0.71344	0.28656	0.57311	0.78483	TRUE
CTCFL_5UTR.exon_14_033	CTCFL_5UTR.exon_14	146.2/120.87/104.54	129.63/155.61/133.51	120.87	133.51	0.14231	454.17	458.22	0.59024	0.72249	0.27751	0.55503	0.77039	TRUE
CTCFL_5UTR.exon_14_034	CTCFL_5UTR.exon_14	70.289/78.876/106.39	103.28/103.41/121.17	78.876	103.41	0.38642	415.28	290.97	1.4383	0.92482	0.07518	0.15036	0.34756	TRUE
CTCFL_5UTR.exon_14_035	CTCFL_5UTR.exon_14	125.58/106.53/143.39	61.126/97.5/78.535	125.58	78.535	-0.67041	339.98	477.23	2.1536	0.015635	0.98437	0.03127	0.10979	FALSE
CTCFL_5UTR.exon_14_036	CTCFL_5UTR.exon_14	59.042/77.852/33.303	45.318/44.318/40.389	59.042	44.318	-0.40589	508.14	213.85	1.007	0.15697	0.84303	0.31395	0.55284	FALSE
CTCFL_5UTR.exon_14_037	CTCFL_5UTR.exon_14	99.341/148.53/136.91	153.87/177.27/94.242	136.91	153.87	0.16727	773.36	523.19	0.74123	0.77072	0.22928	0.45855	0.69192	TRUE
CTCFL_5UTR.exon_14_038	CTCFL_5UTR.exon_14	193.06/195.65/155.42	216.05/201.89/184	193.06	201.89	0.064232	711.87	754.3	0.32169	0.62616	0.37384	0.74768	0.85945	TRUE
CTCFL_5UTR.exon_14_039	CTCFL_5UTR.exon_14	147.14/170.04/93.435	171.79/150.68/177.26	147.14	171.79	0.22204	1704.3	564.87	1.037	0.85014	0.14986	0.29971	0.5356	TRUE
CTCFL_5UTR.exon_14_040	CTCFL_5UTR.exon_14	205.24/216.14/269.2	242.4/205.83/297.31	216.14	242.4	0.16468	1467.2	850.7	0.90019	0.81599	0.18401	0.36802	0.60375	TRUE
CTCFL_5UTR.exon_14_041	CTCFL_5UTR.exon_14	0/0/0.9251	0/0/0	0.9251	0	-0.94493	0.4279	2.6136	0.46028	0.32266	0.67734	0.64532	0.79297	FALSE
CTCFL_5UTR.exon_14_042	CTCFL_5UTR.exon_14	3.7487/4.0975/11.101	4.2156/3.9394/0	4.0975	3.9394	-0.045438	24.587	12.612	0.23072	0.40876	0.59124	0.81753	0.90322	FALSE
CTCFL_5UTR.exon_14_043	CTCFL_5UTR.exon_14	95.593/77.852/66.607	48.479/92.576/86.389	77.852	86.389	0.1483	220.59	286.95	0.50396	0.69286	0.30714	0.61429	0.79297	TRUE
CTCFL_5UTR.exon_14_044	CTCFL_5UTR.exon_14	264.29/315.5/231.27	225.53/279.7/253.56	264.29	253.56	-0.059562	1856.5	1053.9	0.3305	0.37051	0.62949	0.74102	0.85593	FALSE
CTCFL_5UTR.exon_14_045	CTCFL_5UTR.exon_14	168.69/237.65/164.67	177.05/187.12/168.29	168.69	177.05	0.069395	2385.8	653.37	0.32713	0.62822	0.37178	0.74357	0.85763	TRUE
CTCFL_5UTR.exon_14_046	CTCFL_5UTR.exon_14	73.1/105.51/110.09	128.58/121.14/143.61	105.51	128.58	0.28281	535.65	396.5	1.1584	0.87664	0.12336	0.24671	0.47541	TRUE
CTCFL_5UTR.exon_14_047	CTCFL_5UTR.exon_14	80.598/102.44/113.79	84.312/82.728/91.998	102.44	84.312	-0.27793	302.88	384.23	0.92464	0.17758	0.82242	0.35515	0.59416	FALSE
CTCFL_5UTR.exon_14_048	CTCFL_5UTR.exon_14	106.84/62.486/77.708	54.803/75.834/77.413	77.708	75.834	-0.034776	540.15	286.39	0.11077	0.4559	0.5441	0.9118	0.95243	FALSE
CTCFL_5UTR.exon_14_049	CTCFL_5UTR.exon_14	240.86/184.39/227.57	109.61/135.91/135.75	227.57	135.75	-0.74108	1020.8	898.7	3.0629	0.0010961	0.9989	0.0021921	0.012624	FALSE
CTCFL_5UTR.exon_14_050	CTCFL_5UTR.exon_14	47.796/22.536/33.303	40.048/29.546/20.195	33.303	29.546	-0.16739	162.99	116.37	0.35007	0.36314	0.63686	0.72628	0.8471	FALSE
CTCFL_5UTR.exon_14_051	CTCFL_5UTR.exon_14	318.64/296.04/270.13	366.76/397.88/283.85	296.04	366.76	0.30809	591.13	1189.3	2.0505	0.97984	0.020157	0.040315	0.13228	TRUE
CTCFL_5UTR.exon_14_052	CTCFL_5UTR.exon_14	30.927/41.999/83.259	62.18/49.243/38.146	41.999	49.243	0.22461	912.48	148.9	0.59364	0.72354	0.27646	0.55291	0.7696	TRUE
CTCFL_5UTR.exon_14_053	CTCFL_5UTR.exon_14	147.14/113.7/137.84	64.288/76.818/126.78	137.84	76.818	-0.83523	334.48	526.96	2.6582	0.0039277	0.99607	0.0078553	0.036315	FALSE
CTCFL_5UTR.exon_14_054	CTCFL_5UTR.exon_14	113.4/136.24/133.21	151.76/133.94/120.05	133.21	133.94	0.0077812	200.9	508.16	0.032199	0.51284	0.48716	0.97431	0.98519	TRUE
CTCFL_5UTR.exon_14_055	CTCFL_5UTR.exon_14	113.4/136.24/134.14	151.76/133.94/120.05	134.14	133.94	-0.0021287	217.28	511.91	0.0088065	0.49649	0.50351	0.99297	0.99497	FALSE
CTCFL_5UTR.exon_14_056	CTCFL_5UTR.exon_14	35.613/29.707/39.779	32.671/42.349/26.926	35.613	32.671	-0.12085	26.122	124.96	0.26432	0.39577	0.60423	0.79153	0.88567	FALSE
CTCFL_5UTR.exon_14_057	CTCFL_5UTR.exon_14	283.97/220.24/196.12	331.98/291.52/240.09	220.24	291.52	0.40292	2321.5	867.88	2.4195	0.99223	0.0077709	0.015542	0.063258	TRUE
CTCFL_5UTR.exon_14_058	CTCFL_5UTR.exon_14	8.4346/7.1705/0	9.4851/8.8637/7.8535	7.1705	8.8637	0.27169	26.507	22.815	0.35447	0.61269	0.38731	0.77462	0.87443	TRUE
CTCFL_5UTR.exon_14_059	CTCFL_5UTR.exon_14	37.487/72.73/79.558	84.312/62.046/140.24	72.73	84.312	0.2105	644.33	266.92	0.70891	0.76081	0.23919	0.47838	0.70631	TRUE
CTCFL_5UTR.exon_14_060	CTCFL_5UTR.exon_14	20.618/19.463/28.678	13.701/5.9091/38.146	20.618	13.701	-0.55635	33.149	69.94	0.84665	0.1986	0.8014	0.39719	0.63439	FALSE
CTCFL_5UTR.exon_14_061	CTCFL_5UTR.exon_14	0/0/0	0/0/0	0.9251	0	-0.94493	0	2.6136	0.46028	0.32266	0.67734	0.64532	0.79297	FALSE
CTCFL_5UTR.exon_14_062	CTCFL_5UTR.exon_14	345.82/329.84/326.56	358.32/367.35/310.77	329.84	358.32	0.11913	133	1334.6	0.7796	0.78219	0.21781	0.43563	0.66923	TRUE
CTCFL_5UTR.exon_14_063	CTCFL_5UTR.exon_14	48.733/59.413/59.206	56.91/76.818/121.17	59.206	76.818	0.3702	54.861	214.48	1.2026	0.88543	0.11457	0.22913	0.45527	TRUE
CTCFL_5UTR.exon_14_064	CTCFL_5UTR.exon_14	239.92/337.02/198.9	232.91/269.85/263.65	239.92	263.65	0.13556	5555.3	950.72	0.76977	0.77928	0.22072	0.44144	0.67503	TRUE
CTCFL_5UTR.exon_14_065	CTCFL_5UTR.exon_14	209.93/189.51/253.48	299.31/199.92/207.56	209.93	207.56	-0.016315	1156.7	824.68	0.082595	0.46709	0.53291	0.93417	0.96413	FALSE
CTCFL_5UTR.exon_14_066	CTCFL_5UTR.exon_14	84.346/77.852/70.307	101.17/69.924/57.218	77.852	69.924	-0.15286	49.548	286.95	0.46797	0.3199	0.6801	0.63981	0.79297	FALSE
CTCFL_5UTR.exon_14_067	CTCFL_5UTR.exon_14	58.105/70.681/42.554	21.078/24.621/11.219	58.105	21.078	-1.4207	199.99	210.24	2.5557	0.0052992	0.9947	0.010598	0.045957	FALSE
MD__CTRL00001	MD__negative_control	634.47/639.2/605.01	760.91/787.88/882.96	634.47	787.88	0.31198	445.09	2680.5	2.9631	0.99848	0.0015228	0.0030455	0.016648	TRUE
MD__CTRL00002	MD__negative_control	665.4/617.69/687.35	1011.7/997.65/888.57	665.4	997.65	0.5836	1378.9	2820	6.2567	1	1.97e-10	3.93e-10	1e-08	TRUE
MD__CTRL00003	MD__negative_control	1277.4/1360.4/1532	1981.3/1984.5/2068.8	1360.4	1984.5	0.54444	18167	6048.6	8.025	1	5.08e-16	1.02e-15	5.78e-14	TRUE
MD__CTRL00004	MD__negative_control	896.88/767.25/826.11	1245.7/1287.2/1268.9	826.11	1268.9	0.61856	4236.8	3552.1	7.4294	1	5.45e-14	1.09e-13	4.84e-12	TRUE
MD__CTRL00005	MD__negative_control	723.5/709.88/730.83	1058.1/1043.9/991.78	723.5	1043.9	0.52836	119.58	3083.5	5.7707	1	3.95e-09	7.9e-09	1.61e-07	TRUE
MD__CTRL00006	MD__negative_control	428.29/494.77/410.74	672.39/713.03/681.01	428.29	681.01	0.66783	2363.5	1762.9	6.019	1	8.78e-10	1.76e-09	3.91e-08	TRUE
MD__CTRL00007	MD__negative_control	659.78/701.69/637.39	788.31/794.78/889.69	659.78	794.78	0.2682	1128.8	2794.6	2.5537	0.99467	0.0053293	0.010659	0.046118	TRUE
MD__CTRL00008	MD__negative_control	2375.8/2151.2/2561.6	3390.4/3323.9/3227.8	2375.8	3323.9	0.48431	42489	10971	9.0519	1	7.03e-20	1.41e-19	1.08e-17	TRUE
MD__CTRL00009	MD__negative_control	1476.1/1566.3/1330.3	2145.7/1898.8/1847.8	1476.1	1898.8	0.36311	14692	6599.4	5.2037	1	9.77e-08	1.95e-07	3.1e-06	TRUE
MD__CTRL00010	MD__negative_control	1678.5/1689.2/1801.2	2383.9/2273/2581.6	1689.2	2383.9	0.49677	6328	7621.5	7.9579	1	8.75e-16	1.75e-15	9.42e-14	TRUE
MD__CTRL00011	MD__negative_control	349.57/407.7/361.71	444.74/461.9/467.84	361.71	461.9	0.35186	1131	1472.4	2.6108	0.99548	0.004516	0.0090319	0.040277	TRUE
MD__CTRL00012	MD__negative_control	1698.2/1668.7/1859.4	2635.8/2367.6/2195.6	1698.2	2367.6	0.47919	13439	7664.9	7.6461	1	1.04e-14	2.07e-14	1.02e-12	TRUE
MD__CTRL00013	MD__negative_control	1820.9/1837.7/1858.5	2678/2401.1/2464.9	1837.7	2464.9	0.42341	357.09	8339.3	6.8679	1	3.26e-12	6.52e-12	2.15e-10	TRUE
MD__CTRL00014	MD__negative_control	967.17/1021.3/1004.7	1179.3/1114.9/1265.5	1004.7	1179.3	0.23103	840.87	4376.8	2.64	0.99585	0.0041454	0.0082908	0.037802	TRUE
MD__CTRL00015	MD__negative_control	1303.6/1443.3/1620.8	1844.3/2156.8/2038.5	1443.3	2038.5	0.49785	25502	6443.3	7.4152	1	6.07e-14	1.21e-13	5.32e-12	TRUE
MD__CTRL00016	MD__negative_control	636.35/598.23/611.49	793.58/917.88/838.08	611.49	838.08	0.45413	396.87	2577	4.4636	1	4.03e-06	8.06e-06	9.6e-05	TRUE
MD__CTRL00017	MD__negative_control	1335.5/1349.1/1385.8	1816.9/1872.2/2017.2	1349.1	1872.2	0.47246	766.31	5995.1	6.7562	1	7.08e-12	1.42e-11	4.55e-10	TRUE
MD__CTRL00018	MD__negative_control	1224/1046.9/1138.8	1623/1556.1/1641.4	1138.8	1623	0.51078	7849	5003.1	6.8456	1	3.81e-12	7.62e-12	2.49e-10	TRUE
MD__CTRL00019	MD__negative_control	880.01/746.76/801.13	1166.7/1134.5/1180.3	801.13	1166.7	0.54171	4589.2	3437.6	6.2344	1	2.27e-10	4.54e-10	1.14e-08	TRUE
MD__CTRL00020	MD__negative_control	1791.9/1690.2/1743.8	2301.7/2515.3/2374	1743.8	2374	0.44486	2593	7885.1	7.0969	1	6.38e-13	1.28e-12	4.5e-11	TRUE
MD__CTRL00021	MD__negative_control	1521/1346/1525.5	2124.7/2043.6/1859	1521	2043.6	0.42578	15328	6814.4	6.3298	1	1.23e-10	2.45e-10	6.39e-09	TRUE
MD__CTRL00022	MD__negative_control	904.38/772.37/753.03	1032.8/1158.2/1047.9	772.37	1047.9	0.43962	8900.5	3306.1	4.7916	1	8.27e-07	1.65e-06	2.22e-05	TRUE
MD__CTRL00023	MD__negative_control	1737.5/1567.3/1593.9	2054/2023.9/2048.6	1593.9	2048.6	0.36187	10665	7163.6	5.3723	1	3.89e-08	7.77e-08	1.34e-06	TRUE
MD__CTRL00024	MD__negative_control	1055.3/1276.4/1140.6	1585.1/1574.8/1937.6	1140.6	1585.1	0.47433	12853	5011.8	6.2776	1	1.72e-10	3.44e-10	8.84e-09	TRUE
MD__CTRL00025	MD__negative_control	472.34/431.26/519.9	657.63/560.38/606.96	472.34	606.96	0.36111	1975.1	1956.8	3.0433	0.99883	0.00117	0.0023399	0.013321	TRUE
MD__CTRL00026	MD__negative_control	651.34/665.84/690.12	982.23/920.84/838.08	665.84	920.84	0.46718	399.97	2822	4.8002	1	7.92e-07	1.58e-06	2.13e-05	TRUE
MD__CTRL00027	MD__negative_control	1532.3/1482.3/1574.5	1963.4/2141.1/2109.2	1532.3	2109.2	0.46076	2143.4	6868.2	6.9615	1	1.68e-12	3.37e-12	1.12e-10	TRUE
MD__CTRL00028	MD__negative_control	1314.9/1292.7/1220.2	1877/1824.9/1783.9	1292.7	1824.9	0.49708	2875.9	5728.2	7.0316	1	1.02e-12	2.04e-12	7.02e-11	TRUE
MD__CTRL00029	MD__negative_control	957.8/757/938.05	1237.3/1033.1/1357.5	938.05	1237.3	0.39906	16584	4067.8	4.6916	1	1.36e-06	2.71e-06	3.51e-05	TRUE
MD__CTRL00030	MD__negative_control	2323.3/2171.6/2394.2	3450.5/3056/3122.3	2323.3	3122.3	0.4263	14007	10712	7.7203	1	5.8e-15	1.16e-14	5.86e-13	TRUE
MD__CTRL00031	MD__negative_control	522.01/464.04/507.88	730.35/687.43/663.06	507.88	687.43	0.43598	1060.9	2114.2	3.9049	0.99995	4.71e-05	9.43e-05	0.00085569	TRUE
MD__CTRL00032	MD__negative_control	762.87/914.76/858.49	1092.9/1063.6/1099.5	858.49	1092.9	0.34792	6154.9	3700.8	3.8531	0.99994	5.83e-05	0.00011663	0.0010082	TRUE
MD__CTRL00033	MD__negative_control	990.6/915.78/1020.4	1233.1/1485.2/1556.1	990.6	1485.2	0.58375	3242.5	4311.5	7.5319	1	2.5e-14	5e-14	2.4e-12	TRUE
MD__CTRL00034	MD__negative_control	296.15/251.99/223.87	372.03/346.67/318.63	251.99	346.67	0.45861	1370.2	1001.8	2.9912	0.99861	0.0013893	0.0027786	0.015443	TRUE
MD__CTRL00035	MD__negative_control	1273.6/1348.1/1365.4	1075/1304.9/1055.7	1348.1	1075	-0.32631	2921.1	5990.3	3.5284	0.00020904	0.99979	0.00041808	0.0031317	FALSE
MD__CTRL00036	MD__negative_control	851.9/711.93/802.06	1028.6/1048.9/972.71	802.06	1028.6	0.35851	5303.4	3441.8	3.8615	0.99994	5.63e-05	0.00011269	0.00098053	TRUE
MD__CTRL00037	MD__negative_control	1109.6/1296.8/1129.5	1552.4/1508.8/1294.7	1129.5	1508.8	0.41733	14193	4959.8	5.3851	1	3.62e-08	7.24e-08	1.27e-06	TRUE
MD__CTRL00038	MD__negative_control	1456.4/1384.9/1364.5	1932.8/1953.9/1752.5	1384.9	1932.8	0.48061	2760.5	6165.4	6.9779	1	1.5e-12	3e-12	1e-10	TRUE
MD__CTRL00039	MD__negative_control	1053.4/978.27/1049.1	1402.7/1554.1/1190.4	1049.1	1402.7	0.4188	2515.3	4583.5	5.224	1	8.75e-08	1.75e-07	2.79e-06	TRUE
MD__CTRL00040	MD__negative_control	463.9/408.72/452.37	634.45/581.06/641.74	452.37	634.45	0.48707	1019.2	1868.8	4.2118	0.99999	1.27e-05	2.53e-05	0.00027508	TRUE
MD__CTRL00041	MD__negative_control	1295.2/1362.4/1560.6	2070.9/1838.7/1805.2	1362.4	1838.7	0.43227	21908	6058.3	6.1195	1	4.69e-10	9.38e-10	2.21e-08	TRUE
MD__CTRL00042	MD__negative_control	696.33/685.3/638.32	868.41/889.32/1007.5	685.3	889.32	0.37549	1164.4	2910.1	3.782	0.99992	7.78e-05	0.00015555	0.0013023	TRUE
MD__CTRL00043	MD__negative_control	1403/1146.3/1182.3	1759/1625/1761.4	1182.3	1759	0.57275	25000	5207.3	7.9915	1	6.67e-16	1.33e-15	7.38e-14	TRUE
MD__CTRL00044	MD__negative_control	957.8/914.76/960.25	1519.7/1298/1274.5	957.8	1298	0.43814	929.39	4159.3	5.2756	1	6.62e-08	1.32e-07	2.18e-06	TRUE
MD__CTRL00045	MD__negative_control	1387/1117.6/1081.4	1795.8/1888.9/1702	1117.6	1795.8	0.68379	36955	4903.7	9.6857	1	1.73e-22	3.47e-22	3.45e-20	TRUE
MD__CTRL00046	MD__negative_control	1195.8/1110.4/1176.7	1696.8/1478.3/1742.4	1176.7	1696.8	0.52764	2381.6	5181.2	7.2249	1	2.51e-13	5.02e-13	1.94e-11	TRUE
MD__CTRL00047	MD__negative_control	1679.4/1545.8/1733.6	2428.2/2435.5/2170.9	1679.4	2428.2	0.53164	10402	7574.6	8.6031	1	3.88e-18	7.76e-18	5.24e-16	TRUE
MD__CTRL00048	MD__negative_control	507.95/671.98/730.83	942.18/790.84/798.81	671.98	798.81	0.2491	15184	2849.8	2.3759	0.99125	0.0087543	0.017509	0.069734	TRUE
MD__CTRL00049	MD__negative_control	536.07/592.08/664.22	627.07/829.25/799.94	592.08	799.94	0.43345	4170.7	2489.9	4.1655	0.99998	1.55e-05	3.11e-05	0.0003284	TRUE
MD__CTRL00050	MD__negative_control	1289.6/1118.6/1174.9	1754.7/1704.8/1587.5	1174.9	1704.8	0.5367	8159.9	5172.5	7.368	1	8.66e-14	1.73e-13	7.34e-12	TRUE
MD__CTRL00051	MD__negative_control	1296.1/1272.3/1359	1761.1/1822/1750.2	1296.1	1761.1	0.44195	2259.5	5744.2	6.1345	1	4.27e-10	8.54e-10	2.05e-08	TRUE
MD__CTRL00052	MD__negative_control	1030/1150.4/1174.9	1444.9/1379.8/1512.4	1150.4	1444.9	0.32862	7548.1	5057.4	4.1416	0.99998	1.72e-05	3.45e-05	0.0003607	TRUE
MD__CTRL00053	MD__negative_control	803.16/948.56/815.01	1171.9/1244.9/950.27	815.01	1171.9	0.52346	8987.9	3501.2	6.0321	1	8.09e-10	1.62e-09	3.62e-08	TRUE
MD__CTRL00054	MD__negative_control	604.48/770.32/673.47	1138.2/930.68/960.37	673.47	960.37	0.51134	7069.7	2856.5	5.368	1	3.98e-08	7.96e-08	1.36e-06	TRUE
MD__CTRL00055	MD__negative_control	1775/1874.6/1697.6	2674.8/2500.5/2284.2	1775	2500.5	0.49417	7956.9	8035.9	8.0934	1	2.9e-16	5.8e-16	3.4e-14	TRUE
MD__CTRL00056	MD__negative_control	350.51/311.41/322.86	447.91/504.24/433.06	322.86	447.91	0.47105	447.76	1304.5	3.4622	0.99973	0.00026784	0.00053568	0.0039241	TRUE
MD__CTRL00057	MD__negative_control	725.38/668.91/761.35	1153/1004.5/826.86	725.38	1004.5	0.46919	2241.6	3092	5.0205	1	2.58e-07	5.15e-07	7.78e-06	TRUE
MD__CTRL00058	MD__negative_control	590.42/505.01/683.65	769.34/762.28/999.64	590.42	769.34	0.38131	7993	2482.5	3.591	0.99984	0.0001647	0.0003294	0.002539	TRUE
MD__CTRL00059	MD__negative_control	1272.7/1219/1376.5	1742.1/1729.4/1799.6	1272.7	1742.1	0.45263	6834.5	5633.4	6.2539	1	2e-10	4e-10	1.02e-08	TRUE
MD__CTRL00060	MD__negative_control	1671/1755.8/1791.9	2410.3/2336.1/2258.4	1755.8	2336.1	0.41178	4246	7942.8	6.5114	1	3.72e-11	7.45e-11	2.09e-09	TRUE
MD__CTRL00061	MD__negative_control	1255.8/1402.4/1520.9	1764.2/1915.5/1810.8	1402.4	1810.8	0.36854	17757	6248.2	5.1672	1	1.19e-07	2.38e-07	3.74e-06	TRUE
MD__CTRL00062	MD__negative_control	828.47/700.66/700.3	1109.8/1027.2/941.3	700.66	1027.2	0.55127	8167.1	2979.7	5.982	1	1.1e-09	2.2e-09	4.83e-08	TRUE
MD__CTRL00063	MD__negative_control	1084.3/1109.4/1153.6	1736.8/1613.2/1550.5	1109.4	1613.2	0.53975	1291.5	4865.4	7.2228	1	2.55e-13	5.09e-13	1.95e-11	TRUE
MD__CTRL00064	MD__negative_control	988.73/976.22/1205.4	1451.2/1264.5/1414.8	988.73	1414.8	0.51647	23552	4302.8	6.4947	1	4.16e-11	8.32e-11	2.3e-09	TRUE
MD__CTRL00065	MD__negative_control	865.02/701.69/802.06	1039.1/1059.7/882.96	802.06	1039.1	0.3732	7019.1	3441.8	4.0411	0.99997	2.66e-05	5.32e-05	0.00052338	TRUE
MD__CTRL00066	MD__negative_control	598.86/531.64/492.15	620.74/633.26/749.45	531.64	633.26	0.2519	3038.8	2219.8	2.1568	0.98449	0.015513	0.031025	0.10903	TRUE
MD__CTRL00067	MD__negative_control	1169.6/1117.6/1195.2	1666.2/1756/1685.1	1169.6	1685.1	0.52647	1681.5	5147.7	7.1854	1	3.35e-13	6.7e-13	2.52e-11	TRUE
MD__CTRL00068	MD__negative_control	365.5/369.79/387.62	620.74/559.4/640.62	369.79	620.74	0.7457	168.01	1507.5	6.4634	1	5.12e-11	1.02e-10	2.79e-09	TRUE
MD__CTRL00069	MD__negative_control	2153.6/2382.7/2378.4	3027.8/2899.4/3219.9	2378.4	3027.8	0.34815	25272	10984	6.1964	1	2.89e-10	5.78e-10	1.44e-08	TRUE
MD__CTRL00070	MD__negative_control	997.16/856.37/911.22	1294.2/1307.9/1196	911.22	1294.2	0.5057	5197.4	3943.8	6.0982	1	5.36e-10	1.07e-09	2.52e-08	TRUE
MD__CTRL00071	MD__negative_control	423.61/413.84/395.02	578.59/598.79/652.96	413.84	598.79	0.53189	224.87	1699.6	4.4862	1	3.63e-06	7.25e-06	8.78e-05	TRUE
MD__CTRL00072	MD__negative_control	556.69/493.74/476.43	725.08/791.82/760.67	493.74	760.67	0.62248	2130.9	2051.5	5.8932	1	1.89e-09	3.79e-09	7.99e-08	TRUE
MD__CTRL00073	MD__negative_control	463.9/460.96/449.6	589.13/773.11/641.74	460.96	641.74	0.47646	68.919	1906.6	4.1402	0.99998	1.74e-05	3.47e-05	0.0003612	TRUE
MD__CTRL00074	MD__negative_control	1559.5/1674.8/1669.8	2288/2195.2/2642.1	1669.8	2288	0.45418	6099	7528.2	7.1251	1	5.2e-13	1.04e-12	3.77e-11	TRUE
MD__CTRL00075	MD__negative_control	969.05/889.15/1087	1174/1412.3/1339.6	969.05	1339.6	0.46674	10147	4211.4	5.7097	1	5.66e-09	1.13e-08	2.28e-07	TRUE
MD__CTRL00076	MD__negative_control	834.09/823.59/835.36	1131.9/1108/1156.7	834.09	1131.9	0.43999	55.977	3588.7	4.971	1	3.33e-07	6.66e-07	9.76e-06	TRUE
MD__CTRL00077	MD__negative_control	1551/1515/1642	2188.9/2026.8/1890.4	1551	2026.8	0.38577	4789.7	6957.9	5.7039	1	5.85e-09	1.17e-08	2.34e-07	TRUE
MD__CTRL00078	MD__negative_control	909.07/720.13/863.12	995.93/977.96/1006.4	863.12	995.93	0.20627	11279	3722.1	2.177	0.98526	0.01474	0.02948	0.1048	TRUE
MD__CTRL00079	MD__negative_control	889.39/921.93/944.52	1277.3/1384.7/1231.9	921.93	1277.3	0.46996	784.79	3993.3	5.624	1	9.33e-09	1.87e-08	3.59e-07	TRUE
MD__CTRL00080	MD__negative_control	2631.6/2510.7/2257.2	3591.7/3434.2/3355.7	2510.7	3434.2	0.45171	39433	11638	8.5601	1	5.64e-18	1.13e-17	7.2e-16	TRUE
MD__CTRL00081	MD__negative_control	943.74/868.66/895.49	1210.9/1306.9/1174.7	895.49	1210.9	0.43494	1524	3871.2	5.0697	1	1.99e-07	3.98e-07	6.13e-06	TRUE
MD__CTRL00082	MD__negative_control	336.45/215.12/335.81	364.65/363.41/422.97	335.81	364.65	0.11852	7283.7	1360.3	0.78189	0.78286	0.21714	0.43428	0.6688	TRUE
MD__CTRL00083	MD__negative_control	322.39/322.67/307.13	426.83/340.76/378.09	322.39	378.09	0.22926	116.45	1302.4	1.5434	0.93863	0.06137	0.12274	0.30305	TRUE
MD__CTRL00084	MD__negative_control	708.51/726.27/782.63	1014.9/1194.6/1067	726.27	1067	0.55428	1745.9	3096	6.1227	1	4.6e-10	9.2e-10	2.18e-08	TRUE
MD__CTRL00085	MD__negative_control	1167.7/1033.6/1267.4	1632.5/1593.5/1585.3	1167.7	1593.5	0.44816	13963	5138.9	5.9392	1	1.43e-09	2.86e-09	6.2e-08	TRUE
MD__CTRL00086	MD__negative_control	1039.3/1123.7/1202.6	1526/1539.3/1557.2	1123.7	1539.3	0.45366	6673.6	4932.5	5.9175	1	1.63e-09	3.27e-09	7e-08	TRUE
MD__CTRL00087	MD__negative_control	1820/1761.9/1848.3	2724.3/2544.9/2546.8	1820	2546.8	0.4845	2089.5	8253.5	7.9998	1	6.23e-16	1.25e-15	7e-14	TRUE
MD__CTRL00088	MD__negative_control	700.07/791.83/864.04	996.99/1150.3/1069.2	791.83	1069.2	0.43279	6816.8	3395	4.7603	1	9.67e-07	1.93e-06	2.54e-05	TRUE
MD__CTRL00089	MD__negative_control	677.58/656.62/608.71	758.81/885.38/1018.7	656.62	885.38	0.43068	1367.1	2780.4	4.3385	0.99999	7.17e-06	1.43e-05	0.00016287	TRUE
MD__CTRL00090	MD__negative_control	1477.9/1455.6/1430.2	2011.9/1883/1873.6	1455.6	1883	0.3712	572.07	6501.9	5.3007	1	5.77e-08	1.15e-07	1.91e-06	TRUE
MD__CTRL00091	MD__negative_control	832.22/923.98/1086.1	1226.7/1408.3/1432.7	923.98	1408.3	0.60753	17346	4002.8	7.6558	1	9.6e-15	1.92e-14	9.57e-13	TRUE
MD__CTRL00092	MD__negative_control	832.22/946.51/908.45	1095/1175.9/958.13	908.45	1095	0.26919	3629.9	3931	2.9754	0.99854	0.0014629	0.0029258	0.016082	TRUE
MD__CTRL00093	MD__negative_control	468.59/632.03/521.75	671.33/771.14/735.99	521.75	735.99	0.4955	7493.7	2175.8	4.5927	1	2.19e-06	4.38e-06	5.54e-05	TRUE
MD__CTRL00094	MD__negative_control	1120.9/987.49/1188.7	1299.5/1664.4/1620.1	1120.9	1620.1	0.53104	11200	4919.1	7.1175	1	5.5e-13	1.1e-12	3.95e-11	TRUE
MD__CTRL00095	MD__negative_control	1784.4/1673.8/1736.4	2249/2383.3/2452.5	1736.4	2383.3	0.45665	3110.7	7849.3	7.302	1	1.42e-13	2.83e-13	1.15e-11	TRUE
MD__CTRL00096	MD__negative_control	729.13/691.44/652.19	1186.7/1019.3/876.23	691.44	1019.3	0.55925	1480.3	2937.9	6.0491	1	7.28e-10	1.46e-09	3.34e-08	TRUE
MD__CTRL00097	MD__negative_control	1487.3/1564.2/1615.2	2351.2/2165.7/1951	1564.2	2165.7	0.46914	4257.8	7021	7.1784	1	3.53e-13	7.05e-13	2.63e-11	TRUE
MD__CTRL00098	MD__negative_control	753.49/709.88/815.94	1110.8/1064.6/1215	753.49	1110.8	0.55932	2900.4	3220	6.2968	1	1.52e-10	3.04e-10	7.86e-09	TRUE
MD__CTRL00099	MD__negative_control	733.81/729.35/762.28	1024.4/988.79/1013.1	733.81	1013.1	0.46475	415.16	3130.3	4.9918	1	2.99e-07	5.98e-07	8.96e-06	TRUE
MD__CTRL00100	MD__negative_control	1682.2/1632.8/1750.3	2413.4/2334.1/2185.5	1682.2	2334.1	0.47224	3535.4	7588.1	7.4832	1	3.63e-14	7.26e-14	3.4e-12	TRUE
MD__POS_RPS19_0001	MD__RPS19-sgRNA-design_cli	834.09/717.05/880.69	150.71/128.03/204.19	834.09	150.71	-2.4606	7934.8	3588.7	11.408	1.91e-30	1	3.83e-30	5.26e-28	FALSE
MD__POS_RPS19_0002	MD__RPS19-sgRNA-design_cli	258.66/235.6/351.54	137.01/127.05/129.02	258.66	129.02	-0.99788	4578.7	1030	4.0394	2.68e-05	0.99997	5.36e-05	0.00052603	FALSE
MD__POS_RPS19_0003	MD__RPS19-sgRNA-design_cli	701.95/677.1/618.89	568.05/642.12/670.91	677.1	642.12	-0.07641	2003.1	2873	0.65262	0.257	0.743	0.514	0.73866	FALSE
MD__POS_RPS19_0004	MD__RPS19-sgRNA-design_cli	942.8/968.02/939.9	709.27/752.43/765.16	942.8	752.43	-0.32502	322.19	4089.9	2.9769	0.0014559	0.99854	0.0029119	0.016027	FALSE
MD__POS_RPS19_0005	MD__RPS19-sgRNA-design_cli	175.25/236.63/214.62	9.4851/24.621/3.3658	214.62	9.4851	-4.3621	1017.1	844.33	7.0597	7.59e-13	1	1.52e-12	5.3e-11	FALSE
MD__POS_RPS19_0006	MD__RPS19-sgRNA-design_cli	1785.3/1825.4/1794.7	546.97/729.78/789.84	1794.7	729.78	-1.297	515.81	8131	11.81	1.74e-32	1	3.47e-32	5.32e-30	FALSE
MD__POS_RPS19_0007	MD__RPS19-sgRNA-design_cli	2730.9/2684.9/2406.2	2890.8/3139.7/3119	2684.9	3119	0.21615	39893	12503	3.8824	0.99995	5.17e-05	0.00010344	0.00091402	TRUE
MD__POS_RPS19_0008	MD__RPS19-sgRNA-design_cli	1679.4/1633.9/1585.6	993.82/910/957.01	1633.9	957.01	-0.77106	2202	7355.3	7.8921	1.49e-15	1	2.97e-15	1.56e-13	FALSE
MD__POS_RPS19_0009	MD__RPS19-sgRNA-design_cli	1164.9/1145.2/958.4	1112.9/1196.6/1151.1	1145.2	1151.1	0.0073587	17648	5033.4	0.082619	0.53292	0.46708	0.93415	0.96413	TRUE
MD__POS_RPS19_0010	MD__RPS19-sgRNA-design_cli	2745.9/2836.5/2791.9	1282.6/1366/1430.5	2791.9	1366	-1.0308	2048.9	13036	12.489	4.28e-36	1	8.56e-36	1.9e-33	FALSE
MD__POS_RPS19_0011	MD__RPS19-sgRNA-design_cli	416.11/516.28/468.1	40.048/16.742/23.561	468.1	23.561	-4.2555	2512.1	1938.1	10.098	2.82e-24	1	5.64e-24	6.42e-22	FALSE
MD__POS_RPS19_0012	MD__RPS19-sgRNA-design_cli	988.73/1112.5/1104.6	611.26/683.49/732.62	1104.6	683.49	-0.69169	6740.5	4842.8	6.0508	7.21e-10	1	1.44e-09	3.32e-08	FALSE
MD__POS_RPS19_0013	MD__RPS19-sgRNA-design_cli	1237.1/1338.8/1522.7	946.4/1041/985.05	1338.8	985.05	-0.44233	22081	5946.5	4.5879	2.24e-06	1	4.48e-06	5.65e-05	FALSE
MD__POS_RPS19_0014	MD__RPS19-sgRNA-design_cli	801.29/795.93/847.39	180.22/177.27/131.27	801.29	177.27	-2.17	1076.9	3438.3	10.642	9.5e-27	1	1.9e-26	2.52e-24	FALSE
MD__POS_RPS19_0015	MD__RPS19-sgRNA-design_cli	506.08/487.6/517.13	37.94/22.652/26.926	506.08	26.926	-4.1825	231.85	2106.2	10.441	8.08e-26	1	1.62e-25	2.01e-23	FALSE
MD__POS_RPS19_0016	MD__RPS19-sgRNA-design_cli	2225.8/2438/2634.7	178.11/219.62/200.83	2438	200.83	-3.5951	41854	11278	21.066	8.23e-99	1	1.65e-98	3.28e-95	FALSE
MD__POS_RPS19_0017	MD__RPS19-sgRNA-design_cli	179/188.48/235.9	190.76/158.56/259.17	188.48	190.76	0.0172	1169.1	735.28	0.083808	0.5334	0.4666	0.93321	0.96368	TRUE
MD__POS_RPS19_0018	MD__RPS19-sgRNA-design_cli	2589.4/2391.9/2618	189.7/313.18/222.14	2589.4	222.14	-3.5372	19921	12028	21.585	1.25e-103	1	2.5e-103	9.96e-100	FALSE
MD__POS_RPS19_0019	MD__RPS19-sgRNA-design_cli	346.76/317.55/313.61	48.479/17.727/22.439	317.55	22.439	-3.7646	434.24	1281.6	8.2435	8.33e-17	1	1.67e-16	1.02e-14	FALSE
MD__POS_RPS19_0020	MD__RPS19-sgRNA-design_cli	2417.9/2631.6/2282.2	567/598.79/556.48	2417.9	567	-2.0904	32034	11179	17.506	6.46e-69	1	1.29e-68	1.03e-65	FALSE
MD__POS_RPS19_0021	MD__RPS19-sgRNA-design_cli	1195.8/1211.8/1275.7	665.01/694.32/650.72	1211.8	665.01	-0.86475	2168.5	5346.3	7.4784	3.76e-14	1	7.52e-14	3.44e-12	FALSE
MD__POS_RPS19_0022	MD__RPS19-sgRNA-design_cli	1239/1190.3/1047.2	599.67/606.67/534.04	1190.3	599.67	-0.98791	11422	5245.1	8.1555	1.74e-16	1	3.48e-16	2.1e-14	FALSE
MD__POS_RPS19_0023	MD__RPS19-sgRNA-design_cli	2201.4/1964.7/1938.1	1264.7/1299/1091.6	1964.7	1264.7	-0.63516	28371	8956.3	7.3972	6.96e-14	1	1.39e-13	6.03e-12	FALSE
MD__POS_RPS19_0024	MD__RPS19-sgRNA-design_cli	1574.5/1391.1/1353.4	580.7/687.43/697.84	1391.1	687.43	-1.0159	17524	6194.6	8.9404	1.94e-19	1	3.88e-19	2.86e-17	FALSE
MD__POS_RPS19_0025	MD__RPS19-sgRNA-design_cli	874.39/911.68/768.76	116.98/175.3/105.46	874.39	116.98	-2.8914	6274.7	3774	12.329	3.16e-35	1	6.32e-35	1.33e-32	FALSE
MD__POS_RPS19_0026	MD__RPS19-sgRNA-design_cli	419.86/345.21/394.09	211.83/262.96/269.26	394.09	262.96	-0.58189	1526.6	1613.3	3.2649	0.00054752	0.99945	0.001095	0.0071393	FALSE
MD__POS_RPS19_0027	MD__RPS19-sgRNA-design_cli	707.57/843.05/801.13	783.05/738.64/980.57	801.13	783.05	-0.032907	5255.4	3437.6	0.30852	0.37884	0.62116	0.75768	0.86391	FALSE
MD__POS_RPS19_0028	MD__RPS19-sgRNA-design_cli	1940/1766/1597.6	772.51/736.67/650.72	1766	736.67	-1.2603	29304	7992.3	11.514	5.62e-31	1	1.12e-30	1.6e-28	FALSE
MD__POS_RPS19_0029	MD__RPS19-sgRNA-design_cli	1288.6/1265.1/1370.1	102.23/240.3/140.24	1288.6	140.24	-3.1907	3593.6	5708.8	15.199	1.79e-52	1	3.59e-52	1.59e-49	FALSE
MD__POS_RPS19_0030	MD__RPS19-sgRNA-design_cli	532.32/586.96/620.74	382.56/360.46/466.72	586.96	382.56	-0.61625	2063.4	2466.9	4.1152	1.93e-05	0.99998	3.87e-05	0.0003973	FALSE
MD__POS_RPS19_0031	MD__RPS19-sgRNA-design_cli	837.84/912.71/873.29	347.79/473.71/427.45	873.29	427.45	-1.029	1405.2	3768.9	7.2622	1.9e-13	1	3.81e-13	1.52e-11	FALSE
MD__POS_RPS19_0032	MD__RPS19-sgRNA-design_cli	1469.5/1433.1/1397.8	1608.2/1620.1/1447.3	1433.1	1608.2	0.16626	1284.8	6394.5	2.1905	0.98576	0.014245	0.028489	0.1021	TRUE
MD__POS_RPS19_0033	MD__RPS19-sgRNA-design_cli	697.26/614.62/579.11	246.61/211.74/352.29	614.62	246.61	-1.314	4045.5	2591.1	7.2296	2.42e-13	1	4.85e-13	1.89e-11	FALSE
MD__POS_RPS19_0034	MD__RPS19-sgRNA-design_cli	2859.3/2998.3/2790.1	582.8/690.38/648.47	2859.3	648.47	-2.1388	12054	13373	19.118	8.86e-82	1	1.77e-81	1.77e-78	FALSE
MD__POS_RPS19_0035	MD__RPS19-sgRNA-design_cli	935.31/941.39/960.25	541.7/471.74/417.36	941.39	471.74	-0.99526	196.37	4083.3	7.3496	9.94e-14	1	1.99e-13	8.25e-12	FALSE
MD__POS_RPS19_0036	MD__RPS19-sgRNA-design_cli	926.87/941.39/987.08	745.1/932.65/933.44	941.39	932.65	-0.013434	1149.1	4083.3	0.13669	0.44564	0.55436	0.89128	0.9416	FALSE
MD__POS_RPS19_0037	MD__RPS19-sgRNA-design_cli	1995.3/1984.2/2124.9	444.74/455.99/446.53	1995.3	446.53	-2.1573	8470.8	9105	16.231	1.53e-59	1	3.06e-59	1.74e-56	FALSE
MD__POS_RPS19_0038	MD__RPS19-sgRNA-design_cli	2477/2475.9/2517.2	222.37/336.82/230	2477	230	-3.4232	809.34	11471	20.979	5.05e-98	1	1.01e-97	1.34e-94	FALSE
MD__POS_RPS19_0039	MD__RPS19-sgRNA-design_cli	767.55/838.95/841.84	159.14/112.27/129.02	838.95	129.02	-2.6916	2553.2	3611	11.814	1.65e-32	1	3.3e-32	5.26e-30	FALSE
MD__POS_RPS19_0040	MD__RPS19-sgRNA-design_cli	1411.4/1326.5/1345.1	407.86/377.2/424.09	1345.1	407.86	-1.7191	2370	5976.2	12.124	3.95e-34	1	7.91e-34	1.5e-31	FALSE
MD__POS_RPS19_0041	MD__RPS19-sgRNA-design_cli	402.99/458.91/367.26	216.05/282.65/206.43	402.99	216.05	-0.89629	2202	1652.1	4.5992	2.12e-06	1	4.24e-06	5.4e-05	FALSE
MD__POS_RPS19_0042	MD__RPS19-sgRNA-design_cli	337.39/440.48/421.84	30.563/36.44/37.024	421.84	36.44	-3.4975	3740.2	1734.6	9.2537	1.08e-20	1	2.17e-20	1.88e-18	FALSE
MD__POS_RPS19_0043	MD__RPS19-sgRNA-design_cli	663.52/545.99/543.96	101.17/77.803/105.46	545.99	101.17	-2.4205	6909.8	2283.7	9.3079	6.52e-21	1	1.3e-20	1.24e-18	FALSE
MD__POS_RPS19_0044	MD__RPS19-sgRNA-design_cli	882.83/879.93/951	1269.9/1094.2/1174.7	882.83	1174.7	0.41164	2328.1	3812.8	4.7262	1	1.14e-06	2.29e-06	2.98e-05	TRUE
MD__POS_RPS19_0045	MD__RPS19-sgRNA-design_cli	579.18/508.08/518.05	187.59/153.64/272.63	518.05	187.59	-1.4606	1917.8	2159.4	7.1114	5.74e-13	1	1.15e-12	4.09e-11	FALSE
MD__POS_RPS19_0046	MD__RPS19-sgRNA-design_cli	329.89/276.58/308.98	6.3234/6.894/14.585	308.98	6.894	-5.2953	743.55	1244.8	8.5622	4.54e-18	1	9.08e-18	5.93e-16	FALSE
MD__POS_RPS19_0047	MD__RPS19-sgRNA-design_cli	1952.1/1883.8/1934.4	299.31/330.91/259.17	1934.4	299.31	-2.6881	1436.8	8808.6	17.421	2.84e-68	1	5.68e-68	3.77e-65	FALSE
MD__POS_RPS19_0048	MD__RPS19-sgRNA-design_cli	963.42/1092/1075.9	44.264/48.258/84.145	1075.9	48.258	-4.4504	6453.5	4708.7	14.976	5.3e-51	1	1.06e-50	4.22e-48	FALSE
MD__POS_RPS19_0049	MD__RPS19-sgRNA-design_cli	1058.1/1312.2/1270.2	109.61/106.36/135.75	1270.2	109.61	-3.5227	23373	5621.5	15.479	2.41e-54	1	4.82e-54	2.4e-51	FALSE
MD__POS_RPS19_0050	MD__RPS19-sgRNA-design_cli	1233.3/1537.6/1258.1	147.55/146.74/117.8	1258.1	146.74	-3.0913	39350	5564.7	14.899	1.68e-50	1	3.36e-50	1.22e-47	FALSE
MD__POS_RPS19_0051	MD__RPS19-sgRNA-design_cli	354.25/441.5/394.09	128.58/132.95/200.83	394.09	132.95	-1.5604	1917.3	1613.3	6.5015	3.98e-11	1	7.95e-11	2.22e-09	FALSE
MD__POS_RPS19_0052	MD__RPS19-sgRNA-design_cli	387.99/416.92/392.24	213.94/236.36/258.04	392.24	236.36	-0.72831	313.44	1605.2	3.8906	5e-05	0.99995	0.0001	0.00089259	FALSE
MD__POS_RPS19_0053	MD__RPS19-sgRNA-design_cli	626.97/699.64/608.71	29.509/37.424/23.561	626.97	29.509	-4.3634	2806.8	2646.7	11.613	1.76e-31	1	3.52e-31	5.19e-29	FALSE
MD__POS_RPS19_0054	MD__RPS19-sgRNA-design_cli	1313.9/1201.6/984.3	793.58/867.65/842.57	1201.6	842.57	-0.51155	29915	5298.1	4.9323	4.06e-07	1	8.13e-07	1.16e-05	FALSE
MD__POS_RPS19_0055	MD__RPS19-sgRNA-design_cli	711.32/676.08/659.59	126.47/159.55/154.83	676.08	154.83	-2.1194	756.86	2868.3	9.7327	1.09e-22	1	2.19e-22	2.23e-20	FALSE
MD__POS_RPS19_0056	MD__RPS19-sgRNA-design_cli	1006.5/926.02/1059.2	370.97/391.97/446.53	1006.5	391.97	-1.3583	4629.7	4385.5	9.2802	8.46e-21	1	1.69e-20	1.57e-18	FALSE
MD__POS_RPS19_0057	MD__RPS19-sgRNA-design_cli	2212.7/2214.7/2337.7	2681.1/2645.3/2533.3	2214.7	2645.3	0.25624	7572.4	10178	4.2685	0.99999	9.84e-06	1.97e-05	0.00021723	TRUE
MD__POS_RPS19_0058	MD__RPS19-sgRNA-design_cli	722.57/555.2/747.48	60.072/59.091/33.658	722.57	59.091	-3.5899	14315	3079.2	11.957	3e-33	1	6e-33	9.96e-31	FALSE
MD__POS_RPS19_0059	MD__RPS19-sgRNA-design_cli	1469.5/1431/1396	1612.5/1621.1/1450.7	1431	1612.5	0.17209	1354.5	6384.7	2.2706	0.98841	0.011587	0.023174	0.086469	TRUE
MD__POS_RPS19_0060	MD__RPS19-sgRNA-design_cli	835.03/877.88/747.48	481.63/473.71/530.67	835.03	481.63	-0.79263	4750.6	3593	5.8957	1.87e-09	1	3.73e-09	7.91e-08	FALSE
MD__POS_RPS19_0061	MD__RPS19-sgRNA-design_cli	623.23/681.2/707.7	159.14/198.94/240.09	681.2	198.94	-1.7706	2031.6	2891.5	8.9685	1.5e-19	1	3.01e-19	2.26e-17	FALSE
MD__POS_RPS19_0062	MD__RPS19-sgRNA-design_cli	602.61/554.18/531.93	115.93/80.758/115.56	554.18	115.56	-2.2519	1420.1	2320.3	9.1058	4.28e-20	1	8.56e-20	6.69e-18	FALSE
MD__POS_RPS19_0063	MD__RPS19-sgRNA-design_cli	458.28/379.01/381.14	40.048/17.727/17.951	381.14	17.951	-4.3338	2977.7	1556.8	9.2048	1.69e-20	1	3.38e-20	2.86e-18	FALSE
MD__POS_RPS19_0064	MD__RPS19-sgRNA-design_cli	253.04/218.19/155.42	13.701/56.137/52.731	218.19	52.731	-2.0284	2577.5	859.29	5.6444	8.29e-09	1	1.66e-08	3.22e-07	FALSE
MD__POS_RPS19_0065	MD__RPS19-sgRNA-design_cli	575.43/562.38/478.28	66.395/69.924/112.19	562.38	69.924	-2.9897	3621.6	2356.9	10.144	1.77e-24	1	3.54e-24	4.15e-22	FALSE
MD__POS_RPS19_0066	MD__RPS19-sgRNA-design_cli	481.71/540.86/599.46	102.23/176.29/140.24	540.86	140.24	-1.9398	3466.4	2260.9	8.4255	1.8e-17	1	3.59e-17	2.24e-15	FALSE
MD__POS_RPS19_0067	MD__RPS19-sgRNA-design_cli	316.77/369.79/305.28	265.58/261.97/286.09	316.77	265.58	-0.25339	1471.9	1278.2	1.4317	0.076121	0.92388	0.15224	0.35068	FALSE
MD__POS_RPS19_0068	MD__RPS19-sgRNA-design_cli	373/332.92/313.61	43.21/40.379/38.146	332.92	40.379	-3.0125	989.66	1347.8	7.9684	8.04e-16	1	1.61e-15	8.78e-14	FALSE
MD__POS_RPS19_0069	MD__RPS19-sgRNA-design_cli	417.05/490.67/513.43	463.71/510.15/456.62	490.67	463.71	-0.081345	2969.2	2037.9	0.59711	0.27522	0.72478	0.55044	0.76803	FALSE
MD__POS_RPS19_0070	MD__RPS19-sgRNA-design_cli	110.59/135.22/142.46	46.371/61.061/43.755	135.22	46.371	-1.5238	329.55	516.29	3.9101	4.61e-05	0.99995	9.23e-05	0.0008414	FALSE
MD__POS_RPS19_0071	MD__RPS19-sgRNA-design_cli	498.58/543.94/371.89	154.92/173.33/163.8	498.58	163.8	-1.6	9054	2072.9	7.353	9.69e-14	1	1.94e-13	8.13e-12	FALSE
MD__POS_RPS19_0072	MD__RPS19-sgRNA-design_cli	864.08/872.76/818.71	523.79/496.37/572.18	864.08	523.79	-0.72111	1066.9	3726.5	5.5745	1.24e-08	1	2.48e-08	4.62e-07	FALSE
MD__POS_RPS19_0073	MD__RPS19-sgRNA-design_cli	1241.8/1092/1341.4	178.11/176.29/227.75	1241.8	178.11	-2.7946	16182	5487.4	14.359	4.69e-47	1	9.39e-47	3.12e-44	FALSE
MD__POS_RPS19_0074	MD__RPS19-sgRNA-design_cli	1711.3/1720.9/1776.2	805.18/858.79/1003	1720.9	858.79	-1.002	1573.1	7774.6	9.7777	7.02e-23	1	1.4e-22	1.51e-20	FALSE
MD__POS_RPS19_0075	MD__RPS19-sgRNA-design_cli	1501.4/1420.8/1530.1	394.16/454.02/494.77	1501.4	454.02	-1.7232	3659.3	6720.3	12.776	1.11e-37	1	2.23e-37	5.88e-35	FALSE
MD__POS_RPS19_0076	MD__RPS19-sgRNA-design_cli	1149.9/1187.2/1105.5	1034.9/942.5/950.27	1149.9	950.27	-0.27486	1683.2	5055.3	2.808	0.0024928	0.99751	0.0049857	0.024773	FALSE
MD__POS_RPS19_0077	MD__RPS19-sgRNA-design_cli	521.07/541.89/494	112.77/79.773/167.17	521.07	112.77	-2.1982	583.05	2172.8	8.7594	9.81e-19	1	1.96e-18	1.37e-16	FALSE
MD__POS_RPS19_0078	MD__RPS19-sgRNA-design_cli	198.68/267.36/214.62	52.695/51.212/59.462	214.62	52.695	-2.0057	1517.6	844.33	5.5727	1.25e-08	1	2.51e-08	4.65e-07	FALSE
MD__POS_RPS19_0079	MD__RPS19-sgRNA-design_cli	1088.1/1132.9/1043.5	995.93/861.75/876.23	1088.1	876.23	-0.31207	1999.7	4765.6	3.0687	0.0010751	0.99892	0.0021501	0.012418	FALSE
MD__POS_RPS19_0080	MD__RPS19-sgRNA-design_cli	895.95/884.02/975.98	130.68/101.44/99.852	895.95	101.44	-3.1302	3273.6	3873.3	12.766	1.27e-37	1	2.54e-37	5.95e-35	FALSE
MD__POS_RPS19_0081	MD__RPS19-sgRNA-design_cli	1818.1/1800.8/1815	1522.9/1612.2/1715.4	1815	1612.2	-0.17087	105.76	8229.5	2.236	0.012677	0.98732	0.025355	0.093037	FALSE
MD__POS_RPS19_0082	MD__RPS19-sgRNA-design_cli	537.94/567.5/513.43	209.73/170.38/149.22	537.94	170.38	-1.6529	737.19	2247.9	7.7526	4.5e-15	1	9.01e-15	4.6e-13	FALSE
MD__POS_RPS19_0083	MD__RPS19-sgRNA-design_cli	895.01/1105.3/968.58	419.45/607.65/583.4	968.58	583.4	-0.73039	12051	4209.3	5.9368	1.45e-09	1	2.91e-09	6.26e-08	FALSE
MD__POS_RPS19_0084	MD__RPS19-sgRNA-design_cli	425.48/480.43/441.27	210.78/157.58/142.48	441.27	157.58	-1.4798	891.22	1819.9	6.6501	1.46e-11	1	2.93e-11	8.84e-10	FALSE
MD__POS_RPS19_0085	MD__RPS19-sgRNA-design_cli	332.7/338.04/344.14	37.94/59.091/37.024	338.04	37.94	-3.1221	32.842	1369.9	8.1081	2.57e-16	1	5.14e-16	3.06e-14	FALSE
MD__POS_RPS19_0086	MD__RPS19-sgRNA-design_cli	661.65/805.15/645.72	641.82/667.73/629.4	661.65	641.82	-0.043826	10423	2803.1	0.3745	0.35402	0.64598	0.70804	0.83375	FALSE
MD__POS_RPS19_0087	MD__RPS19-sgRNA-design_cli	635.41/571.59/597.61	732.46/732.73/906.52	597.61	732.73	0.29363	1052.8	2514.7	2.6944	0.99647	0.0035256	0.0070512	0.032976	TRUE
MD__POS_RPS19_0088	MD__RPS19-sgRNA-design_cli	1009.3/827.68/889.02	1104.5/1173.9/1267.8	889.02	1173.9	0.40068	9120.1	3841.4	4.5971	1	2.14e-06	4.28e-06	5.44e-05	TRUE
MD__POS_RPS19_0089	MD__RPS19-sgRNA-design_cli	738.5/739.59/701.22	46.371/57.121/65.072	738.5	57.121	-3.6694	695.33	3151.7	12.137	3.36e-34	1	6.71e-34	1.34e-31	FALSE
MD__POS_RPS19_0090	MD__RPS19-sgRNA-design_cli	874.39/910.66/895.49	56.91/69.924/72.925	895.49	69.924	-3.6599	337.66	3871.2	13.269	1.76e-40	1	3.52e-40	1e-37	FALSE
MD__POS_RPS19_0091	MD__RPS19-sgRNA-design_cli	2019.6/1915.6/1960.3	2437.7/2707.4/2579.3	1960.3	2579.3	0.39575	2761	8934.7	6.549	1	2.9e-11	5.79e-11	1.66e-09	TRUE
MD__POS_RPS19_0092	MD__RPS19-sgRNA-design_cli	386.12/441.5/319.16	260.31/243.26/320.87	386.12	260.31	-0.567	3775.4	1578.5	3.1665	0.0007714	0.99923	0.0015428	0.0094184	FALSE
MD__POS_RPS19_0093	MD__RPS19-sgRNA-design_cli	387.06/434.33/480.13	94.851/103.41/171.66	434.33	103.41	-2.0599	2166	1789.4	7.8229	2.58e-15	1	5.16e-15	2.67e-13	FALSE
MD__POS_RPS19_0094	MD__RPS19-sgRNA-design_cli	240.86/297.07/310.83	89.581/150.68/56.096	297.07	89.581	-1.7183	1674.5	1193.7	6.0053	9.55e-10	1	1.91e-09	4.2e-08	FALSE
MD__POS_RPS19_0095	MD__RPS19-sgRNA-design_cli	1043.1/986.46/1125.8	1496.5/1281.3/1546	1043.1	1496.5	0.52035	5027.6	4555.7	6.7182	1	9.2e-12	1.84e-11	5.64e-10	TRUE
MD__POS_RPS19_0096	MD__RPS19-sgRNA-design_cli	782.55/857.39/770.61	199.19/196.97/226.63	782.55	199.19	-1.9687	2872.2	3352.6	10.075	3.56e-24	1	7.12e-24	7.89e-22	FALSE
MD__POS_RPS19_0097	MD__RPS19-sgRNA-design_cli	1175.2/1109.4/1120.3	188.65/146.74/231.12	1120.3	188.65	-2.5638	1568.3	4916.4	13.287	1.38e-40	1	2.76e-40	8.45e-38	FALSE
MD__POS_RPS19_0098	MD__RPS19-sgRNA-design_cli	2017.8/1916.6/1954.7	2438.7/2705.4/2577.1	1954.7	2577.1	0.39858	2713.5	8907.6	6.594	1	2.14e-11	4.28e-11	1.27e-09	TRUE
MD__POS_RPS19_0099	MD__RPS19-sgRNA-design_cli	1963.4/1872.5/1764.2	770.4/639.17/694.47	1872.5	694.47	-1.4297	10000	8508.2	12.772	1.18e-37	1	2.36e-37	5.88e-35	FALSE
MD__POS_RPS19_0100	MD__RPS19-sgRNA-design_cli	673.83/641.25/752.1	588.07/535.76/527.31	673.83	535.76	-0.33026	3593.9	2858.2	2.5827	0.004902	0.9951	0.0098041	0.043028	FALSE
MD__POS_RPS19_0101	MD__RPS19-sgRNA-design_cli	2847.2/2823.1/2692	3439.9/3638/3475.7	2823.1	3475.7	0.29992	8883.3	13192	5.6818	1	6.66e-09	1.33e-08	2.64e-07	TRUE
MD__POS_RPS19_0102	MD__RPS19-sgRNA-design_cli	885.64/784.66/795.58	88.527/89.622/131.27	795.58	89.622	-3.1359	4114.4	3412.2	12.085	6.3e-34	1	1.26e-33	2.28e-31	FALSE
MD__POS_RPS19_0103	MD__RPS19-sgRNA-design_cli	713.2/665.84/675.32	799.91/894.25/930.08	675.32	894.25	0.40458	762.22	2864.9	4.0901	0.99998	2.16e-05	4.31e-05	0.00043603	TRUE
MD__POS_RPS19_0104	MD__RPS19-sgRNA-design_cli	754.43/702.71/705.85	654.47/558.41/645.11	705.85	645.11	-0.12962	1185	3003.3	1.1084	0.13385	0.86615	0.26771	0.50109	FALSE
MD__POS_RPS19_0105	MD__RPS19-sgRNA-design_cli	284.9/290.92/327.48	403.64/338.79/421.85	290.92	403.64	0.47108	686.61	1167.4	3.2991	0.99952	0.00048491	0.00096981	0.0064091	TRUE
MD__POS_RPS19_0106	MD__RPS19-sgRNA-design_cli	988.73/718.08/883.47	756.7/788.87/854.91	883.47	788.87	-0.1632	19217	3815.8	1.5315	0.062828	0.93717	0.12566	0.30777	FALSE
MD__POS_RPS19_0107	MD__RPS19-sgRNA-design_cli	232.42/238.68/243.3	10.539/4.9243/12.341	238.68	10.539	-4.3765	30.256	945.48	7.4194	5.46e-14	1	1.09e-13	4.84e-12	FALSE
MD__POS_RPS19_0108	MD__RPS19-sgRNA-design_cli	1024.3/949.58/933.42	1224.6/1202.5/1192.6	949.58	1202.5	0.34035	2924.8	4121.2	3.9398	0.99996	4.08e-05	8.16e-05	0.00075241	TRUE
MD__POS_RPS19_0109	MD__RPS19-sgRNA-design_cli	965.3/1048.9/912.15	364.65/243.26/412.87	965.3	364.65	-1.402	4911.2	4194.1	9.2748	8.9e-21	1	1.78e-20	1.61e-18	FALSE
MD__POS_RPS19_0110	MD__RPS19-sgRNA-design_cli	640.1/718.08/691.05	398.37/353.56/356.77	691.05	356.77	-0.95183	1663.4	2936.1	6.169	3.44e-10	1	6.87e-10	1.67e-08	FALSE
MD__POS_RPS19_0111	MD__RPS19-sgRNA-design_cli	534.19/590.03/578.19	529.06/510.15/693.35	578.19	529.06	-0.12788	1037.8	2427.6	0.99713	0.15935	0.84065	0.3187	0.55668	FALSE
MD__POS_RPS19_0112	MD__RPS19-sgRNA-design_cli	157.45/221.26/255.33	5.2695/16.742/7.8535	221.26	7.8535	-4.6499	2616.4	872.18	7.2262	2.14e-13	1	4.29e-13	1.69e-11	FALSE
MD__POS_RPS19_0113	MD__RPS19-sgRNA-design_cli	545.44/561.35/548.58	108.55/107.35/109.95	548.58	108.55	-2.3267	86.451	2295.3	9.1846	2.06e-20	1	4.13e-20	3.43e-18	FALSE
MD__POS_RPS19_0114	MD__RPS19-sgRNA-design_cli	56.231/31.755/33.303	13.701/0.98485/16.829	33.303	13.701	-1.2225	264.03	116.37	1.8301	0.033619	0.96638	0.067239	0.19443	FALSE
MD__POS_RPS19_0115	MD__RPS19-sgRNA-design_cli	303.65/308.33/377.44	400.48/361.44/445.41	308.33	400.48	0.37617	2398.8	1242	2.6147	0.99553	0.0044654	0.0089309	0.040033	TRUE
MD__POS_RPS19_0116	MD__RPS19-sgRNA-design_cli	720.69/715.01/678.1	46.371/55.152/63.95	715.01	55.152	-3.6726	697.31	3044.8	11.958	2.94e-33	1	5.88e-33	9.96e-31	FALSE
MD__POS_RPS19_0117	MD__RPS19-sgRNA-design_cli	490.15/493.74/549.51	230.8/264.93/218.78	493.74	230.8	-1.0938	1561.3	2051.5	5.8052	3.21e-09	1	6.43e-09	1.33e-07	FALSE
MD__POS_RPS19_0118	MD__RPS19-sgRNA-design_cli	849.09/868.66/967.65	277.17/344.7/410.63	868.66	344.7	-1.3309	5091.3	3747.6	8.559	5.69e-18	1	1.14e-17	7.2e-16	FALSE
MD__POS_RPS19_0119	MD__RPS19-sgRNA-design_cli	247.42/258.14/223.87	38.994/25.606/35.902	247.42	35.902	-2.751	334.62	982.4	6.7483	7.48e-12	1	1.5e-11	4.77e-10	FALSE
MD__POS_RPS19_0120	MD__RPS19-sgRNA-design_cli	597.92/555.2/555.06	93.797/98.485/59.462	555.2	93.797	-2.5527	912.4	2324.9	9.5694	5.38e-22	1	1.08e-21	1.05e-19	FALSE
